# Supplementary material for: Comparative transcriptional analyses of preclinical models and patient samples reveal MYC and RELA driven expression patterns that define the molecular landscape of IBC
Source: NPJ Breast Cancer. 2022 Jan 18;8:12. doi: 10.1038/s41523-021-00379-6 (PMC8766434; doi:10.1038/s41523-021-00379-6)
Supplement: Supplementary file 2 — Supplementary Data 1 [file 41523_2021_379_MOESM2_ESM.xlsx]

## Sheet: ST1 - DEGs
Supplementary Data 1: Differential gene expression data comparing IBC and nIBC models
SYMBOL	2log(IBC/nIBC)	CI Low	CI High	<Expr>	P	FDR
SERPINB5	4.64615	3.42559	5.86672	5.2012	6.18517e-09	2.80727e-05
KRT6B	3.82311	2.80781	4.83841	6.3414	7.81752e-09	2.80727e-05
MICB	-3.44705	-4.45957	-2.43453	7.23648	6.33711e-08	0.000109426
ACVR2A	0.899209	0.634528	1.16389	6.74471	6.60708e-08	0.000109426
CAP2	-2.37428	-3.08245	-1.6661	8.58864	8.59197e-08	0.000109426
THTPA	-1.22329	-1.58931	-0.857268	7.5628	9.14168e-08	0.000109426
RASAL1	1.07935	0.734253	1.42446	6.5532	3.26003e-07	0.000334479
KCNS3	1.87956	1.25169	2.50742	6.97279	7.26484e-07	0.000652201
CLU	-3.20771	-4.29528	-2.12014	9.38405	9.46648e-07	0.000755425
MR1	-0.964827	-1.29858	-0.631075	6.58519	1.34568e-06	0.000966467
KRT16	3.01895	1.9534	4.0845	5.49623	1.90298e-06	0.00124247
GATA2	-1.93376	-2.62539	-1.24213	7.57177	2.38166e-06	0.00142542
NEDD8	-0.762605	-1.03701	-0.488202	10.6994	2.6353e-06	0.00145547
STARD13	-0.974224	-1.32633	-0.622122	6.53068	2.83718e-06	0.00145547
MALL	2.7199	1.70973	3.73007	6.67027	4.44106e-06	0.00193866
SPEN	1.22669	0.769667	1.6837	6.02301	4.67166e-06	0.00193866
C1orf116	1.96697	1.23297	2.70098	5.89168	4.79459e-06	0.00193866
DCTN3	-0.87059	-1.19573	-0.54545	9.78091	4.8588e-06	0.00193866
ENOSF1	1.36191	0.848053	1.87577	5.62189	5.72496e-06	0.0020286
CYP1A1	-1.9895	-2.74073	-1.23827	7.5399	5.79518e-06	0.0020286
LINC00667	0.975133	0.606389	1.34388	5.4051	5.93156e-06	0.0020286
HCFC1R1	-1.60462	-2.21604	-0.993195	8.81327	6.6942e-06	0.00217811
OGT	0.884312	0.546053	1.22257	7.90798	7.11386e-06	0.00217811
MICU1	-0.738325	-1.02197	-0.45468	8.68075	7.61586e-06	0.00217811
FLOT1	-1.00993	-1.39904	-0.620818	10.2898	7.96829e-06	0.00217811
IGFLR1	-0.726746	-1.00748	-0.446014	7.11469	8.29748e-06	0.00217811
TRIM29	2.26032	1.38615	3.13449	7.16714	8.45292e-06	0.00217811
PWP2	1.08514	0.664279	1.506	8.12117	8.83233e-06	0.00217811
WSB1	1.15368	0.705436	1.60193	6.46207	9.08127e-06	0.00217811
ZNF580	-1.38474	-1.92324	-0.846241	8.30675	9.20748e-06	0.00217811
GJB5	1.56984	0.958534	2.18115	4.42504	9.40149e-06	0.00217811
BACH1	1.31581	0.799925	1.83169	7.18179	1.0441e-05	0.00234243
SAMHD1	-0.875064	-1.21883	-0.5313	6.62462	1.07631e-05	0.00234243
APBB2	-1.3047	-1.83037	-0.779029	7.31885	1.57752e-05	0.00333087
PLPP2	1.19688	0.712823	1.68094	8.27283	1.66891e-05	0.00333087
UPF1	0.714613	0.42533	1.0039	6.7068	1.69227e-05	0.00333087
CLOCK	-0.762206	-1.07104	-0.453367	8.15825	1.71599e-05	0.00333087
RYK	0.844661	0.501301	1.18802	7.43995	1.80036e-05	0.00340269
APP	0.977241	0.576623	1.37786	10.7425	2.038e-05	0.00375306
KLHL24	0.812	0.477205	1.14679	6.52995	2.2162e-05	0.00397919
SPATA20	-1.34149	-1.89569	-0.787291	8.28285	2.28055e-05	0.00399486
BCKDK	-0.844968	-1.19508	-0.494856	8.33533	2.38079e-05	0.00407116
ZNF175	-1.33213	-1.88671	-0.777549	6.36269	2.54877e-05	0.00425703
PGRMC1	1.07465	0.625229	1.52408	9.51656	2.72034e-05	0.00441168
ICOSLG	0.426946	0.248189	0.605704	6.4902	2.76587e-05	0.00441168
MBOAT7	-0.910817	-1.29319	-0.528446	9.42923	2.87366e-05	0.00441168
PSME1	-0.880092	-1.24969	-0.510499	10.7341	2.88706e-05	0.00441168
MME	-1.72216	-2.44902	-0.995298	7.24289	3.10096e-05	0.00459893
DAPK1	2.29044	1.32292	3.25795	7.02345	3.13767e-05	0.00459893
ANXA6	-2.25942	-3.21647	-1.30237	9.08092	3.26262e-05	0.00468643
SRSF7	1.13067	0.643208	1.61813	8.40338	4.17642e-05	0.00582478
MAP3K3	-0.572304	-0.819213	-0.325395	7.42489	4.21733e-05	0.00582478
IQCG	1.5104	0.855039	2.16577	6.56865	4.56297e-05	0.00607219
ANKZF1	0.74531	0.421822	1.0688	7.20415	4.58187e-05	0.00607219
C6orf120	-0.903516	-1.29609	-0.510939	8.44052	4.6501e-05	0.00607219
TM9SF1	-0.873707	-1.25434	-0.49307	8.94333	4.8231e-05	0.00618562
OAS1	2.29938	1.29334	3.30541	5.0336	5.11313e-05	0.00644254
SYNPO	-1.03232	-1.48487	-0.57978	6.41756	5.24978e-05	0.00650067
KIFBP	-0.796666	-1.14656	-0.446768	8.98771	5.38619e-05	0.00655655
SAT1	1.849	1.03383	2.66417	9.26625	5.66986e-05	0.00678682
UBN1	1.25788	0.700951	1.81481	7.64616	6.00441e-05	0.00700655
CFL1	-0.578715	-0.835083	-0.322348	13.3843	6.04854e-05	0.00700655
HIRIP3	-0.805856	-1.16488	-0.446835	7.96638	6.52587e-05	0.00737774
ADCY9	-1.42576	-2.06131	-0.79021	7.96949	6.57443e-05	0.00737774
TNS1	-1.84398	-2.67034	-1.01763	6.31799	7.05516e-05	0.00779541
PLAC1	-1.14989	-1.66675	-0.633034	6.25817	7.3411e-05	0.00787932
EEF1A2	-3.44926	-5.00232	-1.8962	10.2964	7.51005e-05	0.00787932
JADE1	-0.714733	-1.03704	-0.392426	7.99002	7.66232e-05	0.00787932
G6PC3	-0.991096	-1.43811	-0.544083	7.87853	7.68068e-05	0.00787932
TTLL12	0.868732	0.47659	1.26087	8.65017	7.76315e-05	0.00787932
SERPINB8	1.0409	0.570467	1.51133	5.39809	7.8888e-05	0.00787932
CLUH	0.685793	0.375819	0.995766	8.98407	7.89907e-05	0.00787932
SDAD1	-0.727281	-1.05764	-0.39692	8.04758	8.42887e-05	0.00829263
POTEKP	-0.658249	-0.958001	-0.358497	7.35495	8.70764e-05	0.00835978
ATOX1	-0.923231	-1.34408	-0.502379	10.2656	8.82503e-05	0.00835978
USE1	0.694577	0.377453	1.0117	6.78577	9.00883e-05	0.00835978
FIG4	-0.906922	-1.3212	-0.492647	8.10976	9.06545e-05	0.00835978
FGF13	2.25653	1.22565	3.28742	5.93594	9.07913e-05	0.00835978
AGGF1	-0.755442	-1.10093	-0.409956	8.0262	9.20452e-05	0.00836587
RRAS	-1.14854	-1.67431	-0.622779	7.92736	9.3187e-05	0.00836587
NECTIN2	-0.691989	-1.0101	-0.373878	8.27932	9.841e-05	0.00870455
CDK1	-0.899121	-1.31277	-0.485473	9.88465	9.93837e-05	0.00870455
S100P	3.62353	1.95119	5.29587	9.59764	0.000103515	0.0089572
BCLAF1	0.726926	0.391022	1.06283	8.84037	0.000105155	0.00899076
SEMA3F	-1.33005	-1.94544	-0.714671	9.57096	0.000106872	0.00903007
ILK	-0.870176	-1.27465	-0.4657	9.50682	0.000113355	0.00946645
IMPA2	1.69419	0.904938	2.48344	8.52509	0.000116605	0.00953628
SH2D3A	1.20753	0.644325	1.77074	5.92823	0.000118369	0.00953628
TTLL4	0.742949	0.396376	1.08952	7.19763	0.000118601	0.00953628
NDUFA3	-1.01758	-1.49256	-0.542588	10.2323	0.00011957	0.00953628
HNRNPD	1.2297	0.654415	1.80499	7.08208	0.000122985	0.00953628
IL1RAP	-0.774633	-1.13718	-0.41209	6.23794	0.000123621	0.00953628
TINF2	-0.733761	-1.0774	-0.390118	7.71494	0.000124662	0.00953628
RAB1B	-0.773674	-1.13604	-0.411304	10.0286	0.000124813	0.00953628
CNPY3	-0.500247	-0.735296	-0.265199	7.76842	0.000129889	0.0097216
PTPRA	-0.687428	-1.01044	-0.364418	7.75028	0.000129946	0.0097216
RPA3	-0.771031	-1.13391	-0.408147	10.2769	0.000132623	0.00981956
LAS1L	0.589063	0.311208	0.866919	8.46899	0.000136342	0.00989983
SOX15	1.04537	0.552244	1.5385	5.59188	0.000136464	0.00989983
ZBTB43	0.521622	0.275223	0.76802	6.87982	0.000138811	0.00996939
KLK5	3.52631	1.85821	5.19441	5.51972	0.000141297	0.0100475
ITGB5	-1.07116	-1.5783	-0.564022	6.37172	0.000142804	0.0100551
COQ8A	0.94458	0.496582	1.39258	7.9502	0.000145957	0.0101773
GATM	1.90591	1.00011	2.8117	5.2711	0.000149712	0.0103387
PAXBP1	0.671101	0.351317	0.990885	6.86744	0.000154644	0.0105196
DUSP10	1.07822	0.564275	1.59217	7.71347	0.00015526	0.0105196
SCCPDH	-2.02274	-2.98789	-1.0576	8.28542	0.000157226	0.0105367
CREBZF	0.80035	0.418225	1.18248	5.92244	0.000158446	0.0105367
NINJ1	-1.37495	-2.03221	-0.717687	9.03205	0.000160822	0.0105965
SYNGR3	-1.67074	-2.47242	-0.869048	6.58752	0.00016846	0.0109989
ZNF33B	0.751474	0.389128	1.11382	5.87951	0.000178746	0.0114568
TRIB1	1.13847	0.589111	1.68783	9.05394	0.000180378	0.0114568
COPS4	-0.661355	-0.9806	-0.342109	9.61943	0.000181161	0.0114568
MCCC2	-1.23719	-1.83459	-0.639793	7.95878	0.000181854	0.0114568
TCF20	0.646178	0.33386	0.958497	8.05347	0.000183991	0.0114907
PHTF2	-1.05876	-1.5709	-0.546608	8.77173	0.000185814	0.0115044
SMARCC1	0.765534	0.394833	1.13623	7.86718	0.000188209	0.0115532
ARTN	-1.02104	-1.51703	-0.525055	6.93827	0.000195497	0.0118988
GJB3	1.45395	0.744838	2.16306	5.37651	0.000205124	0.0122153
PPL	1.84889	0.946514	2.75128	8.06691	0.000206899	0.0122153
NACA	0.894005	0.457624	1.33039	6.92909	0.000207174	0.0122153
SLC2A4RG	-1.0102	-1.50359	-0.516816	9.39308	0.000208623	0.0122153
PON3	1.79653	0.918896	2.67417	5.49073	0.000209201	0.0122153
TBK1	-0.592779	-0.882895	-0.302664	8.90282	0.000213844	0.0123857
IGFBP4	-2.30856	-3.44049	-1.17663	7.58006	0.000218598	0.0124576
ENOX2	0.850736	0.433303	1.26817	6.90685	0.000220479	0.0124576
HNRNPA1	0.806206	0.410402	1.20201	6.71749	0.000221949	0.0124576
EIF1	-0.608248	-0.906875	-0.309622	7.53411	0.000222024	0.0124576
SCFD1	-0.652485	-0.973232	-0.331739	9.64803	0.000225353	0.0125464
ARMCX5	0.898919	0.456656	1.34118	6.61895	0.000227631	0.0125757
ECI2	-2.48503	-3.70872	-1.26134	9.27892	0.000230003	0.0126098
BPGM	-1.35619	-2.02666	-0.685724	7.77781	0.000240992	0.0131008
NKTR	0.658277	0.332622	0.983932	7.52844	0.000242916	0.0131008
GLT8D2	-0.946877	-1.41563	-0.47812	5.96724	0.000244931	0.0131008
EIF3K	0.635723	0.320762	0.950684	10.6538	0.000247161	0.0131008
CA12	-3.08369	-4.61195	-1.55543	8.50838	0.000248079	0.0131008
CTPS2	-0.910589	-1.36222	-0.45896	7.40112	0.000250329	0.0131231
SMARCC2	-0.633079	-0.947872	-0.318286	8.31183	0.000257921	0.0134231
LARP7	-0.585331	-0.8767	-0.293962	8.56129	0.000261237	0.0134597
CFAP298	0.660241	0.331461	0.989021	9.71597	0.000262373	0.0134597
MOCS2	-1.07195	-1.60651	-0.537395	8.18951	0.000266749	0.0135872
FOXJ3	0.648342	0.323288	0.973397	9.12953	0.000283922	0.0143601
AKAP13	0.788379	0.392853	1.1839	7.77528	0.000286109	0.0143695
IL6ST	-1.93199	-2.90518	-0.958793	9.32384	0.000299767	0.0149509
SON	0.674554	0.33428	1.01483	9.02587	0.000304709	0.0150925
ABHD4	-0.829088	-1.24817	-0.410004	8.11706	0.000311952	0.0151863
PAIP2B	0.659567	0.326083	0.993051	6.06447	0.000312898	0.0151863
BANF1	-0.938911	-1.41364	-0.464181	10.5752	0.000312946	0.0151863
MST1R	1.21639	0.60096	1.83181	6.5045	0.000315288	0.0151973
ABI2	-0.625857	-0.943627	-0.308087	8.12497	0.000328265	0.0156049
CNPPD1	0.618784	0.304511	0.933057	8.32974	0.00032939	0.0156049
AK4	1.53278	0.754116	2.31143	6.37048	0.000330262	0.0156049
GTF3C2	0.561268	0.275062	0.847473	9.3055	0.000344731	0.0161821
LIAS	0.737974	0.361373	1.11457	6.45024	0.000347729	0.0162056
PDE4D	1.40621	0.687973	2.12444	5.60804	0.000351161	0.0162056
DND1	0.593288	0.289992	0.896585	6.84269	0.000354697	0.0162056
KRT5	3.03809	1.48338	4.5928	5.71268	0.000358839	0.0162056
PCMT1	-0.785416	-1.18781	-0.38302	9.9868	0.000363582	0.0162056
ACTR5	0.702284	0.342336	1.06223	5.94099	0.000365223	0.0162056
KIF5C	-1.734	-2.62334	-0.844663	6.82516	0.00036798	0.0162056
CENPB	-0.696689	-1.05409	-0.339284	7.67504	0.00036897	0.0162056
PRMT2	0.749791	0.364827	1.13476	8.12195	0.000372418	0.0162056
GRINA	-1.18866	-1.79899	-0.578322	8.89489	0.000372726	0.0162056
MMP24OS	-1.07025	-1.61984	-0.520667	7.79501	0.000373083	0.0162056
RRP1	0.766113	0.372617	1.15961	7.46038	0.000374025	0.0162056
LHFPL6	-2.02777	-3.06941	-0.986119	6.06099	0.000374565	0.0162056
PTOV1	-0.689836	-1.04495	-0.334721	8.63109	0.00038358	0.0164963
FUBP1	1.04722	0.505495	1.58894	7.13504	0.00040504	0.017268
RWDD2A	-0.743793	-1.12867	-0.35892	6.95833	0.000406334	0.017268
TADA3	-0.769355	-1.16779	-0.370917	8.64941	0.000410192	0.0173294
SERINC1	-0.687176	-1.04364	-0.330714	10.0642	0.000417727	0.0175445
STX17	0.448893	0.215146	0.682639	6.40074	0.000435738	0.0181946
MYL6B	-0.73765	-1.12214	-0.353155	8.89285	0.00044061	0.0182917
PCLO	1.16097	0.555413	1.76653	5.76572	0.000443914	0.0183229
TMEM160	-0.666127	-1.01382	-0.318435	7.82243	0.000447334	0.0183586
GATD3A	0.905284	0.432278	1.37829	7.84581	0.000452395	0.0183653
ARIH1	0.536206	0.256029	0.816383	7.8329	0.000452613	0.0183653
GNL3L	0.862324	0.411483	1.31317	7.84627	0.000455515	0.0183793
IFI27	2.73956	1.30461	4.17451	5.76733	0.000464855	0.0186513
POP1	0.689925	0.328096	1.05175	6.9108	0.000471285	0.0187523
ATF4	0.54125	0.257321	0.82518	11.5366	0.000472594	0.0187523
TACC1	-1.30571	-1.99187	-0.619552	9.24715	0.000481792	0.0190123
MFGE8	1.67171	0.790023	2.55339	6.46844	0.000501192	0.019592
UBE2G2	0.882426	0.416957	1.34789	8.85456	0.000501938	0.019592
GAREM1	0.946382	0.446893	1.44587	6.89277	0.000505044	0.0196066
ZNF629	-0.568666	-0.869409	-0.267923	7.86404	0.000516235	0.0199333
DDX49	0.575296	0.270504	0.880089	7.05661	0.000526294	0.0202131
KLF5	1.37137	0.644118	2.09862	7.69553	0.000531776	0.020315
DIP2C	-1.31058	-2.00595	-0.615211	7.337	0.000534717	0.0203193
EMP1	2.66437	1.24995	4.0788	8.34785	0.000537814	0.0203294
AZGP1	3.55295	1.66439	5.44151	7.63731	0.000545279	0.0205036
KHDC4	0.815849	0.380438	1.25126	8.98015	0.000569334	0.0212748
NDRG1	1.79089	0.834651	2.74713	8.72762	0.000572263	0.0212748
CA9	1.54886	0.721528	2.3762	5.76276	0.000574674	0.0212748
C5orf30	-0.949249	-1.45669	-0.441806	8.48945	0.000579482	0.0213428
GPR153	-0.425893	-0.653785	-0.198002	7.82645	0.000585492	0.0214541
SOX9	1.91008	0.887037	2.93312	7.52813	0.000591477	0.0214969
LZTS3	-0.596957	-0.916748	-0.277167	7.36742	0.000592646	0.0214969
DHX29	-0.735675	-1.13003	-0.341316	8.72531	0.000596773	0.0215378
CSRP2	2.10841	0.976518	3.2403	6.79054	0.000606244	0.0216865
C11orf68	-0.688307	-1.05799	-0.318621	8.22339	0.000609223	0.0216865
CALCOCO1	-0.614445	-0.944497	-0.284393	7.72366	0.000609953	0.0216865
GMPR2	-0.716643	-1.10313	-0.330154	9.08062	0.000636281	0.0225112
PERP	1.39183	0.640806	2.14285	9.45204	0.000639897	0.0225281
RHOBTB1	-1.33599	-2.05721	-0.614761	6.59054	0.000643038	0.0225283
STRN3	-0.704258	-1.08473	-0.323783	8.12337	0.000648133	0.022588
ADPGK	0.439511	0.201965	0.677057	8.14805	0.000651034	0.022588
H2AZ1	-0.437583	-0.674195	-0.20097	12.1939	0.000654186	0.0225883
PAFAH2	0.575224	0.263773	0.886674	5.9878	0.000663343	0.0227949
EFCAB11	-1.08863	-1.67859	-0.498673	8.33799	0.000669601	0.0229004
IL4R	-0.943021	-1.45434	-0.4317	7.2811	0.00067336	0.0229198
CSTF2T	-0.781592	-1.20581	-0.357375	7.4879	0.000680471	0.0230327
EID1	-2.17865	-3.36157	-0.995732	9.63473	0.000683091	0.0230327
COBL	1.98378	0.905213	3.06234	7.46345	0.000692782	0.0232503
USP34	0.62484	0.284659	0.965021	6.88257	0.000702637	0.0233254
PLGRKT	-1.01775	-1.57199	-0.463506	8.71426	0.000704633	0.0233254
CDC42EP2	-0.514509	-0.794703	-0.234314	7.20821	0.000704765	0.0233254
KIF20B	-0.561893	-0.868617	-0.25517	6.30006	0.000722308	0.0237521
RREB1	0.781764	0.354762	1.20877	8.88885	0.000726824	0.0237521
ELF3	1.71806	0.779323	2.6568	6.78523	0.00072947	0.0237521
FAM131A	-0.832621	-1.28772	-0.377523	7.9019	0.00073212	0.0237521
FUT3	1.15926	0.525382	1.79313	6.63812	0.000735023	0.0237521
KLK6	2.6888	1.21714	4.16047	6.0148	0.000742522	0.0237521
SSH1	-0.566277	-0.876272	-0.256282	7.85573	0.000743875	0.0237521
WDTC1	-0.481604	-0.745254	-0.217953	7.92401	0.000744115	0.0237521
TUBA4B	0.403722	0.182424	0.62502	6.37641	0.000754014	0.0238789
ANXA1	3.04936	1.37711	4.72161	9.29509	0.000757572	0.0238789
CTSD	-1.37192	-2.12433	-0.619523	8.98389	0.000758059	0.0238789
SPDYE2	0.676877	0.305381	1.04837	6.62338	0.000763937	0.0239589
ACTR1A	-0.677195	-1.04985	-0.304535	8.50079	0.00078514	0.0244454
FKBP3	-0.838941	-1.30084	-0.377043	10.3738	0.000789154	0.0244454
GPR137	-0.345393	-0.535569	-0.155218	7.5084	0.000789659	0.0244454
RRP1B	0.920159	0.413219	1.4271	9.35759	0.000794377	0.0244859
POLR3B	0.50662	0.22737	0.785871	7.77167	0.000798469	0.0244892
PKP1	1.66234	0.745616	2.57907	6.14961	0.000802403	0.0244892
NT5E	-2.4943	-3.87073	-1.11787	6.72344	0.000807826	0.0244892
CHMP1B	0.602941	0.270209	0.935674	8.89673	0.000808122	0.0244892
B4GAT1	-0.737825	-1.14524	-0.330412	8.29533	0.000813128	0.0245373
UGGT2	-0.717702	-1.1147	-0.320709	7.1264	0.00082775	0.0248741
HOOK2	0.77857	0.347502	1.20964	7.94355	0.00083573	0.0250092
UPF2	0.652136	0.290818	1.01345	8.32431	0.000841698	0.0250833
BDH2	-0.964515	-1.50092	-0.428109	7.9878	0.000874502	0.0258477
CST3	-2.76761	-4.30726	-1.22795	10.1583	0.000877243	0.0258477
EIF4G3	1.16139	0.515002	1.80778	7.74595	0.000881278	0.0258477
AP2S1	-0.477839	-0.743801	-0.211877	10.9913	0.000881743	0.0258477
DRAM1	-1.48991	-2.32049	-0.65932	7.75132	0.000895973	0.026158
IFI44L	1.46615	0.647871	2.28443	4.56891	0.000906398	0.0262869
FIBP	-0.548397	-0.854577	-0.242216	9.55235	0.000909763	0.0262869
PLCB3	0.538058	0.237597	0.838518	6.98265	0.000911367	0.0262869
KRT15	2.20421	0.972774	3.43565	6.30192	0.000915631	0.0263042
ERCC1	-0.602982	-0.940169	-0.265795	8.26647	0.000924328	0.0264483
FOXN3	-0.911974	-1.4227	-0.401248	8.05145	0.000938082	0.0265101
CLEC7A	1.45515	0.64016	2.27014	5.91253	0.000938939	0.0265101
ACBD3	0.72404	0.318505	1.12958	8.03427	0.0009394	0.0265101
ZNF226	-0.870557	-1.35842	-0.382695	7.10173	0.0009445	0.0265101
IQSEC1	-0.756071	-1.17979	-0.332347	7.86002	0.000944944	0.0265101
U2AF1	0.656365	0.287796	1.02493	11.0918	0.000963736	0.0269321
MTMR14	-0.456577	-0.713368	-0.199787	8.07487	0.000979195	0.027258
LRRC47	0.475886	0.207862	0.74391	9.66079	0.00099291	0.0275331
LYPD3	1.41827	0.618774	2.21777	8.08507	0.00100177	0.0276719
TIPRL	0.675722	0.293984	1.05746	7.89839	0.00102356	0.0281623
SAMD4A	-1.32893	-2.08023	-0.577637	7.70683	0.00103087	0.0281623
BAG3	-0.996656	-1.56017	-0.433143	9.85392	0.00103206	0.0281623
CIDEC	-0.421941	-0.660637	-0.183245	6.84366	0.0010376	0.0281623
SIKE1	0.856891	0.371867	1.34191	6.0863	0.00104339	0.0281623
DDAH1	-1.23085	-1.92779	-0.533916	10.1292	0.00104696	0.0281623
BAD	-0.657018	-1.02904	-0.284999	8.1907	0.00104697	0.0281623
RIPK4	1.09758	0.475184	1.71997	8.14861	0.00106237	0.0284699
CSRP1	-0.975121	-1.5283	-0.421944	10.1521	0.00106665	0.0284783
TBC1D9	-1.38112	-2.16608	-0.596164	8.90617	0.00108642	0.0288554
PRKACA	-0.55851	-0.876008	-0.241011	8.94889	0.00108881	0.0288554
TAPBP	-0.64234	-1.00797	-0.276707	9.81942	0.00110295	0.0291228
CTSV	1.28132	0.550024	2.01262	7.58187	0.00113211	0.0297831
NDUFS4	-0.735349	-1.15521	-0.315491	9.36218	0.00113656	0.029791
TAZ	0.484054	0.207511	0.760596	6.45982	0.0011432	0.02982
LIMA1	-1.10274	-1.7329	-0.472583	9.15331	0.00114596	0.02982
HNRNPL	1.03753	0.444227	1.63084	7.85549	0.00115376	0.0299145
NME3	-1.13997	-1.79266	-0.487285	8.88981	0.0011677	0.030167
ITPK1	-0.84547	-1.33096	-0.359977	9.11091	0.00120154	0.0308862
DTX2	0.812981	0.34604	1.27992	5.96051	0.00120414	0.0308862
ZDHHC3	-0.660852	-1.04097	-0.280733	7.87864	0.0012213	0.0310253
MOSPD3	-0.523115	-0.824023	-0.222207	7.69513	0.0012219	0.0310253
CALML5	2.30972	0.981045	3.6384	6.82733	0.00122252	0.0310253
RUFY3	0.902535	0.382873	1.4222	7.07693	0.0012334	0.031191
PCCA	-1.0607	-1.67196	-0.449436	7.46616	0.00124384	0.0313242
SNRPB2	-0.452914	-0.714012	-0.191817	10.4429	0.00124804	0.0313242
ATP5F1E	-0.716557	-1.12977	-0.303347	12.0762	0.00125175	0.0313242
MRPS12	0.706532	0.298817	1.11425	6.54913	0.00126025	0.0314275
RAP1GAP2	0.91738	0.387516	1.44725	8.00579	0.00127124	0.0315919
DPH2	0.533012	0.224929	0.841095	7.76068	0.00128016	0.0316239
GSTM1	-1.24552	-1.9655	-0.525534	8.0927	0.00128134	0.0316239
IBTK	-0.664645	-1.04924	-0.280056	9.13667	0.00129376	0.0318213
SLC38A6	-0.962199	-1.51953	-0.404872	7.05677	0.00130636	0.0319506
GTF3C1	-0.513025	-0.810251	-0.215798	8.19094	0.00130935	0.0319506
HADHA	0.527447	0.221632	0.833263	9.046	0.00131898	0.0319506
OPLAH	1.15548	0.485434	1.82554	6.15961	0.00132082	0.0319506
TUBA4A	1.369	0.575104	2.16289	8.72939	0.00132127	0.0319506
ZFAND5	0.62467	0.262242	0.987099	9.62724	0.00132748	0.0319932
MOB1A	0.795016	0.33336	1.25667	6.95812	0.00133838	0.0321285
TRIM38	1.01536	0.425397	1.60532	7.40078	0.00134611	0.0321285
DENND2A	-0.77289	-1.22211	-0.323672	5.75598	0.00135012	0.0321285
ABRAXAS2	-0.549017	-0.868356	-0.229679	8.60228	0.00135984	0.0321285
ATP6V0C	-0.70272	-1.11154	-0.293897	10.7466	0.00136248	0.0321285
TBL1X	-1.07054	-1.69348	-0.447604	8.87731	0.0013651	0.0321285
METRN	-1.3523	-2.13931	-0.5653	8.44604	0.00136696	0.0321285
TCEAL1	-0.71244	-1.12712	-0.297758	7.84726	0.00136889	0.0321285
ATP1A1	0.723575	0.301879	1.14527	10.566	0.00138549	0.0323203
MFSD12	0.89621	0.373881	1.41854	7.39499	0.00138606	0.0323203
FYN	1.9387	0.807419	3.06998	5.82389	0.00140211	0.0325888
TSPAN6	1.40081	0.583094	2.21852	8.24776	0.00140712	0.0325997
WDR44	0.699405	0.290466	1.10834	7.11767	0.00142903	0.0328217
GSTM2	-1.23429	-1.95607	-0.51251	8.34065	0.00143084	0.0328217
TSPAN4	-1.03759	-1.64452	-0.430669	7.84374	0.00143458	0.0328217
PTPA	-0.67179	-1.06491	-0.278675	8.5486	0.00144021	0.0328217
EGR3	-1.70395	-2.70109	-0.706802	5.90556	0.0014407	0.0328217
TBCE	-0.741883	-1.17626	-0.307502	7.57834	0.00144803	0.0328217
LARP4	-0.464558	-0.736576	-0.192541	9.43178	0.00144869	0.0328217
BLOC1S1	-0.655922	-1.04045	-0.271393	8.81389	0.0014652	0.0330915
PHF1	-0.601914	-0.955199	-0.24863	8.98995	0.00148163	0.033182
SIX1	-0.935906	-1.48525	-0.386562	6.6192	0.00148236	0.033182
CBLC	1.22159	0.504289	1.93889	5.97576	0.00148766	0.033182
LAD1	0.981393	0.405131	1.55766	7.31392	0.00148769	0.033182
S100A2	2.67827	1.10436	4.25218	6.87447	0.00149901	0.0333309
LRRC20	-0.463724	-0.736513	-0.190934	6.79481	0.00151342	0.0335474
TAF6	-0.414196	-0.657985	-0.170407	8.77031	0.00152131	0.0336185
MPG	-0.623354	-0.990876	-0.255831	8.37502	0.00154588	0.0340568
PLAAT3	-1.85238	-2.94545	-0.759306	8.12526	0.00155827	0.0341814
COMMD10	-0.640195	-1.01804	-0.262349	8.68967	0.00156105	0.0341814
PPDPF	-0.992039	-1.57834	-0.405734	9.8051	0.0015811	0.0344124
ZNF688	-0.774467	-1.23219	-0.316747	7.2165	0.00158119	0.0344124
VSNL1	0.947874	0.387229	1.50852	5.50349	0.00159279	0.0345602
TARDBP	0.62303	0.253715	0.992345	7.02419	0.00162562	0.0350766
PRDM2	0.469055	0.190979	0.747132	7.8461	0.00162745	0.0350766
MLH1	-0.583959	-0.930257	-0.237662	9.42403	0.00163189	0.0350766
MSL2	0.420856	0.171075	0.670637	7.90341	0.00164449	0.0350766
AKAP8	0.554243	0.225293	0.883193	8.00008	0.00164461	0.0350766
C16orf58	-0.623065	-0.992937	-0.253194	8.1645	0.00164768	0.0350766
ACIN1	-0.396307	-0.631779	-0.160835	7.71128	0.00166151	0.0350766
PNPLA2	-0.41488	-0.661401	-0.168358	10.0582	0.00166238	0.0350766
ADSL	0.775029	0.314358	1.2357	9.99361	0.00166737	0.0350766
SNX2	-0.632339	-1.00821	-0.256469	9.08926	0.00166792	0.0350766
SDR39U1	-0.511386	-0.815498	-0.207273	8.89898	0.00167498	0.0350766
TUBB	-0.553402	-0.882506	-0.224298	12.2119	0.0016752	0.0350766
AFG3L2	0.630298	0.254692	1.00591	8.65499	0.00170746	0.0352058
RAB5B	-0.637275	-1.01705	-0.257498	8.33242	0.00170801	0.0352058
GNAI2	-0.703304	-1.12248	-0.284124	8.20014	0.00171002	0.0352058
CHMP5	-0.720093	-1.14937	-0.290821	10.1495	0.00171318	0.0352058
GAL	2.3755	0.958674	3.79233	5.87938	0.00172111	0.0352058
MCAT	0.579072	0.233603	0.924541	7.80756	0.00172533	0.0352058
PPP1R3C	-1.6604	-2.65107	-0.669738	6.66385	0.00172666	0.0352058
REST	-0.401553	-0.641188	-0.161919	7.25814	0.00173009	0.0352058
CITED2	-0.880963	-1.40678	-0.355148	8.28747	0.00173264	0.0352058
DDX50	-0.503515	-0.804094	-0.202935	9.45679	0.00173528	0.0352058
NFKBIB	0.503539	0.202945	0.804133	7.40033	0.00173529	0.0352058
INPP5J	-0.94006	-1.50145	-0.378673	7.26089	0.00174117	0.0352257
KCNN4	1.27749	0.514312	2.04066	6.98775	0.00174713	0.0352468
RLF	0.554755	0.222972	0.886539	7.65671	0.00176518	0.0355112
PPP4R1	0.874671	0.351233	1.39811	9.11818	0.00177522	0.0355279
PDXK	0.971167	0.389856	1.55248	9.00503	0.00177874	0.0355279
SEC23A	-0.923631	-1.4766	-0.370666	9.38201	0.00178193	0.0355279
USP12	-0.539077	-0.861891	-0.216263	7.75596	0.00178579	0.0355279
SCML1	-1.23055	-1.96778	-0.493327	7.30232	0.00179328	0.0355783
NAA60	-0.542438	-0.867511	-0.217364	9.46119	0.00179829	0.0355793
SNX4	-0.646557	-1.03509	-0.258021	8.95876	0.00184407	0.036385
QTRT1	0.683413	0.272404	1.09442	7.40169	0.00185744	0.0364318
KMT2B	0.442231	0.176224	0.708238	7.18322	0.00186042	0.0364318
HHIPL2	1.19858	0.477431	1.91973	6.00625	0.00186486	0.0364318
PNMA8A	-1.96306	-3.14463	-0.781504	6.15087	0.00187129	0.0364318
ABT1	0.461031	0.18353	0.738533	7.798	0.00187181	0.0364318
AAK1	-0.718144	-1.15077	-0.285514	8.16287	0.0018864	0.0365767
WASF3	1.72245	0.684614	2.76028	6.17431	0.00188944	0.0365767
STC1	-1.81825	-2.91419	-0.722314	6.56086	0.0018954	0.0365934
GALT	-0.607459	-0.973772	-0.241147	7.72475	0.00190345	0.0366503
PGK1	0.581243	0.230247	0.932239	11.1297	0.0019279	0.0370218
THOP1	0.500347	0.198003	0.802691	6.87235	0.00193944	0.0371262
TRMU	0.528706	0.209149	0.848263	6.79643	0.00194367	0.0371262
NUCB2	-1.50586	-2.4163	-0.595425	9.8409	0.00194896	0.0371285
IL17RC	-0.451502	-0.72466	-0.178343	8.01745	0.0019608	0.0372552
TAOK3	-0.678314	-1.08884	-0.267785	8.43697	0.00196726	0.0372792
TBC1D8	1.02643	0.404358	1.64851	8.09662	0.00199197	0.0376482
URM1	-0.472497	-0.75914	-0.185855	8.427	0.00200979	0.0378854
MVK	-0.52903	-0.850195	-0.207864	7.44688	0.00202267	0.037939
CCN1	-1.66833	-2.68172	-0.654934	9.7578	0.00203309	0.037939
TFE3	-0.711675	-1.14399	-0.279362	8.55827	0.00203395	0.037939
KCTD20	-0.592629	-0.95273	-0.232527	7.36207	0.00203924	0.037939
ZMYM1	0.775298	0.304095	1.2465	6.80684	0.00204336	0.037939
EXOSC9	-0.528037	-0.849002	-0.207072	8.71301	0.00204562	0.037939
MEIS3P1	-0.973846	-1.56592	-0.38177	7.59985	0.00204961	0.037939
CSF1	-0.891415	-1.43354	-0.349293	6.7796	0.00205513	0.0379433
PSAT1	1.80581	0.706984	2.90463	8.32588	0.00206534	0.0379452
KCNMB4	0.665349	0.260478	1.07022	5.46462	0.0020658	0.0379452
DIAPH1	0.530028	0.206961	0.853095	7.2619	0.00209706	0.0384212
GMDS	0.985105	0.384154	1.58606	7.5423	0.00211278	0.0385412
RPS10	0.526478	0.20528	0.847676	6.54758	0.00211435	0.0385412
NDUFB8	-0.557377	-0.898124	-0.216629	10.0871	0.00215351	0.0391461
SUMO1	-0.461876	-0.744312	-0.179439	10.6575	0.00215843	0.0391461
MRTO4	0.692358	0.268376	1.11634	8.74259	0.00218612	0.039362
AGO1	0.441138	0.170932	0.711344	8.181	0.0021908	0.039362
AHNAK	-1.19516	-1.92745	-0.462871	7.16605	0.0021969	0.039362
AKAP17A	-0.529006	-0.853186	-0.204826	8.48504	0.00220001	0.039362
C5orf15	-0.608059	-0.980713	-0.235405	9.6904	0.00220159	0.039362
PDP1	1.17693	0.455578	1.89828	6.52765	0.00220322	0.039362
NAT10	0.738082	0.285071	1.19109	8.86966	0.00223076	0.0397552
SOX12	-0.614047	-0.991188	-0.236907	7.53483	0.00224437	0.0398987
FAM89B	-0.56164	-0.906725	-0.216556	9.16343	0.00225196	0.0399
SLC48A1	-0.770871	-1.2446	-0.297146	7.3443	0.00225556	0.0399
USP24	0.644562	0.24782	1.0413	7.24839	0.00228787	0.0403722
ATP6AP2	-0.655638	-1.05949	-0.251789	11.0389	0.00230245	0.0404256
GDI2	0.623459	0.23943	1.00749	10.152	0.00230248	0.0404256
HSD17B8	-1.11082	-1.79522	-0.426415	8.33146	0.00230778	0.0404256
POLRMT	0.591914	0.226962	0.956865	7.65312	0.00232226	0.0405803
EDEM1	-0.584151	-0.944532	-0.22377	8.42704	0.00233456	0.0406962
RPS6KA1	0.813049	0.310838	1.31526	7.12577	0.00235989	0.040991
CETN3	-1.20783	-1.954	-0.46166	8.58103	0.00236289	0.040991
GPATCH2	0.777084	0.296614	1.25755	6.66456	0.00238048	0.0411769
FBRS	-0.386851	-0.626112	-0.14759	7.33668	0.00238676	0.0411769
ATF6B	0.474396	0.180933	0.767859	6.37232	0.0023908	0.0411769
ARHGEF40	-1.12408	-1.82043	-0.427731	6.48264	0.00242081	0.0415924
NDFIP1	-0.61276	-0.992521	-0.232999	9.48748	0.00243014	0.0415924
CNKSR1	0.732742	0.278575	1.18691	6.46155	0.0024323	0.0415924
ZBTB40	-0.34528	-0.560038	-0.130523	7.59107	0.00250744	0.04259
PLSCR1	1.20258	0.45401	1.95116	7.64813	0.00252472	0.04259
EFEMP1	-2.41707	-3.92165	-0.912485	7.97119	0.00252513	0.04259
BIK	1.1931	0.450415	1.93578	7.3514	0.00252513	0.04259
NOC2L	0.67787	0.255855	1.09989	8.01934	0.00252789	0.04259
DDX17	1.05469	0.397962	1.71143	7.0816	0.00253193	0.04259
LCN2	2.72498	1.02818	4.42177	6.97211	0.00253215	0.04259
IGFBP5	-3.51746	-5.70862	-1.3263	9.3125	0.00254123	0.0426429
SUCLA2	-0.820205	-1.33138	-0.309025	9.08124	0.00255176	0.0427196
YIPF3	-0.622409	-1.01082	-0.234002	8.73997	0.00258053	0.0429019
ESRP1	1.78189	0.669822	2.89396	9.03308	0.00258254	0.0429019
EXOC7	-0.541849	-0.880027	-0.203672	6.93787	0.00258332	0.0429019
TSPYL1	-1.26743	-2.05857	-0.476292	10.1146	0.00258654	0.0429019
ATP8B2	-0.508949	-0.826765	-0.191134	6.58814	0.00259546	0.0429507
ITGAV	-0.78051	-1.26833	-0.292689	9.6495	0.00261527	0.0431386
NFYC	0.653005	0.244811	1.0612	7.09031	0.00261883	0.0431386
PYGB	0.878918	0.328949	1.42889	9.0465	0.00264186	0.043338
HSD17B4	-1.33779	-2.17494	-0.500648	9.2384	0.002643	0.043338
PGAP6	-0.815401	-1.32668	-0.304118	7.91246	0.00268957	0.0439612
PDK2	-0.930033	-1.51329	-0.346779	7.25485	0.00269325	0.0439612
EIF4E2	0.482778	0.179608	0.785948	8.74677	0.00272434	0.0441544
WBP4	-0.455834	-0.742118	-0.16955	6.74836	0.00272716	0.0441544
ITM2B	-1.19394	-1.94404	-0.443843	10.5767	0.00273496	0.0441544
RARA	-1.14725	-1.86806	-0.426441	7.40734	0.00273641	0.0441544
CDK2	-0.527857	-0.859542	-0.196172	8.36991	0.002739	0.0441544
CACNG4	-0.451423	-0.735115	-0.16773	9.81489	0.00274197	0.0441544
VPS52	-0.379385	-0.618038	-0.140732	9.21302	0.00276498	0.044352
MAN1A1	-1.6295	-2.65477	-0.604239	7.1065	0.00277009	0.044352
COL9A3	1.15276	0.427376	1.87815	5.78005	0.00277277	0.044352
RNF10	-0.532782	-0.868131	-0.197432	9.47968	0.00277928	0.0443573
RBM25	0.478973	0.177204	0.780743	8.80914	0.00280216	0.0446186
SNTA1	-0.389389	-0.634834	-0.143944	7.09644	0.0028136	0.0446186
TAF1C	0.496846	0.183658	0.810034	7.30383	0.00281429	0.0446186
PRSS16	0.977031	0.360894	1.59317	6.02544	0.0028246	0.0446834
PLAAT2	-0.975478	-1.59093	-0.360026	6.18859	0.00283617	0.0447679
RAD9A	-0.553457	-0.902806	-0.204109	7.5075	0.00284722	0.0447866
MAPK14	-0.473067	-0.771704	-0.17443	7.53621	0.00284983	0.0447866
STRN4	-0.485959	-0.793209	-0.178709	7.81608	0.00288765	0.0452512
PLIN2	1.72571	0.633692	2.81772	7.69458	0.00290864	0.0452512
LSM7	0.463088	0.170036	0.756141	9.77783	0.00290976	0.0452512
TBC1D10B	-0.377824	-0.616922	-0.138726	7.97246	0.00291006	0.0452512
MNAT1	-0.491405	-0.802483	-0.180327	8.14841	0.00291823	0.0452512
MYNN	-0.467423	-0.763354	-0.171491	7.36252	0.00292118	0.0452512
ACAT2	-0.969816	-1.5841	-0.355534	9.46713	0.00293248	0.0452512
DOCK1	-0.638386	-1.04283	-0.233941	7.06713	0.00293807	0.0452512
TMEM223	-0.595146	-0.972278	-0.218015	8.86454	0.00294344	0.0452512
PRAF2	-0.746074	-1.21902	-0.273123	8.19227	0.00295298	0.0452512
TRAF6	0.700786	0.256526	1.14505	6.78077	0.00295397	0.0452512
MAOA	1.41189	0.516428	2.30735	5.95716	0.00296519	0.0452512
KDM4C	0.671213	0.245487	1.09694	7.08463	0.00296659	0.0452512
ARHGEF12	-0.604044	-0.987182	-0.220905	9.56843	0.0029676	0.0452512
PNP	0.784854	0.286686	1.28302	8.77298	0.00298499	0.04542
DCUN1D4	-0.580347	-0.949318	-0.211377	8.18342	0.00302699	0.0459616
NEMF	-0.564461	-0.923707	-0.205214	8.73253	0.00305389	0.0462722
PAPSS1	0.940516	0.341207	1.53982	9.96606	0.00308526	0.0465659
MSRB2	-0.835839	-1.36847	-0.303211	9.49384	0.00308624	0.0465659
GPD1L	-1.08715	-1.78053	-0.393756	9.13182	0.00310956	0.0468174
CDC42BPB	-0.558803	-0.915299	-0.202308	8.03655	0.00311594	0.0468174
ITM2C	0.649761	0.235126	1.0644	7.82733	0.00312301	0.0468256
ALPP	1.38266	0.499797	2.26553	4.1563	0.00313912	0.0469269
PRSS23	-1.85105	-3.03315	-0.668941	8.55867	0.00314283	0.0469269
TRIT1	0.612251	0.22052	1.00398	7.99451	0.00319299	0.0475768
RBPJ	-0.621036	-1.0188	-0.223276	8.63196	0.00322055	0.0478296
AK6	-0.441866	-0.724967	-0.158765	9.47901	0.00322963	0.0478296
ZSCAN9	-0.466961	-0.766144	-0.167779	6.88985	0.00322993	0.0478296
CALB2	1.51167	0.542582	2.48077	6.56889	0.0032456	0.0479627
INTS8	0.658999	0.236035	1.08196	9.24672	0.0032777	0.0483377
SRRM1	0.503477	0.180226	0.826728	9.72411	0.00328662	0.0483699
RAB11FIP3	-0.574543	-0.943603	-0.205484	6.98859	0.00330011	0.0484691
CD55	1.18281	0.422684	1.94294	8.88611	0.00331264	0.0485229
ZCCHC24	-0.660966	-1.0858	-0.236128	7.04581	0.00331729	0.0485229
INPP4B	-1.6527	-2.71566	-0.589747	6.8619	0.00333487	0.0486006
PC	-0.524659	-0.862154	-0.187163	7.12488	0.0033394	0.0486006
ATM	-0.557344	-0.91591	-0.198778	6.6209	0.0033429	0.0486006
ARFGAP2	0.509055	0.181352	0.836758	8.49908	0.00336023	0.0486956
MYLK	1.38224	0.492339	2.27215	6.01575	0.00336299	0.0486956
SLC6A2	-0.608835	-1.00099	-0.216675	6.20263	0.00337619	0.0487182
LRP10	-0.735624	-1.20948	-0.261764	9.87247	0.00337812	0.0487182
PCDH1	0.711956	0.252996	1.17092	6.48536	0.00339936	0.0489039
ARL6IP1	-0.454697	-0.747871	-0.161524	11.4554	0.00340461	0.0489039
TTI1	-0.571661	-0.940553	-0.202769	8.40301	0.00342795	0.0491408
TOMM22	0.465697	0.165022	0.766372	8.57258	0.00344318	0.0491999
CES3	0.565367	0.200308	0.930426	6.71968	0.00344578	0.0491999
SLC24A3	-2.00132	-3.29422	-0.70843	7.46321	0.00345975	0.0493014
PLEKHA1	0.659348	0.233288	1.08541	7.55818	0.00346701	0.0493071
INPP5A	-0.682463	-1.12364	-0.241289	8.75581	0.00347858	0.0493739
DNAJC13	-0.538658	-0.886982	-0.190334	8.61379	0.00348781	0.0494072
TMEM106C	-0.702578	-1.15715	-0.248006	10.085	0.00350359	0.049533
POLR2F	0.683928	0.241083	1.12677	9.34984	0.00352586	0.0497499
PDIA6	0.538602	0.189616	0.887589	10.8239	0.00354589	0.0499272
POGLUT1	-0.442029	-0.728539	-0.155519	7.54918	0.00355594	0.0499272
PRPF4B	0.86628	0.304718	1.42784	7.78305	0.00355927	0.0499272
EDEM3	0.810155	0.284236	1.33607	6.47638	0.00360072	0.0503714
ZNF532	1.00881	0.353839	1.66379	7.40362	0.00360497	0.0503714
TNPO3	0.501056	0.175101	0.827011	8.37938	0.00366386	0.0509671
UQCC1	-0.858166	-1.41648	-0.299854	8.34094	0.00366622	0.0509671
DEPDC5	0.382066	0.133476	0.630655	6.43561	0.00366889	0.0509671
ORAI3	-0.709583	-1.17191	-0.247259	7.69407	0.00371048	0.0513533
PRDM10	0.399358	0.139155	0.659561	7.09835	0.00371099	0.0513533
ACTB	-0.310146	-0.512358	-0.107934	13.818	0.00373135	0.0515084
LMNA	0.622143	0.216442	1.02784	9.23013	0.00373654	0.0515084
PRRC2C	0.624229	0.217006	1.03145	7.96983	0.0037487	0.0515339
CLMN	1.38891	0.482717	2.2951	7.49941	0.00375275	0.0515339
KIF3A	0.796922	0.276843	1.317	5.49855	0.00376029	0.051539
ADO	-0.459279	-0.759312	-0.159245	8.74368	0.00379145	0.0517888
WDR41	-0.712669	-1.17826	-0.247081	8.52122	0.00379294	0.0517888
RIOK3	0.679208	0.23474	1.12368	7.83734	0.00384467	0.0523955
ZNF232	0.612192	0.211407	1.01298	7.69326	0.00385808	0.0524786
EIF3I	0.503604	0.173294	0.833914	10.7507	0.00391672	0.0529872
CDIPT	-0.535237	-0.886333	-0.184141	10.4972	0.00392016	0.0529872
SLC25A14	0.456437	0.156991	0.755884	7.03337	0.00392442	0.0529872
HABP4	-0.534481	-0.885282	-0.183681	7.07423	0.00393825	0.0529872
PRRG4	0.863085	0.29627	1.4299	6.93493	0.00395741	0.0529872
KLF11	0.7204	0.247191	1.19361	7.58317	0.00396413	0.0529872
USP5	-0.468231	-0.775991	-0.160472	7.42599	0.00398421	0.0529872
TAF10	-0.611423	-1.01338	-0.209468	10.0543	0.00399049	0.0529872
HDAC11	-0.403753	-0.669214	-0.138291	7.1284	0.00399421	0.0529872
UBA52	0.363275	0.124412	0.602137	12.5468	0.00399617	0.0529872
TES	0.953695	0.326534	1.58086	8.18422	0.00400041	0.0529872
DIPK1A	-1.14103	-1.89142	-0.39063	7.09041	0.00400231	0.0529872
SERPINE2	2.5393	0.869311	4.20929	5.75568	0.00400263	0.0529872
FXN	0.757167	0.259159	1.25518	6.54371	0.00400603	0.0529872
SMCO4	0.704354	0.240999	1.16771	7.98572	0.0040118	0.0529872
CORO1B	-0.734547	-1.21787	-0.251224	9.2096	0.00401888	0.0529872
MEGF9	-1.12123	-1.85902	-0.383427	8.44489	0.00402089	0.0529872
PLEKHM1	0.422314	0.14413	0.700498	7.92402	0.00405477	0.053287
UTP20	0.4293	0.146482	0.712119	7.2626	0.00405848	0.053287
CEP63	-0.423328	-0.702283	-0.144372	7.00845	0.00406686	0.0532996
TGS1	0.55409	0.188083	0.920097	7.47536	0.00414661	0.0542458
OSBPL3	1.39963	0.474233	2.32502	6.56588	0.00417767	0.0543522
SLC17A9	-0.61759	-1.02627	-0.20891	6.49422	0.00420616	0.0543522
WASHC4	0.538417	0.182117	0.894718	7.22669	0.00420729	0.0543522
CEACAM6	3.08475	1.0429	5.1266	7.18114	0.00421554	0.0543522
SFPQ	0.895766	0.302802	1.48873	7.51512	0.00421783	0.0543522
BCAS4	-0.950588	-1.57987	-0.321304	6.90601	0.00421944	0.0543522
MAPK3	-0.46536	-0.773431	-0.157288	8.15896	0.00422007	0.0543522
RPS25	-0.343965	-0.571699	-0.116231	12.3718	0.00422399	0.0543522
CBX5	-0.709814	-1.17989	-0.239737	9.17083	0.00423265	0.0543522
PITRM1	0.65742	0.221986	1.09285	9.21772	0.00423696	0.0543522
PKP3	0.801511	0.270462	1.33256	8.47389	0.00424828	0.0543522
ALDH3A1	1.20362	0.406106	2.00112	5.44126	0.00425007	0.0543522
SLC30A9	-0.563648	-0.937152	-0.190144	8.92287	0.00425312	0.0543522
CDKN2C	-1.04904	-1.74498	-0.353097	7.69443	0.00429188	0.0547192
NFIL3	0.975672	0.328055	1.62329	8.20584	0.00431026	0.0547192
ATP5IF1	-0.542995	-0.903434	-0.182557	10.1693	0.00431186	0.0547192
CHERP	0.508266	0.170721	0.845812	9.65665	0.0043282	0.0547192
SGK1	1.75535	0.589463	2.92123	7.46867	0.00433223	0.0547192
GSTP1	2.09486	0.703292	3.48644	8.2071	0.00433681	0.0547192
KRI1	0.441439	0.148134	0.734744	7.25877	0.00434467	0.0547192
SYNJ2	-0.867141	-1.44343	-0.290857	8.05831	0.00435247	0.0547192
NDUFB1	-0.510441	-0.849703	-0.171178	11.3288	0.00435591	0.0547192
CUEDC2	-0.570781	-0.950171	-0.191391	8.98622	0.00435803	0.0547192
RAD17	-0.499141	-0.831109	-0.167173	7.6305	0.00437846	0.0547257
POLD4	-0.806802	-1.3434	-0.270201	8.11717	0.0043794	0.0547257
NRP1	-1.84284	-3.06858	-0.617105	6.81564	0.00438141	0.0547257
LDLRAP1	0.555375	0.185817	0.924932	7.50228	0.00439634	0.0548168
KLK10	1.98508	0.663017	3.30715	5.17638	0.00442683	0.0549341
CEP104	0.3713	0.123959	0.618641	7.44101	0.00443458	0.0549341
UBE2K	-0.671692	-1.1192	-0.224183	8.27785	0.00443952	0.0549341
ILF3	0.922703	0.307889	1.53752	8.34754	0.00444355	0.0549341
OVOL2	1.06427	0.354879	1.77365	6.99662	0.00445585	0.0549341
SFN	1.32347	0.441245	2.2057	8.34394	0.00445848	0.0549341
LSM3	-0.432414	-0.720668	-0.14416	10.5193	0.00445929	0.0549341
H2AW	-1.28867	-2.14837	-0.42897	8.75127	0.00448612	0.0551701
XPO4	0.643479	0.213992	1.07297	6.40456	0.00450337	0.0552875
PPP1R12A	-0.54472	-0.908605	-0.180835	6.77665	0.00453411	0.0555699
CABIN1	-0.505884	-0.843964	-0.167803	7.90891	0.00454883	0.0556553
AP2B1	-0.811194	-1.35354	-0.268851	8.66794	0.00456373	0.0556775
HNRNPA0	-0.534467	-0.891822	-0.177112	10.0732	0.00456615	0.0556775
SLC25A22	-0.431868	-0.720783	-0.142952	7.38922	0.00458616	0.0558268
SLPI	1.77306	0.586384	2.95973	9.02592	0.00460183	0.0558658
LY6D	1.29209	0.427247	2.15694	5.38466	0.00460492	0.0558658
ANXA3	1.92809	0.636583	3.21959	7.82163	0.00463197	0.0560992
VKORC1	-0.536476	-0.895956	-0.176995	9.53856	0.00464512	0.0561637
PNPO	-0.706871	-1.18064	-0.233098	8.77419	0.00465392	0.0561755
NTAN1	-0.600097	-1.00244	-0.197752	8.30061	0.00466626	0.05623
NPHP4	0.492323	0.162102	0.822544	6.30165	0.00468127	0.0563164
KRR1	-0.550632	-0.920338	-0.180926	8.34862	0.00471863	0.0566259
GPX4	-0.652694	-1.09098	-0.214412	11.2806	0.00472276	0.0566259
RFX5	-0.697076	-1.16563	-0.228517	8.93472	0.0047603	0.0569808
DDOST	0.586114	0.191538	0.980691	10.6548	0.00481759	0.0575706
ACP1	0.593132	0.193616	0.992649	9.07446	0.00483786	0.0577168
DSP	1.84407	0.601072	3.08707	9.93574	0.00486482	0.0579344
ELF5	2.27698	0.741878	3.81208	6.32241	0.00487223	0.0579344
AMMECR1	0.784612	0.255378	1.31385	8.9802	0.00489104	0.0579687
PHF20	-0.706168	-1.18258	-0.229759	9.23791	0.00489797	0.0579687
DYRK1A	0.458761	0.149236	0.768286	9.76589	0.00490123	0.0579687
ANKRD10	-0.781413	-1.30882	-0.254009	8.51602	0.00491473	0.0579687
OGFR	-0.367281	-0.615178	-0.119385	8.01484	0.00491548	0.0579687
AHI1	-0.553612	-0.927351	-0.179872	7.22076	0.00492358	0.0579691
IQGAP1	0.613019	0.198914	1.02712	9.10634	0.00494766	0.0581573
PPP3CB	-0.641964	-1.0758	-0.208124	8.53155	0.00496376	0.0582512
CHD8	-0.39985	-0.670276	-0.129425	8.27702	0.0049933	0.0585022
DDAH2	-0.920523	-1.5434	-0.297648	8.67482	0.00501256	0.0586016
SRP54	-0.485704	-0.814433	-0.156975	9.38374	0.00502144	0.0586016
NONO	0.569922	0.184098	0.955745	9.97683	0.00503106	0.0586016
PDGFB	-0.499762	-0.838118	-0.161406	7.07446	0.00503442	0.0586016
PKNOX1	0.468734	0.151216	0.786252	6.79538	0.00505517	0.058748
SLC9A6	1.27965	0.412567	2.14673	7.85089	0.00506664	0.058748
MARK1	0.895531	0.2886	1.50246	5.85963	0.00507473	0.058748
MARK4	-0.491845	-0.825311	-0.15838	8.21867	0.00508946	0.058748
URB2	0.539241	0.173615	0.904868	7.21679	0.00509244	0.058748
ELK1	-0.364184	-0.611138	-0.11723	8.65719	0.00509607	0.058748
PTPN9	-0.441015	-0.740185	-0.141845	7.5621	0.00511143	0.0588306
WRAP73	0.387512	0.124359	0.650665	7.25722	0.00515328	0.0591818
NSDHL	0.768643	0.246602	1.29068	7.99482	0.00515842	0.0591818
SPTAN1	-0.632096	-1.06153	-0.202666	8.64708	0.00517024	0.0592228
DYNLRB1	-0.71388	-1.19913	-0.22863	10.5464	0.00519144	0.0593709
PSTPIP2	-0.989499	-1.66327	-0.31573	6.64128	0.00526131	0.0600743
KCTD15	0.606681	0.193457	1.0199	6.38293	0.00527334	0.0601161
RPS27L	-0.691927	-1.16372	-0.220132	10.3862	0.00531712	0.0605127
RER1	0.709823	0.225732	1.19391	9.72236	0.00532499	0.0605127
AHNAK2	1.71178	0.544055	2.8795	5.93453	0.0053358	0.0605398
MAST2	0.517995	0.164204	0.871787	8.44888	0.00538574	0.0610101
NMI	1.42777	0.452301	2.40324	8.01983	0.00539842	0.0610574
CCP110	-0.447874	-0.754521	-0.141227	7.67037	0.00548708	0.0619607
CDK10	0.406538	0.128107	0.684968	7.15649	0.00549994	0.0619607
WASL	0.773864	0.243804	1.30392	6.99816	0.00550417	0.0619607
DDX1	0.45755	0.143742	0.771359	10.2965	0.00555894	0.0624793
TRPM2	0.854806	0.268314	1.4413	6.40293	0.00557534	0.0625539
LPAR2	0.603019	0.189154	1.01688	7.79619	0.00558829	0.0625539
RACGAP1	-0.433614	-0.731236	-0.135991	10.1825	0.0055917	0.0625539
EIF2S3	-0.883469	-1.49016	-0.276776	9.50916	0.0056128	0.0626233
CLN6	0.438852	0.137466	0.740237	6.77069	0.00561534	0.0626233
PPM1G	0.431399	0.134937	0.72786	8.69685	0.00564335	0.0627918
BEX4	1.9337	0.604343	3.26307	6.43929	0.00565948	0.0627918
ABHD2	0.60444	0.18887	1.02001	6.15014	0.00566319	0.0627918
MPC2	-0.612106	-1.03297	-0.191244	10.0525	0.00566542	0.0627918
PRKAR1A	-0.672344	-1.13538	-0.209312	9.26496	0.00573545	0.0634226
AMZ2	-0.610734	-1.03138	-0.190088	10.2216	0.00574	0.0634226
ARPC4	-0.521138	-0.88015	-0.162126	8.14664	0.00574917	0.0634264
PAGR1	-0.430229	-0.727043	-0.133414	8.54706	0.00581226	0.064024
IMP3	0.41745	0.129261	0.705639	9.03637	0.00584125	0.0642448
ANKRD10-IT1	0.500684	0.154792	0.846576	9.11331	0.00587211	0.0644855
MAZ	-0.609132	-1.03051	-0.187751	9.2188	0.00593203	0.065044
IST1	0.556621	0.17126	0.941982	10.1196	0.00596735	0.0653316
PTPN2	0.732943	0.225275	1.24061	8.59257	0.0059882	0.0654131
NDST2	-0.353234	-0.597926	-0.108542	7.20429	0.00599301	0.0654131
CST4	-1.16341	-1.96991	-0.356907	6.47615	0.00602573	0.0656704
ISCA1	0.554031	0.169636	0.938426	9.01699	0.00606436	0.0659912
GLB1L2	0.814639	0.248928	1.38035	7.05173	0.00610467	0.0663294
BACE1	-0.812548	-1.37716	-0.247938	6.93416	0.00613304	0.0665268
TRAPPC3	0.393629	0.120061	0.667198	8.8179	0.00614136	0.0665268
CCNL1	0.503363	0.153456	0.85327	9.01565	0.00615113	0.0665323
RAD1	-0.539603	-0.914896	-0.16431	8.8962	0.00617494	0.0666894
RANBP1	0.540604	0.164529	0.916679	10.5396	0.0061854	0.0667021
TPBG	-0.897976	-1.52365	-0.272306	10.0874	0.00625838	0.0671924
CD6	0.292556	0.0886568	0.496455	6.62763	0.00627184	0.0671924
TSR1	0.844242	0.255817	1.43267	8.48509	0.00627375	0.0671924
SLC35F2	0.86244	0.261286	1.46359	7.49068	0.0062773	0.0671924
EIF3D	0.450825	0.136544	0.765106	11.0047	0.00628302	0.0671924
MED25	-0.318317	-0.540243	-0.0963914	7.29308	0.00628701	0.0671924
TOX4	-0.572025	-0.971009	-0.17304	7.828	0.0063078	0.0672445
MSX2	-1.56248	-2.65237	-0.472593	6.42535	0.00631061	0.0672445
DHX57	0.493544	0.149181	0.837906	6.71483	0.00632388	0.067286
ATP6V0A1	-0.397705	-0.675592	-0.119819	8.0304	0.00639064	0.0678958
WARS1	-0.643706	-1.0936	-0.19381	9.27194	0.00640348	0.0679317
TLCD3A	0.864299	0.259997	1.4686	7.14955	0.00642152	0.0680227
PLOD3	-0.859835	-1.46136	-0.258309	9.21346	0.00644879	0.0681688
PJA1	0.694811	0.208504	1.18112	7.9553	0.00647125	0.0681688
CDKN3	-0.708546	-1.2045	-0.212591	9.76712	0.0064746	0.0681688
WASHC3	-0.595041	-1.01168	-0.178399	8.71676	0.00649027	0.0681688
COX8A	-0.496573	-0.844276	-0.14887	11.518	0.00649126	0.0681688
PLPPR2	-0.451373	-0.76745	-0.135296	7.7597	0.00649478	0.0681688
TP53TG1	-0.963101	-1.63781	-0.288397	7.00774	0.00651509	0.0681688
VEZF1	-0.819965	-1.39452	-0.245414	8.74015	0.00652522	0.0681688
H1-10	-0.695272	-1.18247	-0.20807	9.26997	0.00652756	0.0681688
METTL4	0.738536	0.220989	1.25608	6.94502	0.00653023	0.0681688
OTUD4	0.521132	0.155819	0.886446	9.28607	0.00654566	0.0682307
CSPG5	0.71855	0.214432	1.22267	5.81242	0.00658542	0.0685456
EHF	1.61869	0.481726	2.75566	6.09849	0.00664228	0.0690374
RNF40	-0.397768	-0.67731	-0.118226	8.35293	0.00666853	0.0691596
EPOR	-0.36774	-0.626247	-0.109232	8.02892	0.00668162	0.0691596
SUPT20H	-0.434532	-0.74	-0.129063	8.13613	0.00668293	0.0691596
GTPBP6	-0.466214	-0.794315	-0.138114	7.96492	0.00673681	0.0695528
PAK6	0.910866	0.269784	1.55195	5.96471	0.0067412	0.0695528
LRIF1	-0.63711	-1.08562	-0.188596	8.54718	0.00675278	0.0695528
DESI1	0.559428	0.165353	0.953503	7.76274	0.00678392	0.0695528
BHLHE41	1.50688	0.445356	2.5684	6.73249	0.00678577	0.0695528
ATF3	0.840762	0.248467	1.43306	7.58178	0.00678736	0.0695528
N4BP2L2	0.632392	0.186876	1.07791	8.07752	0.00678871	0.0695528
C3orf14	-1.36309	-2.32462	-0.401563	9.86657	0.00685296	0.070111
CEBPB	0.887032	0.261118	1.51295	11.2153	0.00686894	0.0701746
ILRUN	0.46853	0.137815	0.799245	6.82444	0.00688514	0.0702402
TRPC4AP	-0.563432	-0.961267	-0.165596	8.05418	0.006902	0.0703123
ATP6V0E2	-1.03385	-1.76403	-0.303663	8.71166	0.00691516	0.0703466
ITGA2	-0.483259	-0.824773	-0.141746	6.47262	0.00694446	0.0705447
ZZZ3	0.685741	0.20093	1.17055	8.77702	0.00696593	0.0706628
CAB39	0.52232	0.152937	0.891704	9.54866	0.00698092	0.070715
SMAD1	0.791133	0.231397	1.35087	8.22769	0.0070035	0.070746
UNC93B1	0.484098	0.141545	0.826651	6.70399	0.00701063	0.070746
PXMP2	-0.457794	-0.781788	-0.1338	8.68032	0.00701913	0.070746
RBM23	-0.384818	-0.657296	-0.112341	9.04449	0.00704355	0.070746
CRYBG3	0.703737	0.205419	1.20206	7.20395	0.00704609	0.070746
IL1R1	-1.32312	-2.26006	-0.386181	7.31699	0.00704796	0.070746
MUTYH	0.379272	0.110672	0.647872	7.55609	0.00705293	0.070746
UBE4B	0.370625	0.107914	0.633337	8.2921	0.00709893	0.0710931
GRHPR	-0.479168	-0.818895	-0.139441	9.22444	0.00711057	0.0710931
NAA10	0.558181	0.162356	0.954007	8.83376	0.00712082	0.0710931
JUND	-0.486729	-0.831928	-0.14153	10.8866	0.00712713	0.0710931
ZNF787	0.355287	0.103257	0.607317	6.69188	0.00713789	0.0711017
TRA2B	0.635261	0.184386	1.08614	7.55	0.00716542	0.0712771
CISH	-0.629467	-1.07632	-0.182618	7.7658	0.00717549	0.0712785
GJA1	-2.10851	-3.60567	-0.611344	5.14622	0.00718813	0.0713055
LRIG2	0.592248	0.171629	1.01287	6.50678	0.00719908	0.0713156
EXPH5	0.894122	0.258939	1.5293	6.82527	0.00721303	0.0713553
POT1	-0.498799	-0.853321	-0.144276	7.6177	0.00723901	0.0715139
KLK8	1.56366	0.451552	2.67576	6.59447	0.00727347	0.0717263
MYL6	-0.363071	-0.621329	-0.104813	12.3508	0.00728049	0.0717263
HMGB3P1	0.703388	0.202477	1.2043	7.34742	0.00734152	0.0721634
SIGIRR	-0.775398	-1.32763	-0.22317	8.39873	0.00734495	0.0721634
SFXN3	-0.960132	-1.64443	-0.275836	7.49082	0.00738384	0.0724463
TTC27	0.431159	0.123793	0.738524	7.97665	0.00739671	0.0724736
HDDC2	-0.55689	-0.954004	-0.159776	9.71438	0.00741234	0.0724833
RBM39	-0.451885	-0.77417	-0.1296	10.7943	0.00742048	0.0724833
PSMF1	-0.531294	-0.910267	-0.152321	8.98069	0.00742797	0.0724833
PTDSS1	0.723098	0.207197	1.239	10.1065	0.00743969	0.0724991
OS9	-0.695473	-1.19197	-0.198979	9.07231	0.00747232	0.0726815
TXNIP	1.48359	0.424339	2.54284	10.0168	0.00747864	0.0726815
TAP2	0.721579	0.206235	1.23692	7.14469	0.00749452	0.0727078
CUL7	-0.340288	-0.58335	-0.0972257	7.92765	0.0075016	0.0727078
NCLN	0.48382	0.137726	0.829913	6.85795	0.00758097	0.0733499
HEG1	-1.34663	-2.31005	-0.383207	7.60701	0.00758828	0.0733499
HMGN2	-0.402552	-0.690766	-0.114338	12.5497	0.00762892	0.0736201
PCBP2	0.69831	0.198232	1.19839	6.68282	0.00764099	0.0736201
CASP1	-0.806061	-1.38336	-0.228756	7.32571	0.00764698	0.0736201
PLEKHO2	-0.334846	-0.574787	-0.0949048	6.68057	0.00767497	0.0736996
SNRPE	-0.462755	-0.794357	-0.131153	11.9711	0.00767576	0.0736996
DHRS2	-2.8709	-4.93067	-0.811129	7.81336	0.00774343	0.0740099
ETS2	1.00657	0.284379	1.72875	7.03601	0.00774424	0.0740099
LSM5	-0.613871	-1.05434	-0.173405	10.1784	0.00774782	0.0740099
PACSIN2	0.664395	0.187664	1.14113	10.2263	0.0077493	0.0740099
PATZ1	-0.739297	-1.26995	-0.208648	7.73729	0.00776729	0.0740833
SPRR3	1.13096	0.318626	1.94329	4.77889	0.00780527	0.0742605
CES2	-0.744022	-1.27844	-0.209602	8.56673	0.00780656	0.0742605
TINAGL1	0.506608	0.142611	0.870605	6.82179	0.00782299	0.0743184
ZBTB20	1.05135	0.295295	1.8074	5.53602	0.00787178	0.0746831
SMS	-0.539768	-0.928512	-0.151024	10.0297	0.00795576	0.0753803
PARP8	0.82784	0.231179	1.4245	5.43343	0.00799794	0.0756801
NABP2	-0.610926	-1.05148	-0.170373	8.27698	0.00802768	0.0758376
COMMD8	-0.57008	-0.981236	-0.158924	8.54276	0.0080357	0.0758376
TPCN1	-0.714784	-1.23079	-0.198779	8.70111	0.00808921	0.0761475
GTDC1	0.429326	0.119391	0.73926	6.88976	0.00808975	0.0761475
PIGT	-0.518912	-0.893623	-0.144201	9.13352	0.00810545	0.0761955
BMPR2	-0.363866	-0.626713	-0.101019	7.06621	0.00812639	0.0762925
ELK2AP	-0.283503	-0.488583	-0.078422	7.50346	0.00820663	0.0768375
ZNF337	-0.433658	-0.747371	-0.119945	7.43281	0.00820888	0.0768375
SLC25A1	-0.726356	-1.25188	-0.200833	9.16237	0.00821654	0.0768375
DICER1	0.821852	0.227074	1.41663	6.67695	0.00823236	0.0768695
SFRP1	1.86424	0.514702	3.21379	6.32474	0.00824874	0.0768695
TIPARP	-0.721806	-1.2446	-0.199012	9.38773	0.00827896	0.0768695
GOLGA8A	1.15514	0.318278	1.992	8.05221	0.00829359	0.0768695
MED4	-0.517055	-0.891657	-0.142453	8.38289	0.0082955	0.0768695
VEGFA	0.795197	0.219061	1.37133	9.61956	0.00829778	0.0768695
CDYL	0.45928	0.126502	0.792058	7.78128	0.00830134	0.0768695
MYO1E	0.589767	0.162412	1.01712	6.973	0.00830558	0.0768695
SALL2	-0.736438	-1.27026	-0.202616	6.46501	0.0083259	0.0768964
B3GNT2	0.439704	0.120924	0.758483	7.05417	0.0083353	0.0768964
NNT	-1.11591	-1.925	-0.306816	7.13201	0.00834061	0.0768964
MBP	1.40638	0.385907	2.42685	6.37572	0.00838501	0.0771103
RPL15	-0.489114	-0.84405	-0.134178	8.96083	0.00839065	0.0771103
NEDD4	-0.751421	-1.29676	-0.206086	7.53403	0.00839602	0.0771103
EPS8	-1.17191	-2.02257	-0.321244	8.7575	0.00840742	0.0771163
SPART	1.38929	0.38007	2.39851	6.57877	0.008452	0.0772939
CTR9	-0.583242	-1.00695	-0.159533	8.63962	0.00845564	0.0772939
EIF4G1	0.607926	0.166259	1.04959	9.2385	0.00845906	0.0772939
USP25	0.649508	0.177467	1.12155	8.34057	0.00847954	0.0773826
GNG11	-2.09642	-3.622	-0.570837	5.91102	0.00855656	0.0779863
TM4SF1	1.85419	0.502817	3.20556	8.80819	0.00864808	0.0787205
BCKDHB	0.707604	0.191622	1.22359	6.37831	0.00867908	0.0789028
OLFM1	-2.07721	-3.59245	-0.561973	6.39178	0.00870074	0.0789996
UHRF1BP1L	-0.572604	-0.990678	-0.15453	7.94492	0.00875634	0.0793097
IFI6	1.29715	0.350056	2.24425	6.93895	0.00875698	0.0793097
RBM14	-0.354152	-0.61281	-0.0954937	8.66772	0.00877564	0.0793786
BICC1	-1.25879	-2.17845	-0.339131	5.13043	0.00879486	0.0794525
TMED3	0.691272	0.185703	1.19684	10.3327	0.00885924	0.0798577
MLEC	-0.595897	-1.03173	-0.160063	9.73018	0.00886195	0.0798577
TASP1	0.595117	0.159691	1.03054	6.9883	0.0088848	0.0799632
CD63	-0.455272	-0.788732	-0.121812	11.7228	0.00895015	0.0804506
ELAVL1	0.507516	0.135672	0.879359	8.55706	0.00896983	0.080476
CYP27A1	-0.487436	-0.8446	-0.130272	7.18531	0.00897539	0.080476
VAMP4	-0.584523	-1.01298	-0.156068	7.98418	0.00899733	0.0805721
SHARPIN	-0.594417	-1.03025	-0.158585	8.17767	0.00901518	0.0806314
LACTB2	-1.02083	-1.76962	-0.272035	8.07508	0.0090411	0.0807626
EDEM2	-0.538145	-0.933022	-0.143268	7.56263	0.00906314	0.080859
DAP3	0.564285	0.150036	0.978533	10.4518	0.00909198	0.0810156
DYNC1LI1	-0.568438	-0.985965	-0.150911	7.86846	0.00912636	0.0812168
POLR2A	0.398444	0.10573	0.691158	8.43573	0.00913717	0.0812168
DVL1	0.608203	0.161076	1.05533	8.83151	0.00918163	0.081511
CCNE1	0.606575	0.160295	1.05285	7.54302	0.00923111	0.0817787
SIPA1	-0.661099	-1.14752	-0.174678	7.10886	0.00923455	0.0817787
TNS3	-1.37078	-2.38001	-0.361556	8.51726	0.00927459	0.0819921
QRSL1	0.693646	0.1829	1.20439	6.03059	0.00928148	0.0819921
RABIF	-0.555663	-0.964902	-0.146423	7.12693	0.00929598	0.0819934
KDM3A	0.62226	0.163911	1.08061	8.47406	0.00930446	0.0819934
GHITM	-0.381631	-0.66301	-0.100251	11.2195	0.00936713	0.0823972
RPS11	0.611354	0.160491	1.06222	7.30556	0.00938211	0.0823972
CSTF2	0.462741	0.121419	0.804063	7.71944	0.00939313	0.0823972
BCS1L	0.423132	0.111011	0.735252	8.09347	0.00939617	0.0823972
LSM14B	-0.469968	-0.816705	-0.123231	7.26573	0.00940875	0.0824069
NAA15	0.656981	0.172147	1.14182	8.63299	0.00942484	0.0824472
RMND1	-0.818547	-1.42282	-0.214273	7.54764	0.00944711	0.0825416
ARMT1	-1.15695	-2.01183	-0.30206	8.76049	0.00950739	0.0828819
SF3B4	-0.558227	-0.970722	-0.145733	9.48048	0.00950915	0.0828819
KRT7	1.8851	0.490344	3.27985	10.4157	0.00959251	0.0835072
MLLT11	-1.54099	-2.68151	-0.400479	7.73998	0.00961301	0.0835843
PSMC5	-0.571236	-0.994747	-0.147725	10.7359	0.00972629	0.084445
ZMYM6	-0.607668	-1.05827	-0.157069	7.15149	0.00973773	0.084445
PCM1	-0.628777	-1.09527	-0.16228	8.99515	0.00977245	0.084445
TLE3	-0.5334	-0.929147	-0.137652	6.96564	0.00977455	0.084445
RPP40	0.680699	0.175621	1.18578	8.40102	0.00978027	0.084445
NOL12	0.530944	0.13684	0.925048	7.39957	0.00980445	0.084445
RGL2	-0.717733	-1.25049	-0.184972	9.34815	0.00980562	0.084445
COL4A5	-1.34561	-2.34444	-0.346781	6.32898	0.00980607	0.084445
SLC41A3	0.372562	0.0959627	0.649162	7.66408	0.00981835	0.0844496
RANGRF	-1.1213	-1.95394	-0.288665	7.27501	0.00983067	0.0844544
KIAA0753	0.33661	0.0865396	0.586681	7.51025	0.0098617	0.0846198
ZNF185	1.05449	0.270897	1.83809	7.68741	0.00987919	0.0846686
CERK	0.725354	0.185554	1.26515	7.79573	0.00997704	0.0853286
OSTM1	-0.730206	-1.2737	-0.186715	7.42287	0.00998697	0.0853286
AIP	-0.630709	-1.10018	-0.16124	7.76555	0.00999184	0.0853286
IL1RN	1.09574	0.279854	1.91163	5.52665	0.0100142	0.0854177
GRB7	1.63077	0.415783	2.84575	7.83393	0.0100541	0.0856566
TNS4	0.352236	0.0896365	0.614835	5.88179	0.0100981	0.0859054
TEDC2	-0.318891	-0.556662	-0.0811189	7.24129	0.0101072	0.0859054
S100A14	1.95848	0.497541	3.41942	9.19345	0.0101378	0.0860631
FKSG49	0.471128	0.119471	0.822784	8.53585	0.0101797	0.0863169
CGRRF1	-0.416191	-0.727583	-0.104799	7.80814	0.0103436	0.0876036
SLC11A2	0.632769	0.159042	1.1065	8.47661	0.0103865	0.0876766
WARS2	0.671387	0.168615	1.17416	6.70722	0.0104049	0.0876766
GSN	0.964484	0.242058	1.68691	9.24818	0.010421	0.0876766
ZKSCAN5	0.260124	0.0652707	0.454977	6.38715	0.0104256	0.0876766
HIC2	0.640554	0.160713	1.12039	6.14564	0.0104279	0.0876766
YBX2	-0.716503	-1.25331	-0.179697	7.02281	0.0104372	0.0876766
ERI2	-0.651657	-1.13988	-0.16343	8.44572	0.0104377	0.0876766
EML4	0.47482	0.118634	0.831006	7.49448	0.0105255	0.0882501
CREBL2	-0.754431	-1.32053	-0.18833	7.43207	0.010546	0.0882501
DUSP3	-0.433873	-0.759473	-0.108274	8.751	0.0105534	0.0882501
POLDIP3	0.413948	0.103226	0.724669	9.04499	0.0105705	0.0882501
TGIF2	-0.702149	-1.22925	-0.175043	6.2998	0.0105775	0.0882501
RBMX2	0.594938	0.148302	1.04157	7.97485	0.0105797	0.0882501
SNX3	-0.506871	-0.887588	-0.126154	10.7453	0.0106158	0.0884487
OPTN	-1.00946	-1.76812	-0.250806	7.00815	0.0106566	0.0886859
NUDT18	-0.417809	-0.731892	-0.103726	6.51849	0.0106748	0.0887329
ELOA	0.468833	0.116333	0.821333	7.33424	0.010687	0.0887329
MAPK6	0.483256	0.119808	0.846704	10.2853	0.0107073	0.0887346
IFNGR1	0.892718	0.221278	1.56416	7.82663	0.0107119	0.0887346
BCAP31	0.497096	0.122722	0.871471	10.7099	0.0108061	0.0893934
AK1	-0.686831	-1.20417	-0.169489	9.02823	0.0108163	0.0893934
CD44	2.0021	0.49351	3.51069	6.96571	0.0108423	0.0894147
ZNF219	-0.287607	-0.504359	-0.0708547	7.02537	0.0108554	0.0894147
BANP	0.441312	0.108717	0.773907	9.01751	0.0108563	0.0894147
BTG2	-0.987076	-1.73178	-0.24237	7.17273	0.0109334	0.0899473
LYN	1.50007	0.367948	2.6322	5.88774	0.010958	0.0900428
SEMA4D	0.648695	0.159034	1.13836	6.84076	0.0109701	0.0900428
ZRSR2	-0.371335	-0.651795	-0.0908744	7.51606	0.0110121	0.0902617
NEK7	-0.563338	-0.988876	-0.1378	9.71404	0.0110227	0.0902617
SMPD1	-0.633143	-1.11149	-0.154798	7.51294	0.0110345	0.0902617
AP2M1	-0.663983	-1.16574	-0.162231	10.3466	0.01105	0.090286
UBE2NL	-0.275487	-0.483732	-0.0672415	8.05915	0.011074	0.0903555
MED8	0.55892	0.136366	0.981474	7.99423	0.0110837	0.0903555
FAM111A	-0.764407	-1.34263	-0.186187	8.52519	0.0111235	0.0905767
GSTM3	-2.23109	-3.91942	-0.54275	9.89279	0.0111529	0.0906478
TRIM2	1.34002	0.32592	2.35412	7.52731	0.0111574	0.0906478
STEAP3	0.764258	0.184707	1.34381	8.10348	0.0113074	0.0917623
H1-0	-0.973316	-1.71292	-0.233714	10.1724	0.0114607	0.0927974
NAT1	-1.30664	-2.29958	-0.3137	7.52588	0.0114647	0.0927974
KIAA0930	-0.536748	-0.944681	-0.128814	7.14543	0.0114737	0.0927974
MECOM	-0.954041	-1.67944	-0.228644	5.68248	0.0115065	0.0929004
HDAC4	0.641948	0.153811	1.13009	6.48427	0.0115123	0.0929004
PNMA1	-0.808123	-1.42277	-0.193475	9.07678	0.0115308	0.0929451
DDX39A	0.655791	0.156716	1.15487	9.61709	0.0115744	0.0931424
SETD6	0.631242	0.150756	1.11173	7.00168	0.0115891	0.0931424
PTPN12	0.507896	0.121255	0.894538	9.45636	0.0115976	0.0931424
FBXW12	0.4397	0.104932	0.774468	9.61023	0.0116071	0.0931424
ACSS3	0.847877	0.202229	1.49353	5.84609	0.0116203	0.0931437
BTAF1	0.516716	0.123174	0.910258	7.84729	0.0116335	0.0931461
RBM12	-0.403465	-0.710887	-0.0960426	7.35402	0.0116668	0.0933087
MIS12	-0.457062	-0.805469	-0.108655	8.62164	0.0116988	0.0934601
AMOTL2	-0.717381	-1.26486	-0.169905	9.09056	0.0117874	0.0939871
FOXO1	1.05311	0.249337	1.85689	5.95183	0.0117952	0.0939871
ZNF467	-0.953747	-1.68177	-0.225728	7.4726	0.011804	0.0939871
CTNNB1	0.518677	0.12258	0.914774	10.0932	0.0118385	0.0941572
GALNT10	-1.22068	-2.15395	-0.287404	8.81089	0.0119279	0.0947634
PEX16	0.398695	0.0937621	0.703628	7.18043	0.0119556	0.0948788
NECAP2	0.326458	0.0766738	0.576242	8.71365	0.0119867	0.0949183
SETX	-0.522414	-0.922133	-0.122695	8.43336	0.011987	0.0949183
TAF12	0.598633	0.140288	1.05698	7.72394	0.0120393	0.0951546
KLHL21	0.705541	0.165314	1.24577	8.03833	0.0120434	0.0951546
PPIE	0.519895	0.121604	0.918187	8.36015	0.0120849	0.0953778
DNAJC1	-0.718419	-1.26944	-0.167395	9.07567	0.0121765	0.0959948
EWSR1	0.381968	0.088792	0.675143	8.13577	0.0122324	0.0963303
PGRMC2	-0.666457	-1.1781	-0.154816	8.28117	0.0122491	0.096356
ICAM3	-0.700836	-1.23897	-0.162699	8.25152	0.0122642	0.0963692
STAU2	-0.62473	-1.10527	-0.144188	7.72729	0.0124036	0.097358
PTK7	0.797214	0.183666	1.41076	6.62262	0.0124467	0.0975897
WDYHV1	-0.681029	-1.20529	-0.15677	8.70148	0.0124664	0.0976373
BBIP1	-0.82908	-1.46746	-0.190701	7.69244	0.0124851	0.0976779
TJP1	0.600879	0.138057	1.0637	7.0802	0.0125119	0.0977733
SRP14	-0.351443	-0.622182	-0.0807042	11.9535	0.0125246	0.0977733
EGF	0.902096	0.206334	1.59786	4.78124	0.0126196	0.0983569
GTF2H5	-0.473781	-0.839227	-0.108334	9.68438	0.0126267	0.0983569
WASHC5	-0.795652	-1.40978	-0.181529	9.40718	0.01268	0.0986433
STRADA	-0.398664	-0.70644	-0.0908883	7.42017	0.0126978	0.0986433
MBOAT2	-0.570412	-1.01082	-0.130006	7.89089	0.0127047	0.0986433
METTL3	0.444067	0.101047	0.787087	6.89598	0.0127434	0.0988374
RAB5C	-0.506414	-0.897975	-0.114853	8.55193	0.0128229	0.0993463
ELOB	-0.436805	-0.77466	-0.0989512	11.5679	0.0128506	0.0994539
METTL22	-0.458352	-0.813047	-0.103656	7.5793	0.0128913	0.0996613
PDK1	0.558759	0.126239	0.99128	5.87787	0.012915	0.0997369
IMP4	0.539749	0.121818	0.957679	9.35635	0.0129398	0.0998209
TMCO3	-0.747207	-1.32623	-0.168182	8.17875	0.013005	0.100217
PKN1	-0.647092	-1.14864	-0.145549	7.5815	0.0130215	0.100236
TASOR	-0.788475	-1.39991	-0.177043	8.31114	0.0130631	0.100401
AEN	0.326214	0.0732235	0.579205	7.17372	0.0130709	0.100401
SSH3	-0.807545	-1.43418	-0.180906	8.2264	0.0131186	0.10066
GAS7	-0.522108	-0.927323	-0.116892	6.65194	0.013133	0.100661
PEG10	-2.03832	-3.62078	-0.45586	9.58996	0.0131588	0.100661
HAGH	-0.498002	-0.884638	-0.111367	8.65332	0.0131607	0.100661
DAZAP1	0.351335	0.078474	0.624197	9.00129	0.0131895	0.1007
PLEC	-0.610572	-1.08479	-0.136352	8.43064	0.0131939	0.1007
ZMIZ1	-0.671307	-1.19279	-0.149825	9.70137	0.0132085	0.100704
AKAP1	0.61533	0.137247	1.09341	9.15304	0.0132232	0.100709
NRF1	-0.222848	-0.396024	-0.0496728	7.03695	0.0132391	0.100724
ZDHHC7	-0.483464	-0.859243	-0.107685	9.51381	0.0132566	0.10075
GDE1	-0.642246	-1.14164	-0.142848	9.26037	0.0132909	0.100904
ELL3	1.15704	0.256672	2.05741	7.4878	0.0133541	0.101277
KLC2	-0.355889	-0.633023	-0.0787547	7.53014	0.0134133	0.101619
TDO2	1.53535	0.339427	2.73127	4.92035	0.0134367	0.101689
UQCR10	-0.487603	-0.867605	-0.1076	11.7858	0.0134806	0.101899
NARF	0.47887	0.105619	0.85212	8.45942	0.0134928	0.101899
LINC00339	0.4843	0.106745	0.861855	7.00532	0.0135092	0.101915
TIMM17B	-0.576344	-1.02585	-0.12684	8.80439	0.0135456	0.102083
TSPYL4	-0.738601	-1.31484	-0.162359	8.00478	0.0135737	0.102186
S100A3	0.814682	0.178978	1.45039	4.86082	0.0135878	0.102186
ANKRD11	0.499357	0.109473	0.889241	8.11392	0.0136386	0.1023
BICD2	0.608616	0.133402	1.08383	6.75225	0.0136428	0.1023
EXT2	0.574743	0.125963	1.02352	8.59995	0.0136457	0.1023
TIMM44	0.462556	0.101175	0.823937	7.79265	0.0136934	0.102551
ATP5MC2	-0.58792	-1.04734	-0.1285	10.7063	0.0137112	0.102577
SGF29	-0.332926	-0.593321	-0.0725322	7.43471	0.0137891	0.103009
ARNTL2	1.27918	0.278452	2.2799	5.40589	0.0138092	0.103009
ALDH4A1	-0.98391	-1.75384	-0.213982	7.40518	0.0138312	0.103009
ASMTL	-0.81001	-1.4439	-0.176115	8.34592	0.0138376	0.103009
HLTF	-0.660467	-1.17735	-0.143583	10.0482	0.0138406	0.103009
EMC3	-0.553725	-0.987208	-0.120241	10.1806	0.0138681	0.103106
MYBL2	-0.505649	-0.901725	-0.109573	8.63042	0.0139183	0.103372
GDI1	-0.514453	-0.917601	-0.111305	9.61083	0.0139563	0.103548
PLLP	0.683925	0.14772	1.22013	5.54341	0.0139971	0.103743
COMMD9	0.554182	0.119333	0.989032	8.47133	0.0140705	0.104133
BCL6	0.678086	0.145896	1.21028	8.58523	0.0140898	0.104133
SIRT7	0.38612	0.0830658	0.689174	8.20592	0.0140931	0.104133
SFT2D2	0.479309	0.103046	0.855573	6.99272	0.014109	0.104143
CRYBG1	1.35635	0.291274	2.42142	8.87256	0.0141358	0.104157
CCNH	-0.532748	-0.951181	-0.114314	9.27363	0.0141553	0.104157
PCLAF	-0.646715	-1.15471	-0.138723	10.9711	0.0141634	0.104157
POLR1C	0.369492	0.0792388	0.659745	8.05114	0.014169	0.104157
GADD45B	-0.536654	-0.958379	-0.114928	8.91702	0.0142024	0.104296
WAS	-0.32612	-0.582643	-0.0695962	8.50515	0.0142869	0.10481
RCBTB1	-0.72128	-1.28911	-0.153448	7.53452	0.0143618	0.105231
CYP2J2	0.931143	0.197998	1.66429	6.82982	0.0143737	0.105231
UBE2C	-0.541971	-0.969016	-0.114925	10.1939	0.0144406	0.105613
SPC25	-0.879747	-1.57318	-0.186318	6.86911	0.0144707	0.105726
C6orf47	-0.3402	-0.608475	-0.0719263	7.56533	0.0145119	0.105919
FEN1	-0.574823	-1.02857	-0.121076	9.63972	0.0146023	0.106471
ZNF324	-0.304206	-0.544406	-0.0640069	7.35037	0.0146282	0.106551
TBC1D13	-0.361576	-0.647243	-0.0759094	7.47093	0.0146816	0.106832
KIF22	-0.439799	-0.787605	-0.0919924	8.04428	0.0147703	0.107099
SETD4	0.387751	0.081094	0.694409	6.53646	0.0147737	0.107099
MTCH2	0.400309	0.0837157	0.716903	10.6479	0.0147751	0.107099
WWC3	-0.716815	-1.28392	-0.149707	8.46803	0.014807	0.107099
P3H4	-0.82135	-1.47133	-0.171369	6.82817	0.014831	0.107099
RHBDF2	0.50559	0.105476	0.905705	6.61013	0.0148336	0.107099
PSMD13	0.571971	0.119248	1.02469	8.96261	0.0148492	0.107099
PBLD	-0.777853	-1.39355	-0.162156	6.24288	0.0148514	0.107099
GCN1	0.352329	0.0734454	0.631213	8.32012	0.0148525	0.107099
SHC1	-0.789976	-1.4154	-0.164557	7.89094	0.0148699	0.107117
VPS13C	-0.744163	-1.33364	-0.154686	8.61353	0.0149209	0.107374
COMMD3	-0.505996	-0.906941	-0.105051	9.41097	0.0149503	0.107374
KCNK5	0.872384	0.181116	1.56365	5.28683	0.0149504	0.107374
FZD6	1.13547	0.23523	2.03571	8.11222	0.0150022	0.107638
PSMD11	0.699787	0.144859	1.25471	7.04563	0.0150208	0.107664
MLXIP	0.659665	0.136423	1.18291	8.31849	0.0150439	0.107722
PABPC1	0.42224	0.0871055	0.757374	13.0455	0.0151037	0.10804
NECAB3	-0.643633	-1.15458	-0.13269	8.21722	0.0151196	0.10804
ERCC8	-0.382144	-0.68559	-0.078698	6.87879	0.0151453	0.10804
MYL9	-1.6673	-2.99163	-0.342977	6.68543	0.0151722	0.10804
HSD11B2	0.599369	0.123259	1.07548	5.7291	0.0151792	0.10804
COPS6	-0.463606	-0.831929	-0.0952841	10.1148	0.0151933	0.10804
DESI2	0.511211	0.105067	0.917356	8.53645	0.0151936	0.10804
PCNT	0.495048	0.10162	0.888475	8.51009	0.0152231	0.108142
RFC1	-0.361991	-0.649748	-0.0742332	7.86624	0.0152471	0.108169
WDR1	-0.755699	-1.35649	-0.154907	7.54852	0.015257	0.108169
ESYT1	-0.45266	-0.812694	-0.0926251	9.42172	0.0152994	0.108348
MFSD10	-0.51807	-0.930255	-0.105884	8.75692	0.015328	0.108348
RNF187	-0.792718	-1.42347	-0.161967	11.1694	0.0153354	0.108348
AK2	0.844968	0.172591	1.51734	8.26346	0.0153426	0.108348
ZDHHC18	0.325819	0.0664672	0.585171	7.35726	0.0153729	0.10839
SYPL1	0.533365	0.108781	0.95795	10.003	0.0153787	0.10839
REXO4	0.34398	0.0700328	0.617927	7.7427	0.0154207	0.108395
TFPI2	-1.79563	-3.22573	-0.365518	7.33612	0.0154249	0.108395
HUWE1	0.381602	0.0776587	0.685545	9.75093	0.0154311	0.108395
USP11	-0.549287	-0.986884	-0.11169	8.83256	0.0154514	0.108395
OXR1	0.676667	0.137571	1.21576	7.5713	0.0154548	0.108395
PEX26	0.344819	0.0700587	0.61958	8.00494	0.0154704	0.108399
PTPN4	0.44494	0.0901468	0.799732	7.36398	0.0155381	0.108657
TRAF4	0.714257	0.144683	1.28383	9.05618	0.0155429	0.108657
RPS28	0.519213	0.105131	0.933294	6.8102	0.0155527	0.108657
ANKRD17	0.369072	0.0743663	0.663778	8.4383	0.0156701	0.109306
SEPTIN8	-0.677701	-1.21903	-0.136375	8.723	0.0157015	0.109306
NEMP1	-0.401454	-0.722213	-0.0806941	8.40388	0.0157287	0.109306
PIBF1	-0.701879	-1.2627	-0.141059	6.73947	0.0157324	0.109306
MAN2B2	-0.561172	-1.00957	-0.112773	7.81747	0.0157341	0.109306
REEP2	-0.253182	-0.455497	-0.0508664	6.82272	0.0157402	0.109306
SPHK1	0.974834	0.195756	1.75391	6.85351	0.0157521	0.109306
C6orf62	0.454254	0.0909052	0.817604	8.1648	0.0158347	0.109773
VRK2	0.53717	0.107285	0.967054	8.21656	0.0158824	0.109997
SART3	0.441582	0.0879075	0.795257	8.40451	0.0159606	0.110432
AKR1B10	1.82762	0.363165	3.29208	6.09024	0.0160047	0.110553
HNRNPA2B1	-0.392415	-0.706867	-0.0779627	11.6292	0.0160088	0.110553
SKP2	-0.685192	-1.23447	-0.135919	6.99149	0.0160461	0.1107
TENT5A	1.03674	0.205527	1.86794	8.03602	0.0160609	0.1107
CLDN15	0.245146	0.0485183	0.441773	7.6248	0.0161006	0.110801
IK	-0.40602	-0.731702	-0.0803383	9.53117	0.0161065	0.110801
MRFAP1L1	-0.422273	-0.761131	-0.0834151	9.43376	0.0161464	0.11097
ABLIM3	-0.905085	-1.63172	-0.178451	6.32723	0.0161918	0.111175
FTH1P5	-0.451732	-0.814551	-0.0889135	13.0936	0.0162328	0.111351
MON1B	0.435787	0.0856856	0.785888	7.10129	0.0162578	0.111416
PEX12	-0.468514	-0.845334	-0.0916955	6.86181	0.0163687	0.112069
GSAP	0.843924	0.164841	1.52301	6.64266	0.0164163	0.112199
ADARB1	0.983758	0.192133	1.77538	6.31518	0.0164189	0.112199
SCMH1	0.526991	0.102561	0.951421	7.66823	0.0165036	0.11267
RAD51C	-0.623406	-1.12558	-0.121234	7.74392	0.0165214	0.112685
GAS8	-0.312178	-0.563813	-0.060544	7.77901	0.0165868	0.11293
MCM7	-0.527776	-0.953248	-0.102303	9.41489	0.0165994	0.11293
TAB2	-0.505628	-0.913268	-0.0979888	8.57282	0.0166046	0.11293
BCL2	-1.08889	-1.96704	-0.210741	5.74689	0.0166366	0.113022
C12orf49	0.324968	0.0628101	0.587126	7.35984	0.0166683	0.113022
RPL3	0.247493	0.0478203	0.447166	12.5155	0.016676	0.113022
DUSP22	0.487983	0.0942479	0.881719	8.27389	0.016686	0.113022
BCL7C	-0.333076	-0.601852	-0.0643009	8.41136	0.0166967	0.113022
UEVLD	-0.482502	-0.872207	-0.0927964	7.83659	0.016787	0.113446
NDUFB5	-0.453683	-0.820145	-0.0872221	10.9501	0.0167957	0.113446
CD99	-0.614817	-1.11153	-0.118107	10.3964	0.0168147	0.113446
REXO5	-0.49352	-0.892266	-0.0947741	7.10701	0.0168226	0.113446
TFB2M	0.487887	0.0936055	0.882169	9.10854	0.0168448	0.113489
ACVR1	0.563671	0.108054	1.01929	7.83718	0.016865	0.113518
PEX14	-0.342806	-0.620031	-0.0655798	7.33372	0.016914	0.113589
ANXA7	-0.427249	-0.772812	-0.0816864	10.029	0.016928	0.113589
MPDZ	-0.628929	-1.13767	-0.120184	6.65309	0.0169402	0.113589
PLAAT4	-1.56813	-2.83663	-0.299635	7.6645	0.0169422	0.113589
CRNKL1	-0.777698	-1.40687	-0.148524	8.42299	0.0169545	0.113589
VAV2	-0.296137	-0.535845	-0.0564297	6.82748	0.0170079	0.11384
SMARCD1	-0.363741	-0.658255	-0.0692275	8.27205	0.0170369	0.113928
RETREG2	0.648188	0.123225	1.17315	6.19842	0.0170637	0.114002
NOLC1	0.509323	0.0966888	0.921956	8.60568	0.0170974	0.114067
SLC19A1	0.62241	0.118118	1.1267	7.78365	0.0171053	0.114067
PSMC3	0.519719	0.0984069	0.941031	9.6196	0.0171592	0.114069
TRMT1	0.749998	0.141844	1.35815	7.48068	0.017187	0.114069
MARC2	-1.10683	-2.00448	-0.209183	7.22895	0.0172038	0.114069
FNBP4	0.471753	0.0890925	0.854414	8.90155	0.0172213	0.114069
LRRC8E	0.527014	0.0993863	0.954642	6.53493	0.0172554	0.114069
DNAJC6	-0.917988	-1.66286	-0.173117	7.20548	0.0172554	0.114069
RHOBTB2	-0.453547	-0.821587	-0.085507	6.6075	0.0172622	0.114069
KIAA1324	-1.64941	-2.98807	-0.310747	7.20079	0.0172787	0.114069
RRM1	-0.596779	-1.08113	-0.112432	9.13764	0.0172788	0.114069
ASXL2	0.460289	0.0866867	0.833891	8.72479	0.0172873	0.114069
MTMR11	-0.652525	-1.18225	-0.122805	6.54683	0.0173039	0.114069
SORBS2	0.976987	0.183719	1.77025	6.36891	0.0173233	0.114069
DSTNP2	-0.417319	-0.756191	-0.0784471	7.62245	0.0173318	0.114069
ZSCAN31	0.778505	0.14629	1.41072	6.71709	0.0173403	0.114069
HPS1	0.472387	0.08871	0.856064	6.48293	0.0173556	0.114069
CYB5R2	1.38784	0.260579	2.5151	6.60692	0.0173597	0.114069
PUM1	0.298578	0.0560034	0.541152	10.2145	0.017384	0.114124
COL4A2	-1.55778	-2.82407	-0.291491	7.02945	0.0174408	0.114393
MXI1	0.673632	0.125734	1.22153	8.89749	0.0175004	0.114679
ITGB4	1.10464	0.206034	2.00325	7.02248	0.0175175	0.114686
SYNM	0.869718	0.161618	1.57782	7.55746	0.0176053	0.115074
CDKN1B	-0.777698	-1.4109	-0.144497	9.63971	0.0176087	0.115074
RWDD1	-0.541801	-0.983371	-0.100231	9.68263	0.0177118	0.115642
SEH1L	0.713112	0.131789	1.29443	9.21891	0.0177357	0.115693
FN1	-1.90684	-3.46224	-0.351446	8.60076	0.0178001	0.116007
USP13	-0.651342	-1.18275	-0.119933	8.27566	0.0178227	0.11605
TSPO	0.732478	0.13476	1.3302	9.82102	0.0178424	0.116073
CDK16	-0.648418	-1.17824	-0.118601	8.16489	0.0179805	0.116703
AHCYL1	-0.504759	-0.917197	-0.0923207	9.88383	0.0179815	0.116703
ZBTB14	0.271836	0.0497052	0.493967	7.03397	0.017988	0.116703
PCIF1	-0.504169	-0.916439	-0.0918983	6.35864	0.0180622	0.117078
CBFA2T2	0.27854	0.05064	0.50644	7.40691	0.0181234	0.117252
DNAJC4	-0.551127	-1.00207	-0.100182	7.11526	0.0181271	0.117252
VPS16	-0.446911	-0.812621	-0.0812004	8.46577	0.018138	0.117252
UBQLN2	0.462834	0.0838054	0.841864	9.25061	0.018219	0.117646
PLA2G12A	-0.605542	-1.10153	-0.109554	7.36521	0.0182387	0.117646
RALBP1	0.500385	0.0903766	0.910392	8.66654	0.0182784	0.117646
PPP2R2D	-0.436346	-0.793903	-0.0787893	8.24116	0.0182847	0.117646
POLR1D	0.683031	0.123291	1.24277	9.73587	0.0182927	0.117646
TTC37	-0.555465	-1.01069	-0.100245	8.05939	0.0182972	0.117646
REX1BD	0.358882	0.0646511	0.653113	8.48075	0.0183396	0.117757
TOP2B	-0.434158	-0.790129	-0.0781864	10.0104	0.0183473	0.117757
KLHL7	0.912531	0.163976	1.66109	7.46133	0.0183988	0.117982
CSTB	0.586917	0.105297	1.06854	12.077	0.0184364	0.118118
PBK	-0.838179	-1.52613	-0.150225	9.22496	0.0184598	0.118163
NCSTN	-0.395449	-0.720132	-0.0707659	8.76145	0.0184963	0.118291
CTPS1	0.833739	0.149051	1.51843	8.57372	0.0185195	0.118334
NME7	-0.574821	-1.04696	-0.102684	8.11657	0.0185377	0.118345
RTF2	-0.506239	-0.92232	-0.0901584	9.94477	0.018609	0.118694
DNAJB6	0.766208	0.136291	1.39612	8.65735	0.0186376	0.118695
PPP4R3A	0.654812	0.116453	1.19317	7.05182	0.0186422	0.118695
CEP164	0.527416	0.0933979	0.961435	6.6404	0.0187422	0.119163
HEY1	0.590194	0.104486	1.0759	6.59385	0.0187488	0.119163
NDUFB7	0.427574	0.0755052	0.779643	8.7607	0.018808	0.119348
SYDE1	-0.615397	-1.12214	-0.108658	7.57366	0.0188112	0.119348
DAD1	-0.315953	-0.576189	-0.0557173	11.2102	0.0188403	0.119427
SLC16A6	-1.32213	-2.41142	-0.23285	6.5166	0.0188708	0.119515
TMPRSS4	0.859208	0.15016	1.56826	5.85462	0.0190508	0.120491
ANKS1A	0.38744	0.0676891	0.707191	8.2922	0.0190585	0.120491
CA8	1.04291	0.181648	1.90418	5.78791	0.0191301	0.120837
SCGB2A1	2.25485	0.391951	4.11774	5.5057	0.0191766	0.121025
FKBP4	-0.721883	-1.31842	-0.12535	9.4111	0.0192012	0.121074
PITPNA	0.53978	0.093606	0.985954	8.57462	0.0192318	0.12116
UNG	0.609572	0.105373	1.11377	9.41836	0.0193059	0.121521
UNC5B	0.618268	0.106311	1.13023	6.04139	0.0194292	0.122185
AHR	0.868933	0.14913	1.58874	7.09394	0.0194733	0.122185
SAMM50	0.411988	0.0706907	0.753285	9.36293	0.0194786	0.122185
GPX3	-1.66906	-3.05198	-0.286144	6.89904	0.0194981	0.122185
KRT23	2.00217	0.343196	3.66114	7.39295	0.0195019	0.122185
RTN2	-0.65017	-1.18895	-0.111391	7.81246	0.0195136	0.122185
SMOX	0.577929	0.0984293	1.05743	7.00132	0.019651	0.122858
MYO9A	0.268813	0.0457226	0.491904	7.40172	0.0196814	0.122858
HMBOX1	0.496985	0.0845255	0.909444	7.39698	0.0196833	0.122858
PDHB	-0.384821	-0.704211	-0.0654316	9.24838	0.0196894	0.122858
TRAPPC9	-0.53008	-0.970305	-0.0898546	7.40373	0.0197603	0.123193
NDUFB6	-0.480215	-0.879354	-0.0810759	10.9185	0.019853	0.123544
NDUFA2	-0.506188	-0.927001	-0.0853753	10.6147	0.0198762	0.123544
CES1	1.45703	0.245738	2.66832	5.69136	0.0198771	0.123544
RING1	-0.260414	-0.476951	-0.0438784	8.4283	0.0198993	0.123544
NUCKS1	0.825911	0.139141	1.51268	6.22654	0.0199026	0.123544
CDKN1A	-0.845707	-1.54967	-0.141741	8.60898	0.0200219	0.124174
PTTG1	-0.594478	-1.08939	-0.0995628	10.8722	0.0200386	0.124174
TUT4	0.654366	0.109444	1.19929	7.344	0.0200699	0.12426
CHD3	-0.448445	-0.821996	-0.074895	8.38795	0.0201031	0.124299
CNNM3	0.330085	0.0551093	0.605061	7.31412	0.0201108	0.124299
TNPO2	0.437427	0.0729677	0.801886	8.90196	0.0201306	0.124315
RIPOR1	-0.595703	-1.09247	-0.0989398	7.58482	0.0202302	0.124823
TIAM1	1.06899	0.177204	1.96078	8.13491	0.0202748	0.12499
CYP1B1	-1.84478	-3.38521	-0.304364	8.8012	0.0203831	0.125516
VWA8	-0.551128	-1.01137	-0.090881	7.80103	0.020395	0.125516
ZC3H14	-0.416468	-0.764505	-0.0684299	8.50829	0.020477	0.125831
RESF1	0.493845	0.0811286	0.906561	7.46314	0.0204813	0.125831
TXLNA	0.461362	0.07553	0.847195	7.60142	0.0205605	0.126182
SMCHD1	0.597417	0.0977198	1.09711	7.60271	0.0205801	0.126182
EPB41L4B	0.635773	0.103943	1.1676	9.01628	0.0205912	0.126182
ATP5MG	-0.408935	-0.751174	-0.066696	9.24658	0.0206463	0.126354
ATF7IP	0.694396	0.113172	1.27562	7.88055	0.0206627	0.126354
ACP6	0.50081	0.0815884	0.920032	7.89496	0.020672	0.126354
SNAPC5	-0.386848	-0.710732	-0.0629638	9.26025	0.0206932	0.126376
CRTC1	0.214417	0.0347838	0.394051	6.53744	0.0207684	0.126595
EFHC1	-0.622549	-1.14416	-0.100938	7.34158	0.0207807	0.126595
TOPBP1	-0.423963	-0.77919	-0.0687365	9.04012	0.0207819	0.126595
TMEM251	-0.519109	-0.954293	-0.0839242	8.95602	0.0208463	0.12688
GTF2IRD1	0.429007	0.0691987	0.788815	8.62369	0.0208984	0.127089
TRAP1	0.493048	0.0793993	0.906696	9.94666	0.0209353	0.127206
NCL	0.380126	0.0609939	0.699258	11.6708	0.0210172	0.127557
UPP1	1.3715	0.219786	2.52321	7.00542	0.021046	0.127557
TRMT5	-0.406112	-0.747144	-0.0650798	11.6789	0.0210463	0.127557
CACTIN	0.230285	0.0368549	0.423715	6.91589	0.0210761	0.12761
HOMER3	0.674996	0.107957	1.24204	6.04092	0.0210907	0.12761
DZIP3	-0.577476	-1.06282	-0.0921346	7.51493	0.0211459	0.127837
SCAMP5	-0.381988	-0.70314	-0.0608367	6.80687	0.0211861	0.127862
DCLRE1A	-0.353683	-0.651177	-0.0561895	7.251	0.021242	0.127862
MAPRE2	0.987433	0.156818	1.81805	7.45711	0.02125	0.127862
MEA1	-0.450965	-0.830327	-0.0716033	9.88852	0.0212551	0.127862
SEC62	-0.622337	-1.14591	-0.0987594	10.6528	0.0212674	0.127862
SIVA1	0.43639	0.0691664	0.803614	6.25802	0.021295	0.127862
CD2BP2	-0.388402	-0.715277	-0.0615269	8.75271	0.0213073	0.127862
ROCK2	0.694815	0.11001	1.27962	7.93869	0.0213188	0.127862
TAF15	0.41217	0.0652356	0.759104	8.03246	0.0213268	0.127862
CTDSP2	-0.346954	-0.638998	-0.0549106	9.67192	0.0213281	0.127862
AGPAT1	-0.441257	-0.812864	-0.06965	8.65296	0.0213879	0.128017
ZFR	0.329515	0.0520081	0.607022	7.25111	0.0213897	0.128017
UBIAD1	0.428645	0.0673748	0.789915	6.55776	0.0214827	0.128467
TPST1	0.570113	0.0893468	1.05088	6.289	0.0215489	0.128756
CDH3	1.23573	0.193155	2.27831	8.08032	0.0216077	0.128999
SYT17	-0.861553	-1.58907	-0.134039	7.17757	0.0217125	0.129504
HNMT	-1.34856	-2.48747	-0.209658	6.75004	0.0217283	0.129504
CSNK1G3	-0.46976	-0.866763	-0.0727568	8.68868	0.0218129	0.129814
ITFG1	-0.545486	-1.00656	-0.0844067	9.77466	0.0218336	0.129814
DYNLT1	-0.399157	-0.736553	-0.0617618	11.322	0.0218345	0.129814
SMURF1	0.49358	0.075985	0.911174	7.57213	0.0219477	0.130248
TCEAL9	2.0411	0.314106	3.76809	7.61655	0.0219559	0.130248
RND1	-0.771059	-1.42349	-0.118626	6.70516	0.0219619	0.130248
INPP1	-0.74449	-1.37519	-0.113789	7.25032	0.0221079	0.130903
TMEM50B	0.518593	0.0790587	0.958128	8.88126	0.022165	0.130903
KDM7A	0.825116	0.125763	1.52447	7.48655	0.0221693	0.130903
WIPI2	0.3595	0.054786	0.664214	9.43323	0.0221728	0.130903
F11R	1.0777	0.16415	1.99125	8.98506	0.0221844	0.130903
ELMO2	-0.453764	-0.838418	-0.0691094	8.21342	0.0221862	0.130903
HSPB1	-0.957246	-1.7688	-0.14569	12.136	0.0222016	0.130903
HSD17B10	0.40858	0.0621382	0.755021	10.2388	0.0222181	0.130903
FAM120A	0.327375	0.0495924	0.605158	8.15985	0.0223054	0.131309
B4GALT1	0.459154	0.0694107	0.848898	8.26997	0.0223513	0.131472
CTC-338M12.4	0.541497	0.0815781	1.00142	7.59871	0.022427	0.131509
SATB1	1.21793	0.183401	2.25245	6.18739	0.0224369	0.131509
CASP7	-0.602933	-1.11507	-0.0907911	7.67778	0.0224373	0.131509
POLR2L	-0.529384	-0.979089	-0.0796792	10.7669	0.0224475	0.131509
ABCB7	0.462418	0.0695947	0.855241	7.75563	0.0224491	0.131509
BLVRA	-0.743267	-1.37493	-0.1116	10.3255	0.022501	0.131705
ID3	-1.29202	-2.39045	-0.193577	10.0628	0.0225482	0.131874
GNS	-0.624373	-1.15539	-0.0933576	8.78658	0.0225928	0.131988
ATXN7L3B	0.428443	0.0640276	0.792858	6.97514	0.0226045	0.131988
TESK2	-0.490033	-0.906982	-0.0730844	7.35637	0.0226488	0.132139
UROS	-0.492916	-0.912725	-0.0731062	8.07063	0.0227708	0.132637
INVS	0.361618	0.0535966	0.66964	6.52413	0.0227856	0.132637
SLC39A8	1.14348	0.169448	2.11751	7.97089	0.0227896	0.132637
GNL1	-0.266841	-0.494189	-0.0394925	7.57598	0.0228171	0.132654
CNTRL	-0.450634	-0.834611	-0.0666568	6.26928	0.0228293	0.132654
PPP2R1A	-0.362139	-0.670879	-0.0533996	8.99733	0.0228976	0.132938
CDKN1C	-0.651999	-1.20793	-0.0960634	6.31315	0.0229152	0.132938
DDX52	0.594706	0.0875471	1.10187	6.54625	0.0229339	0.132939
DNAJA1	-0.418879	-0.776293	-0.0614663	10.1646	0.0230037	0.133156
KCTD12	1.09105	0.160066	2.02204	5.78821	0.0230085	0.133156
PTGER1	0.230191	0.0336972	0.426684	6.4022	0.023056	0.133246
SNRNP27	-0.423674	-0.785341	-0.0620064	8.78166	0.023061	0.133246
MLLT10	0.541463	0.078885	1.00404	6.13717	0.0231601	0.13371
PGBD5	1.45658	0.211994	2.70116	6.31174	0.0231818	0.133728
FICD	-0.329046	-0.610299	-0.0477921	6.62329	0.0232262	0.133877
PICALM	0.729687	0.105327	1.35405	7.48811	0.0233605	0.134543
TMEM45A	1.75932	0.251615	3.26702	7.28464	0.0235596	0.135572
PRR5	0.537716	0.0768417	0.99859	7.41369	0.0235769	0.135572
EHD1	-0.571052	-1.06073	-0.0813785	6.83365	0.0236367	0.135807
RHOBTB3	-1.29924	-2.41383	-0.184651	8.50214	0.0236946	0.136031
PCGF2	-0.763877	-1.41939	-0.10836	7.3041	0.0237348	0.136153
INPP5K	0.259989	0.0368154	0.483163	7.00177	0.0237729	0.136203
RANBP2	0.440244	0.0623148	0.818172	8.31719	0.0237816	0.136203
WBP2	-0.471139	-0.876256	-0.0660227	8.36076	0.0239955	0.137319
KDM5A	0.439562	0.0612019	0.817922	7.78536	0.0241324	0.137993
SCML2	-0.496814	-0.92473	-0.0688982	7.79917	0.0242168	0.138365
LGALS8	-0.855032	-1.59166	-0.118409	9.17003	0.0242465	0.138425
SQOR	0.869055	0.12015	1.61796	9.71371	0.0242819	0.138517
XPA	-0.333332	-0.62067	-0.0459936	7.60255	0.0243236	0.138636
HMGB3	0.649361	0.0894767	1.20924	9.0929	0.0243525	0.138636
YWHAZ	0.694497	0.095659	1.29333	11.0431	0.0243607	0.138636
KIAA0040	-0.917301	-1.70846	-0.126143	7.17673	0.0243948	0.13872
MAT2A	0.523977	0.071753	0.9762	8.17645	0.0244832	0.139058
S100A4	1.65564	0.226417	3.08486	8.54601	0.0245115	0.139058
ZC3H13	-0.401946	-0.748962	-0.0549298	8.10887	0.0245262	0.139058
GPBP1L1	0.313221	0.0427935	0.583648	9.34496	0.0245316	0.139058
NPEPPS	-0.476103	-0.887242	-0.0649626	6.43164	0.0245589	0.139103
ZNF331	-0.44208	-0.823996	-0.0601634	7.57881	0.0246135	0.139197
PACSIN3	0.532175	0.072422	0.991927	7.1111	0.0246143	0.139197
UBXN4	0.389892	0.0528856	0.726898	9.64422	0.0246828	0.139325
VDR	-0.768275	-1.43246	-0.104093	8.32692	0.0247064	0.139325
TNK2	-0.43583	-0.812663	-0.0589977	7.51414	0.024725	0.139325
RAB13	-0.498117	-0.928814	-0.0674204	11.4325	0.0247278	0.139325
FKBP10	-0.816934	-1.52357	-0.110295	6.58391	0.0247803	0.139325
SNU13	0.381016	0.0514022	0.710631	8.81196	0.0247961	0.139325
RPRD2	-0.416823	-0.777439	-0.0562076	8.19337	0.0248054	0.139325
TNFRSF21	1.11594	0.150471	2.08142	7.051	0.024807	0.139325
EPHB4	0.447572	0.060336	0.834808	8.26822	0.0248116	0.139325
ERCC2	-0.38704	-0.72223	-0.0518494	6.76518	0.0249422	0.139904
PELI1	0.991731	0.132783	1.85068	7.13061	0.0249536	0.139904
HLA-DRA	0.85475	0.114221	1.59528	4.6988	0.0249939	0.14002
IFNGR2	0.450366	0.060096	0.840637	9.37452	0.0250238	0.140079
MAU2	0.245856	0.0327462	0.458966	8.07292	0.025062	0.140183
GLT8D1	-0.505281	-0.943329	-0.0672328	7.93034	0.0250825	0.140189
PAPOLA	-0.561459	-1.04839	-0.0745255	9.23066	0.0251331	0.140257
POLL	-0.25867	-0.483007	-0.0343336	7.09676	0.0251338	0.140257
UBAP2L	0.451224	0.059549	0.8429	6.75805	0.025252	0.140759
BTN2A1	-0.42132	-0.787143	-0.0554968	7.81346	0.0252912	0.140759
CYTH2	-0.372137	-0.695313	-0.0489619	8.06316	0.0253149	0.140759
TMEM8B	-0.543938	-1.01633	-0.0715492	6.89733	0.0253196	0.140759
DUSP1	-0.837606	-1.56504	-0.110166	9.66644	0.0253218	0.140759
SGCE	-1.08676	-2.03128	-0.142237	8.27312	0.0254225	0.140992
TBCA	-0.328015	-0.613106	-0.0429238	11.2059	0.025426	0.140992
TMEM168	0.39985	0.0523072	0.747393	8.30876	0.0254326	0.140992
MFHAS1	0.703336	0.0919652	1.31471	6.78996	0.0254422	0.140992
CCDC130	0.382191	0.0498333	0.714548	7.56819	0.0254998	0.141202
KLHL25	-0.255126	-0.477033	-0.033218	6.9656	0.025529	0.14122
RNF25	0.364647	0.0474471	0.681846	6.36277	0.0255422	0.14122
FAM214B	-0.393917	-0.736696	-0.0511373	7.23885	0.0255895	0.141372
PPP1CB	0.438755	0.0567277	0.820783	8.71885	0.0256721	0.141719
BSPRY	0.854552	0.110282	1.59882	7.81153	0.0257098	0.141819
BTG3	1.02645	0.132275	1.92062	9.15767	0.0257391	0.141871
ZBTB22	-0.253069	-0.473601	-0.0325372	6.86783	0.0257858	0.142006
SOCS5	0.553174	0.0710616	1.03529	7.63527	0.025803	0.142006
TBC1D4	0.6446	0.0824774	1.20672	7.44264	0.0258836	0.14234
IFT52	-0.385782	-0.722257	-0.0493076	8.41743	0.0259057	0.142352
CNPY2	-0.478657	-0.896342	-0.060971	10.6556	0.0259741	0.142619
KATNB1	0.468373	0.059561	0.877185	6.01655	0.026008	0.142691
SLC38A1	0.485265	0.0616003	0.908929	10.6964	0.0260435	0.142691
BFAR	-0.273351	-0.512046	-0.0346554	8.70145	0.0260692	0.142691
CTDP1	0.286802	0.0363424	0.537262	6.69406	0.0260793	0.142691
PIR	-0.968864	-1.815	-0.122727	8.30049	0.0260864	0.142691
PRIM1	-0.370247	-0.693686	-0.0468085	8.6354	0.0261256	0.142796
PFKFB3	-0.738029	-1.38297	-0.0930915	8.6864	0.0261716	0.142939
JUN	-0.700116	-1.31225	-0.0879832	8.32207	0.0262458	0.143174
PDCD6	0.60589	0.0761086	1.13567	6.96816	0.0262545	0.143174
CLIC4	0.848549	0.10639	1.59071	8.07801	0.026292	0.143189
PTPRF	0.496329	0.0622131	0.930444	8.594	0.0262972	0.143189
DUSP6	1.71946	0.214981	3.22393	7.05508	0.0263479	0.143357
ENTR1	0.501541	0.0624665	0.940616	8.3956	0.0264245	0.143665
MTPAP	0.438898	0.0545697	0.823226	8.0653	0.026459	0.143743
C6orf15	0.288063	0.0354506	0.540675	6.0786	0.0266622	0.144738
RAB6B	-0.296177	-0.556019	-0.0363363	6.6561	0.0267235	0.144934
GBP2	-0.892871	-1.67629	-0.109456	6.75197	0.0267388	0.144934
CNOT9	0.274532	0.0335887	0.515475	6.814	0.0267774	0.145034
SLC43A3	1.48992	0.18158	2.79826	6.92181	0.0268541	0.14534
DHTKD1	0.692982	0.0842979	1.30167	8.85892	0.0268908	0.145429
ATP7B	-0.774026	-1.45481	-0.0932388	6.30715	0.0270824	0.146355
DCTN5	-0.323009	-0.607334	-0.0386846	7.72991	0.0271953	0.146855
SRRM2	0.331035	0.0394976	0.622573	8.78656	0.027268	0.147137
RBBP8	-0.580401	-1.09174	-0.0690646	9.39255	0.0273202	0.147307
FBXW4	-0.435451	-0.819435	-0.0514666	8.07763	0.027451	0.147881
SOS2	-0.456332	-0.858776	-0.0538878	8.50557	0.0274677	0.147881
GALR3	-0.22176	-0.417371	-0.0261482	6.71427	0.0274965	0.147925
KIAA0513	-0.728848	-1.37185	-0.085845	7.57318	0.0275178	0.147929
THYN1	-0.492685	-0.927447	-0.0579234	8.37694	0.0275529	0.148007
CCNL2	0.39082	0.0455853	0.736055	7.92903	0.0277046	0.148572
SORBS3	-0.479117	-0.902379	-0.0558547	7.74335	0.0277146	0.148572
PRKD3	1.11945	0.130466	2.10843	6.73231	0.0277202	0.148572
GATA3	-1.79586	-3.38322	-0.2085	7.93344	0.0277931	0.148852
SEC24C	-0.370573	-0.698191	-0.0429559	8.90729	0.0278231	0.148901
ATP8A1	1.07765	0.124383	2.03091	5.45616	0.0279047	0.149227
PDE6D	-0.31878	-0.600904	-0.0366557	8.02847	0.027976	0.149497
PPARD	-0.369915	-0.697526	-0.0423032	8.33283	0.0280795	0.149939
GRHL2	0.999587	0.11401	1.88516	7.14281	0.0281294	0.150093
HMCES	-0.434402	-0.819411	-0.0493933	7.25892	0.0281877	0.150293
ITPR3	0.670316	0.0760233	1.26461	9.09458	0.0282357	0.150393
TOP2A	-0.841542	-1.58771	-0.0953777	9.28684	0.0282485	0.150393
ZNF721	0.438126	0.0495673	0.826685	9.47552	0.0282819	0.15046
CEP76	0.473758	0.0532507	0.894266	7.08658	0.0284037	0.150996
PUS1	0.376734	0.0422736	0.711194	7.78848	0.0284352	0.151032
SIAH1	0.444697	0.0497978	0.839596	8.93266	0.0284733	0.151032
MACROH2A1	-0.722831	-1.36482	-0.0808406	7.14417	0.028497	0.151032
DCAF11	-0.432025	-0.815812	-0.0482385	8.41967	0.0285273	0.151032
NOTCH1	0.600115	0.0669915	1.13324	7.31381	0.0285315	0.151032
GTF2A2	-0.363966	-0.687313	-0.0406185	10.1509	0.0285367	0.151032
KIF15	-0.514541	-0.972031	-0.0570511	7.35429	0.028657	0.151515
MEX3C	0.532506	0.0589425	1.00607	8.22184	0.0286885	0.151515
GTF2E1	-0.437957	-0.827477	-0.0484374	8.48174	0.0287036	0.151515
H2AX	-0.621574	-1.17445	-0.0686989	10.0825	0.028716	0.151515
HOXC6	-0.872872	-1.64936	-0.0963819	8.17834	0.0287335	0.151515
TGOLN2	-0.43737	-0.826645	-0.0480954	9.98674	0.0288094	0.15174
MNX1	0.446706	0.049045	0.844367	6.52344	0.0288382	0.15174
RBFA	0.407665	0.0447553	0.770575	7.39744	0.0288396	0.15174
BTN3A1	-0.473351	-0.894862	-0.0518405	7.06469	0.0288841	0.151864
KRAS	0.395491	0.0431942	0.747788	9.09212	0.0289346	0.152018
MDN1	0.52679	0.057276	0.996303	7.97478	0.0290168	0.152077
ILKAP	0.382446	0.041528	0.723364	7.96618	0.0290405	0.152077
YJU2	-0.262086	-0.495774	-0.0283968	7.19501	0.0290801	0.152077
ADCY3	0.808601	0.0876041	1.5296	6.36145	0.0290816	0.152077
LAMTOR3	-0.394299	-0.745892	-0.0427065	9.28913	0.0290867	0.152077
TMEM222	-0.349995	-0.662085	-0.0379047	8.19607	0.0290883	0.152077
AHCYL2	0.322529	0.0349192	0.610139	6.50076	0.029094	0.152077
TMEM161A	0.275297	0.029726	0.520868	7.9533	0.0291425	0.152219
LAGE3	-0.644756	-1.22003	-0.0694854	9.29003	0.0291775	0.152243
RITA1	-0.289362	-0.547564	-0.03116	8.86606	0.0291918	0.152243
PARM1	0.742441	0.079867	1.40501	6.40658	0.0292106	0.152243
LCP1	-0.844042	-1.59774	-0.0903427	7.18322	0.0293012	0.152604
TRIM37	-0.698608	-1.32256	-0.0746584	9.63501	0.0293296	0.152641
TLE1	0.636195	0.0677633	1.20463	8.9086	0.0293893	0.152842
CHD7	0.869275	0.0923872	1.64616	7.30629	0.0294287	0.152935
DELE1	0.304365	0.0321285	0.576602	6.76247	0.0295507	0.153459
ZNF136	-0.431148	-0.816874	-0.0454228	6.47621	0.0295857	0.153529
RNASEH1	0.398817	0.0419485	0.755685	8.3874	0.0296146	0.153568
NDUFA13	-0.374054	-0.708855	-0.0392537	10.8892	0.0296555	0.153669
SLC25A32	0.596405	0.0625073	1.1303	8.8324	0.0296783	0.153677
SMG9	0.302768	0.0315705	0.573966	6.81912	0.029769	0.154035
BAK1	-0.281606	-0.53397	-0.0292421	7.84485	0.0298426	0.154305
S100A6	1.33419	0.138205	2.53017	11.5718	0.0298856	0.154416
CCDC85B	-0.677087	-1.28437	-0.0698061	8.44731	0.0299691	0.154634
YRDC	0.451869	0.0465819	0.857156	8.34837	0.0299709	0.154634
LDHA	0.331428	0.0341184	0.628738	12.424	0.0299954	0.15465
KLF9	-0.662469	-1.25708	-0.0678587	6.705	0.0300826	0.15488
ADGRL2	0.972079	0.0995692	1.84459	5.95056	0.0300833	0.15488
ATF2	-0.42435	-0.805308	-0.0433914	8.08331	0.0301132	0.154924
LMNB2	0.545608	0.0555376	1.03568	8.11599	0.0301926	0.15522
C3orf52	-0.543205	-1.03137	-0.0550415	6.74548	0.0302719	0.155433
PITPNB	0.398821	0.0403988	0.757242	10.1151	0.0302773	0.155433
RAP2A	0.407985	0.0412566	0.774714	8.24473	0.030307	0.155465
AOPEP	-0.701491	-1.33213	-0.0708557	7.60822	0.0303268	0.155465
MRPS14	-0.383203	-0.728206	-0.0381997	9.87768	0.0305541	0.156399
KCMF1	0.390234	0.038898	0.74157	10.7548	0.0305552	0.156399
SPHK2	-0.292586	-0.55604	-0.0291322	7.4142	0.0305743	0.156399
MIPEP	0.568559	0.0564772	1.08064	7.24971	0.0306146	0.15643
VPS13D	-0.521171	-0.990599	-0.0517418	7.32351	0.0306239	0.15643
KHDRBS3	1.00097	0.0992066	1.90273	6.78959	0.0306531	0.156436
PEX6	0.628675	0.0622518	1.1951	6.66653	0.0306687	0.156436
B3GNT3	0.629375	0.0620083	1.19674	6.52499	0.0307545	0.15658
CEACAM5	1.75122	0.172354	3.33008	6.10023	0.0307725	0.15658
NKRF	0.388818	0.0382537	0.739382	7.42591	0.0307785	0.15658
USP16	0.477968	0.0469626	0.908973	9.27051	0.030801	0.15658
HSP90B1	-0.586536	-1.11546	-0.0576132	9.26928	0.0308059	0.15658
BTG1	0.58741	0.0574931	1.11733	10.1042	0.0308666	0.156778
ARFIP2	-0.660324	-1.25611	-0.0645402	9.73119	0.03089	0.156786
HAUS7	0.56702	0.0553152	1.07873	7.60294	0.0309223	0.156839
SLC22A4	-0.751931	-1.43164	-0.0722205	5.54556	0.031184	0.158055
GTF2H3	0.339545	0.032543	0.646548	8.50143	0.0312195	0.158123
VAC14	-0.451089	-0.859157	-0.0430207	7.54408	0.0313018	0.158428
ARMC6	0.318096	0.0299861	0.606206	7.00188	0.0314945	0.159291
CTNNAL1	-1.0855	-2.06922	-0.101779	8.2191	0.0315828	0.159626
BCCIP	-0.595616	-1.13569	-0.0555424	8.05559	0.0316723	0.159965
ELK4	0.457601	0.0425893	0.872613	6.65024	0.0317041	0.160013
ZNF576	0.312018	0.0289712	0.595064	6.72845	0.0317426	0.160095
MYD88	0.441984	0.0409489	0.843019	9.13836	0.0317783	0.160134
TAGLN2	0.560794	0.0518528	1.06974	9.36532	0.0318108	0.160134
GPAA1	-0.523929	-0.999432	-0.0484251	9.78244	0.0318172	0.160134
ZXDC	0.3625	0.0334548	0.691546	7.66091	0.0318414	0.160144
PHLDA3	-0.550963	-1.05124	-0.0506898	7.00065	0.0318918	0.160285
ZNF747	-0.271507	-0.518136	-0.0248781	7.40301	0.0319575	0.160503
MEIS2	0.986051	0.0900282	1.88207	6.94322	0.0320152	0.16068
SEPTIN6	0.689106	0.0627532	1.31546	5.92711	0.0320571	0.160682
KMO	1.31737	0.119678	2.51506	6.26991	0.0320957	0.160682
RAPGEF5	0.944752	0.0857447	1.80376	6.81846	0.032111	0.160682
MAP3K11	-0.310592	-0.593011	-0.0281742	7.82287	0.0321195	0.160682
GTPBP3	0.296652	0.0268962	0.566409	8.17771	0.0321275	0.160682
ECI1	-0.493905	-0.943238	-0.0445719	9.46262	0.0322021	0.160859
CD40	-0.261186	-0.49881	-0.0235623	7.63212	0.0322076	0.160859
ICMT	-0.421358	-0.804781	-0.0379356	8.77658	0.0322396	0.160907
CEBPG	0.470815	0.0422428	0.899387	8.48481	0.0322943	0.161068
PCOLCE	-0.771636	-1.47429	-0.0689828	6.92327	0.0323518	0.161242
ST14	1.09168	0.0973034	2.08605	7.09162	0.0323989	0.161282
MFAP3L	1.29714	0.115531	2.47875	7.71573	0.0324106	0.161282
BSDC1	0.362194	0.0322258	0.692163	8.62409	0.032427	0.161282
TMEM243	0.410145	0.0364047	0.783886	8.47562	0.0324649	0.161354
MBD5	-0.36235	-0.692626	-0.0320738	6.77579	0.0325083	0.161354
DNAJB9	-0.543241	-1.0384	-0.0480839	9.43373	0.0325089	0.161354
DNAJC24	0.617125	0.0544684	1.17978	7.39741	0.0325536	0.161464
GBF1	-0.347092	-0.663873	-0.0303111	7.31454	0.0327196	0.162175
SLC38A7	0.356145	0.0310146	0.681275	6.61784	0.0327631	0.162185
PDCD11	0.362712	0.0315536	0.69387	7.42177	0.0327794	0.162185
PPIP5K2	-0.483269	-0.924524	-0.0420142	7.63425	0.0327894	0.162185
PKN2	0.486298	0.0421805	0.930415	7.89604	0.0328249	0.16225
RFC4	-0.506839	-0.969894	-0.0437835	9.79946	0.0328879	0.162449
TMSB4X	-0.594793	-1.1386	-0.0509883	12.8737	0.0330061	0.162921
REPIN1	-0.391914	-0.7507	-0.0331286	9.78778	0.0332202	0.163793
CAMK2N1	-0.900284	-1.72459	-0.0759828	9.91852	0.0332438	0.163793
FLJ42627	-0.381714	-0.731232	-0.0321949	6.54445	0.0332538	0.163793
TUBG1	-0.477689	-0.915179	-0.0401978	9.49719	0.0332884	0.163793
CTNNBL1	-0.36155	-0.692693	-0.0304078	8.21037	0.0332968	0.163793
PRKCZ	0.713202	0.0596813	1.36672	7.62835	0.0333729	0.163892
RHOB	-1.27464	-2.4427	-0.106586	10.3734	0.0333838	0.163892
NAMPT	0.797845	0.0666851	1.52901	9.26387	0.0333908	0.163892
UTP6	0.445015	0.0370598	0.852971	9.26489	0.0334455	0.163892
SLC9A1	-0.356645	-0.683612	-0.029678	8.13643	0.0334569	0.163892
VAPA	0.355592	0.0295882	0.681596	11.3484	0.033458	0.163892
ITPR1	-1.08892	-2.08734	-0.0904941	7.10151	0.0334767	0.163892
ICE2	-0.412955	-0.791788	-0.0341223	7.92567	0.0335624	0.1642
MOCOS	1.07505	0.0884646	2.06163	6.81282	0.0336239	0.164322
NGRN	-0.442152	-0.848028	-0.0362758	10.713	0.0336682	0.164322
CEBPD	1.15101	0.0943582	2.20766	8.85011	0.0336799	0.164322
ASCC3	-0.357716	-0.686114	-0.029318	8.22756	0.0336835	0.164322
CUX1	-0.432657	-0.829897	-0.0354162	7.9345	0.0337019	0.164322
PPP1R3D	-0.983959	-1.88768	-0.0802377	8.02296	0.0337583	0.16441
FBXO21	0.516255	0.0420758	0.990435	8.59732	0.0337662	0.16441
PIH1D1	-0.315723	-0.605768	-0.0256788	9.41841	0.0337967	0.16441
ZNF587B	0.466233	0.0378573	0.894609	7.04663	0.0338212	0.16441
IMMT	0.303729	0.0246036	0.582854	9.88287	0.0338562	0.16441
COBLL1	-0.733079	-1.40678	-0.0593789	7.71794	0.0338572	0.16441
APLP2	-0.541193	-1.03862	-0.043765	10.2967	0.0338811	0.164415
ZNF124	0.609803	0.0491632	1.17044	5.76552	0.0339258	0.164465
CFAP20	0.348816	0.0281	0.669533	9.54352	0.0339372	0.164465
BCAT2	-0.446563	-0.857411	-0.0357142	8.08163	0.034043	0.164686
TGFBRAP1	0.26644	0.0212965	0.511584	6.7778	0.0340513	0.164686
ZWINT	-0.523409	-1.00498	-0.0418352	10.5934	0.0340516	0.164686
GOLGA8N	0.496028	0.0394033	0.952653	7.81842	0.0341409	0.165006
UGP2	0.352773	0.0279607	0.677585	11.0092	0.0341732	0.165052
NAPA	-0.423729	-0.814002	-0.0334554	8.6106	0.0342288	0.165114
ZNF93	-0.503338	-0.966944	-0.0397318	7.38262	0.0342321	0.165114
TTC4	0.340439	0.0263263	0.654552	7.63585	0.0345254	0.166417
RNF167	-0.306071	-0.588562	-0.0235795	8.39839	0.0345786	0.166562
NME4	-0.828446	-1.59355	-0.0633402	9.28587	0.0346854	0.166964
ILVBL	0.448876	0.0342546	0.863496	7.9329	0.0347119	0.16698
MORF4L2	0.26114	0.0195348	0.502744	11.9618	0.0349887	0.16811
CCNI	-0.430609	-0.829017	-0.0322004	11.4338	0.0349938	0.16811
DPM1	-0.382081	-0.735642	-0.0285201	10.892	0.0350186	0.168117
MOSPD2	-0.277455	-0.534289	-0.0206214	6.4255	0.0350777	0.168232
ZC3H3	-0.436549	-0.840681	-0.0324182	7.38865	0.0350894	0.168232
DHX40	-0.663202	-1.27735	-0.0490584	8.91895	0.0351425	0.168374
SMYD5	-0.288045	-0.554835	-0.0212556	7.57785	0.0351756	0.168421
GRN	-0.487261	-0.93877	-0.0357527	9.30131	0.0352528	0.168678
HIPK2	0.401757	0.0294278	0.774086	6.66594	0.0352763	0.168678
PLCG2	-0.794575	-1.53161	-0.0575412	7.65999	0.0354299	0.169221
FANCL	0.601061	0.0434883	1.15863	8.06098	0.035442	0.169221
TMEM63A	0.458143	0.0331019	0.883185	7.43411	0.0354606	0.169221
ZC3HAV1	0.618011	0.044409	1.19161	5.96339	0.0355337	0.169379
PRR14	-0.435161	-0.839069	-0.0312529	8.51765	0.0355408	0.169379
BATF	-0.664579	-1.28158	-0.0475748	7.48977	0.0355841	0.169473
BCORL1	-0.214449	-0.41362	-0.0152771	6.93638	0.0356486	0.169649
CROCCP2	0.585084	0.0415975	1.12857	7.72791	0.035675	0.169649
AUTS2	1.63309	0.115958	3.15022	7.94494	0.0356921	0.169649
HCCS	-0.351734	-0.678717	-0.0247517	8.10866	0.0358102	0.170098
ATP10A	0.430757	0.0299215	0.831592	5.34052	0.0359794	0.170758
SLC25A12	0.457461	0.0317128	0.88321	6.30579	0.0360054	0.170758
MAFF	1.20023	0.0831078	2.31735	8.20786	0.0360203	0.170758
HPS6	-0.256534	-0.495443	-0.0176257	7.57924	0.0361206	0.171034
FBLN1	-1.20018	-2.31794	-0.0824249	6.55607	0.0361261	0.171034
NCS1	0.522386	0.0356601	1.00911	6.09296	0.0362034	0.171287
SPAG7	0.349427	0.0237722	0.675081	8.72033	0.0362468	0.171379
LCMT1	-0.385181	-0.744309	-0.0260528	9.17282	0.0363208	0.17153
CIAO1	0.355935	0.0240635	0.687806	8.61527	0.0363266	0.17153
TTC19	0.380916	0.0256859	0.736145	9.37387	0.0363593	0.171572
FRAT2	0.517076	0.0347824	0.999369	7.34518	0.0363902	0.171605
RAN	-0.427388	-0.826124	-0.0286519	10.006	0.036433	0.17166
MLF2	-0.470183	-0.908886	-0.031479	9.68127	0.0364497	0.17166
B3GAT3	-0.313374	-0.606058	-0.0206893	6.91362	0.0366244	0.17237
CKAP2	-0.480542	-0.929541	-0.0315427	8.48035	0.0366962	0.172464
NFYB	-0.5007	-0.96857	-0.0328295	7.6296	0.0367099	0.172464
DDX58	0.8153	0.0531704	1.57743	6.61892	0.0367762	0.172464
GLMN	0.477126	0.0310774	0.923175	7.29631	0.0367915	0.172464
IL11RA	-0.445283	-0.861581	-0.0289858	6.42798	0.0367989	0.172464
AHCY	0.434797	0.0282835	0.841311	10.386	0.0368074	0.172464
NRGN	-0.435375	-0.842486	-0.0282634	6.06923	0.0368324	0.172464
P4HTM	-0.602889	-1.16668	-0.0390955	8.41503	0.0368457	0.172464
TMEM132A	-0.620954	-1.20169	-0.0402182	8.30375	0.0368606	0.172464
CEP250	-0.346797	-0.671187	-0.0224061	7.10604	0.0368907	0.172493
PSMB9	-1.03786	-2.00942	-0.0663012	7.27305	0.037028	0.173022
NDRG2	0.718904	0.0453758	1.39243	7.5393	0.0371728	0.173586
DCAF10	-0.664119	-1.28658	-0.0416569	7.64512	0.0372473	0.173821
CCHCR1	0.336603	0.0210478	0.652158	6.59739	0.0372843	0.17388
PPCDC	0.390424	0.0242742	0.756573	7.12598	0.0373519	0.174042
EMP2	-1.01942	-1.97563	-0.0632109	10.2419	0.0373837	0.174042
CEP85	0.285217	0.0176735	0.552761	7.1036	0.0373916	0.174042
ANKLE2	0.279397	0.0171752	0.541619	7.60036	0.0374853	0.174339
PIK3C2B	0.697253	0.0427221	1.35178	8.22742	0.0375234	0.174339
TFEB	-0.461982	-0.895669	-0.028295	6.6449	0.0375282	0.174339
ARL3	-0.709795	-1.37653	-0.0430612	8.92943	0.0376387	0.174739
SARS2	0.34368	0.0204211	0.666939	6.76755	0.037877	0.175732
DUS1L	0.439282	0.0259924	0.852571	9.34896	0.0379246	0.175839
FANCE	0.401385	0.0231206	0.779649	6.78177	0.0382252	0.177118
MOB4	-0.378999	-0.736311	-0.0216879	9.39661	0.0382978	0.17734
STX10	0.330005	0.0187673	0.641244	8.32757	0.0383659	0.177424
UGDH	-0.9492	-1.84449	-0.0539129	9.08706	0.0383797	0.177424
BRCC3	0.592432	0.0335827	1.15128	7.18653	0.0384013	0.177424
HMGA2	0.990034	0.0560162	1.92405	4.29417	0.0384217	0.177424
ERH	-0.234975	-0.456689	-0.0132613	11.7217	0.0384492	0.177424
MAP4K4	0.764662	0.0430966	1.48623	7.48151	0.038464	0.177424
KDM4A	0.287415	0.0161595	0.558671	7.58254	0.0384903	0.177431
B4GALT7	0.352646	0.0197186	0.685573	6.74978	0.0385496	0.177437
TIMM9	-0.314139	-0.61074	-0.0175392	9.10988	0.0385657	0.177437
SMARCB1	-0.309372	-0.601479	-0.0172648	8.0838	0.0385709	0.177437
NUAK1	-0.688455	-1.33856	-0.0383498	6.51001	0.0385905	0.177437
GPN1	0.360834	0.0199831	0.701685	9.70517	0.038653	0.177572
ZFYVE26	0.382686	0.021161	0.74421	6.9395	0.0386692	0.177572
YBX3	0.993414	0.0547568	1.93207	9.47643	0.0387033	0.177615
PTCD3	0.355907	0.0194098	0.692403	8.89187	0.0388161	0.178019
UFL1	-0.567449	-1.10431	-0.0305844	8.02274	0.0389396	0.178471
LRPPRC	0.466049	0.0250201	0.907078	10.4304	0.0389808	0.178546
P3H2	-1.37003	-2.66701	-0.0730577	6.7671	0.0390506	0.178752
HK1	-0.44035	-0.857301	-0.0233985	11.0193	0.0390873	0.178806
SUPT4H1	-0.417189	-0.812279	-0.0220988	8.68001	0.0391194	0.178839
SLC2A3	-0.52842	-1.02898	-0.0278577	6.2229	0.0391683	0.178917
PIK3CA	-0.374179	-0.728682	-0.0196758	7.69782	0.0391946	0.178917
ANP32B	0.372474	0.0195539	0.725394	11.5385	0.0392114	0.178917
BUD23	0.340839	0.0177769	0.663902	9.89304	0.0392777	0.179106
PIP4K2A	-0.436695	-0.85087	-0.0225192	8.0585	0.0393923	0.179472
ODC1	0.973486	0.0501227	1.89685	9.78853	0.0394078	0.179472
C21orf91	0.601818	0.0306423	1.17299	6.21288	0.0395192	0.179865
TSPAN31	-0.8317	-1.62144	-0.0419638	8.75376	0.0396091	0.18016
AKAP11	-0.322175	-0.628169	-0.0161808	8.75563	0.0396543	0.180252
CMPK1	0.396537	0.0198374	0.773237	10.586	0.0396929	0.180284
MARCHF6	-0.694395	-1.35412	-0.0346713	8.571	0.0397117	0.180284
JADE2	-0.592417	-1.15545	-0.0293796	7.90745	0.0397777	0.180469
INHBB	-1.34817	-2.63009	-0.066254	8.48628	0.0398656	0.180743
CYFIP2	-0.868479	-1.69438	-0.0425796	6.17431	0.0398883	0.180743
MED13L	-0.484902	-0.94628	-0.0235229	8.00997	0.0399896	0.181088
TMEM115	-0.365677	-0.713679	-0.0176749	7.36276	0.0400241	0.18113
RDH11	-0.447022	-0.872506	-0.0215381	10.2085	0.0400542	0.181132
SOX13	-0.431819	-0.842878	-0.0207597	7.45812	0.0400751	0.181132
MGAT4A	-0.877804	-1.71422	-0.0413845	6.2618	0.0402577	0.181784
FAM171A1	1.31988	0.0619091	2.57785	6.15166	0.040305	0.181784
RRAGD	1.20584	0.056494	2.35519	5.29227	0.0403158	0.181784
GAK	0.379058	0.0177501	0.740366	9.83061	0.0403204	0.181784
WNK1	-0.457629	-0.893979	-0.0212788	9.47677	0.0403851	0.181961
SRSF11	0.337507	0.0155837	0.659431	10.0866	0.0404492	0.182136
VPS9D1	0.375581	0.0171451	0.734017	6.20786	0.0405524	0.182377
CD36	1.10128	0.0502663	2.15229	4.60383	0.0405536	0.182377
GRK2	-0.249281	-0.487413	-0.0111486	8.11928	0.0407355	0.18308
ADSS2	0.480005	0.0212879	0.938723	9.18133	0.0408094	0.183258
TRAK1	0.524982	0.0232386	1.02673	6.59361	0.040826	0.183258
TCOF1	0.381754	0.016809	0.746699	7.63608	0.0408724	0.183352
PPP2R5C	-0.373803	-0.731248	-0.0163577	9.14086	0.0409261	0.183477
S100A10	0.618594	0.0269378	1.21025	11.8303	0.0409684	0.18349
CD22	-0.262685	-0.513946	-0.0114236	7.42387	0.04098	0.18349
SPOP	-0.574844	-1.1251	-0.0245892	8.61989	0.0411215	0.184009
ARL4A	0.554398	0.0233263	1.08547	8.50858	0.0412606	0.184517
BCL2L1	-0.485757	-0.951173	-0.02034	8.99226	0.0413009	0.184582
CREB3	-0.380537	-0.74523	-0.015844	8.52415	0.0413481	0.184678
RBBP7	-0.378917	-0.742165	-0.0156685	11.3601	0.0414048	0.184816
SF3B5	0.462255	0.0190262	0.905483	9.91458	0.0414429	0.184857
SECISBP2L	-0.590994	-1.15773	-0.0242585	7.76135	0.0414654	0.184857
CDC40	-0.376782	-0.738295	-0.0152682	8.25757	0.04157	0.185175
PPP2R3C	-0.360339	-0.706109	-0.0145686	8.16171	0.0415884	0.185175
RABEPK	0.386167	0.0154808	0.756854	8.67049	0.0416567	0.185365
VPS45	-0.461044	-0.903988	-0.0181	8.54318	0.0418225	0.185987
LSR	0.772676	0.0298909	1.51546	8.5188	0.0419375	0.186383
UBE2B	-0.392316	-0.769544	-0.0150884	8.29935	0.0419825	0.186441
S100A7	1.8686	0.0713023	3.66589	5.66257	0.0420431	0.186441
LLGL1	-0.254938	-0.500189	-0.00968701	7.3332	0.0420753	0.186441
GNAS	0.878436	0.0332179	1.72365	5.9323	0.042112	0.186441
VCPKMT	0.439758	0.016622	0.862894	7.33455	0.0421153	0.186441
DNAJB12	-0.298473	-0.585714	-0.0112311	7.906	0.0421494	0.186441
IRGQ	-0.306863	-0.602208	-0.011518	8.66711	0.0421682	0.186441
ELOVL5	-0.517633	-1.01584	-0.0194252	11.0793	0.0421697	0.186441
ZNF117	0.504609	0.0189	0.990317	5.74585	0.0421842	0.186441
VPS37B	0.555131	0.020625	1.08964	8.20133	0.0422448	0.186594
ARMC7	-0.29833	-0.585705	-0.0109558	7.34413	0.0423312	0.186861
DCPS	0.483445	0.0176025	0.949288	7.80171	0.0423943	0.18695
PBXIP1	-0.543639	-1.06751	-0.0197696	7.71514	0.0424034	0.18695
OTUD3	0.402219	0.0144205	0.790017	6.83565	0.0425067	0.18729
SLC25A37	0.779477	0.0272678	1.53169	6.47502	0.0426823	0.187888
PTK2	-0.541721	-1.06452	-0.0189173	10.0783	0.0426947	0.187888
FKBP1A	0.562339	0.0195229	1.10515	8.66132	0.0427358	0.187954
OAZ2	-0.31318	-0.615768	-0.0105919	8.95842	0.0429172	0.188553
MED12	0.28242	0.0094898	0.55535	6.98103	0.0429615	0.188553
ACACA	0.477091	0.0160283	0.938155	6.59079	0.0429627	0.188553
NOP14	0.493501	0.0165336	0.970467	7.67614	0.0429815	0.188553
RRP7A	0.401261	0.0133975	0.789124	8.62264	0.0430047	0.188553
PER2	0.766277	0.0254909	1.50706	7.3413	0.0430295	0.188553
OAS2	0.925419	0.0306418	1.8202	5.58065	0.0430609	0.188575
RBBP5	0.49717	0.0163245	0.978016	6.69858	0.0431169	0.188607
COA3	-0.357157	-0.702615	-0.0116995	9.74292	0.0431327	0.188607
KIAA0319L	-0.322132	-0.633734	-0.0105294	8.30107	0.043147	0.188607
TRIL	-1.58967	-3.12803	-0.0513169	7.71493	0.0432293	0.188852
RPL38	0.490074	0.0157482	0.9644	8.84045	0.0432592	0.188856
WDR59	0.413176	0.0132292	0.813124	8.18298	0.0432828	0.188856
SSBP2	-0.716275	-1.4099	-0.0226477	7.73478	0.043364	0.189095
ABITRAM	0.32483	0.0102243	0.639435	8.3635	0.043393	0.189106
GYG2	-0.76133	-1.49879	-0.0238663	6.529	0.043419	0.189106
TXN	0.394672	0.0121634	0.777182	7.32318	0.0435267	0.18946
MRTFA	0.288828	0.00878638	0.568869	6.72889	0.0436079	0.189695
SMAD7	-0.606335	-1.1943	-0.0183689	6.96874	0.0436336	0.189695
TNC	1.21424	0.0360299	2.39245	4.8791	0.0437605	0.190132
PPP4C	-0.405626	-0.799277	-0.0119749	9.91014	0.0437913	0.190151
TSPAN15	-0.66998	-1.32083	-0.0191292	7.10478	0.0439897	0.190897
PTGS1	-0.597619	-1.17834	-0.0168961	5.79999	0.0440469	0.19103
CDC34	0.343984	0.0095099	0.678458	8.39993	0.0441752	0.19147
ABCC10	0.362049	0.00946118	0.714636	8.21586	0.0444861	0.192677
PAK4	-0.394338	-0.778411	-0.0102645	8.86952	0.0445072	0.192677
PTBP3	0.498989	0.0128706	0.985108	7.63189	0.0445559	0.192756
DOLPP1	-0.335413	-0.662224	-0.00860211	8.07047	0.0445862	0.192756
SLC25A5	0.280515	0.00716696	0.553864	12.2407	0.0446061	0.192756
SREBF2	-0.421595	-0.832772	-0.0104181	8.87645	0.0447789	0.193387
LIF	-0.721669	-1.42573	-0.0176053	6.96891	0.0448441	0.193525
SRSF1	0.449193	0.0108775	0.887509	9.45724	0.0448811	0.193525
KTN1	-0.498487	-0.984969	-0.0120057	9.33036	0.0449083	0.193525
PCYT2	-0.359401	-0.710234	-0.00856923	7.64568	0.0449581	0.193525
TMEM258	-0.336584	-0.665155	-0.00801264	11.4151	0.0449658	0.193525
STEAP1	1.41156	0.0335572	2.78955	6.5074	0.0449725	0.193525
FOXJ2	-0.317148	-0.626894	-0.00740185	8.45079	0.0450623	0.193795
NQO1	-0.950176	-1.87833	-0.0220265	11.1049	0.0450949	0.193809
UBE2S	-0.472772	-0.934641	-0.0109034	10.2065	0.0451195	0.193809
WDR70	0.347861	0.00793372	0.687789	7.72178	0.0451724	0.193866
NETO2	1.21391	0.0276017	2.40022	7.81172	0.0451867	0.193866
DCAF6	-0.396362	-0.783857	-0.00886643	8.86723	0.045263	0.194077
ECE1	-0.24926	-0.493064	-0.00545625	7.6196	0.0453625	0.194288
GSTO1	-0.822672	-1.6274	-0.0179394	10.1593	0.0453798	0.194288
RHOQ	-0.710836	-1.40631	-0.0153647	8.95946	0.0454195	0.194288
PGM1	0.833096	0.0180041	1.64819	9.68441	0.0454203	0.194288
PCNA	-0.467152	-0.924362	-0.00994225	11.1429	0.0454885	0.194463
GAPVD1	-0.306056	-0.605711	-0.00639971	9.24279	0.0455659	0.194492
APOOL	0.361446	0.00755036	0.715341	7.88503	0.0455702	0.194492
NDUFB11	-0.401228	-0.794101	-0.00835476	10.3246	0.045584	0.194492
CENPE	-0.459622	-0.909785	-0.00945877	7.54806	0.0456347	0.194492
TTC17	0.498605	0.0102424	0.986968	7.99615	0.0456424	0.194492
CHCHD2	-0.326509	-0.646335	-0.00668324	12.7155	0.0456577	0.194492
MX1	1.10386	0.0210571	2.18667	6.90198	0.0459478	0.195612
GTF2H4	0.394954	0.00734067	0.782566	7.36633	0.04605	0.195931
EDN1	-0.647676	-1.28361	-0.0117386	7.5832	0.0461465	0.196204
TNNT1	-0.995529	-1.97332	-0.0177396	7.65562	0.0462103	0.196204
PAX8	-0.225274	-0.446558	-0.00399005	7.78759	0.0462327	0.196204
TXNRD2	-0.405033	-0.802963	-0.00710247	7.37959	0.0462696	0.196204
LRBA	-0.698334	-1.38444	-0.0122222	8.18915	0.0462767	0.196204
ATRX	0.431051	0.00750999	0.854592	7.41312	0.0462933	0.196204
CBR4	0.610125	0.0105947	1.20966	7.1918	0.0463054	0.196204
COPB1	-0.349044	-0.6921	-0.00598796	11.3657	0.0463492	0.196274
OGG1	-0.399465	-0.792306	-0.00662388	6.53681	0.0464693	0.196647
ARHGAP26	0.685093	0.0112853	1.3589	6.3205	0.0464922	0.196647
TASOR2	0.367155	0.00570848	0.728601	9.26004	0.0466863	0.197329
PHGDH	0.972826	0.0150232	1.93063	9.47373	0.0467084	0.197329
SRP9	-0.260394	-0.516829	-0.00395811	12.0175	0.0467593	0.197428
RNF24	-0.322468	-0.640306	-0.00463082	7.78215	0.046936	0.198058
MRPS34	-0.33319	-0.661729	-0.00465192	9.36501	0.0470199	0.198246
AAR2	-0.268983	-0.53423	-0.00373519	8.57862	0.0470358	0.198246
CHTOP	0.338605	0.00440368	0.672806	9.27696	0.0472216	0.198912
B2M	-0.45424	-0.902882	-0.00559923	12.2919	0.047365	0.199399
GALK2	0.461869	0.00545996	0.918279	7.3201	0.0474718	0.199672
HECA	0.483469	0.00568418	0.961254	8.54173	0.0474854	0.199672
XBP1	-1.09963	-2.1865	-0.0127606	11.4661	0.0475177	0.199691
LLGL2	0.807814	0.00917099	1.60646	7.28947	0.0475709	0.199721
MPZL2	0.922679	0.0104334	1.83492	6.05642	0.0475805	0.199721
PIP5K1C	-0.313109	-0.622734	-0.00348334	8.13164	0.0476192	0.199767
CDK2AP2	-0.52231	-1.03914	-0.00547809	8.49959	0.0477541	0.200216
KRT81	1.6215	0.016242	3.22675	8.10907	0.0478542	0.200518
RBCK1	-0.44389	-0.883605	-0.00417612	7.6339	0.0479834	0.200783
EIF4E	-0.451703	-0.899156	-0.00424945	8.52391	0.0479835	0.200783
TICAM1	0.273407	0.00250407	0.54431	6.86958	0.0480364	0.200783
GTPBP2	0.365326	0.00323183	0.727419	8.13424	0.0481028	0.200783
UPF3B	0.738132	0.00652707	1.46974	8.50389	0.0481036	0.200783
SH2B3	-0.716477	-1.42667	-0.00628645	6.68802	0.0481182	0.200783
SAR1B	-0.432153	-0.860543	-0.00376306	9.64473	0.0481323	0.200783
ALDH6A1	-0.850703	-1.69403	-0.00737283	7.97763	0.0481411	0.200783
PDLIM2	-0.725832	-1.44562	-0.00604767	7.54218	0.0482123	0.200964
BTF3	-0.273642	-0.545102	-0.00218103	11.2478	0.0482893	0.201168
SCP2	-0.425672	-0.848605	-0.00273926	10.4625	0.0486169	0.202415
CALHM2	-0.671788	-1.33948	-0.00409792	6.49028	0.0486885	0.202596
UGCG	-0.700083	-1.39615	-0.00401895	7.47143	0.0487654	0.202784
ALAD	-0.29852	-0.595361	-0.00167928	8.05235	0.0487901	0.202784
ATXN10	-0.408669	-0.815144	-0.00219454	11.0313	0.0488447	0.202798
IL27RA	0.990281	0.0052599	1.9753	6.50113	0.0488572	0.202798
NCAPD2	-0.528397	-1.05404	-0.002755	8.61665	0.0488781	0.202798
LAMC2	0.883029	0.00378707	1.76227	5.84461	0.0490764	0.203503
FXR2	-0.21009	-0.419317	-0.000862534	7.50228	0.0491157	0.203548
TMPRSS6	0.215845	0.000833707	0.430857	6.69377	0.0491679	0.203647
PFDN1	-0.299899	-0.598935	-0.000862287	8.93571	0.04938	0.204408
ARID3B	-0.228244	-0.455873	-0.000616151	6.69435	0.0494178	0.204446
PABPC3	0.289068	0.000605522	0.57753	12.5407	0.049548	0.204867
CCDC25	-0.342263	-0.683861	-0.000664788	7.20957	0.0495808	0.204885
MMACHC	0.30913	0.000494095	0.617765	6.03938	0.049655	0.205073
SEC31A	-0.312627	-0.625013	-0.000240994	10.3982	0.0498335	0.205692
CRIP2	-1.13314	-2.26583	-0.000440616	9.09082	0.049916	0.205914
KLK11	0.890301	5.6725e-05	1.78055	5.468	0.0499862	0.206046
ENTPD1-AS1	0.358072	-8.84693e-06	0.716152	6.98602	0.0500053	0.206046
TLE2	-0.635928	-1.27205	0.000195474	8.13601	0.0500665	0.20612
IFITM1	-1.06151	-2.12342	0.000395458	8.58602	0.0500806	0.20612
ZNF574	-0.23449	-0.469132	0.00015191	7.61062	0.0501401	0.206247
ALDH1A3	1.41855	-0.00135377	2.83845	7.5107	0.0502065	0.206274
CAST	0.778025	-0.000886636	1.55694	9.31761	0.0502466	0.206274
COX7A2L	0.272429	-0.000369528	0.545228	10.6623	0.0502936	0.206274
DYRK2	0.434711	-0.000613704	0.870037	6.35482	0.0503056	0.206274
CENPBD1P1	-0.284081	-0.568601	0.000439096	7.87698	0.0503346	0.206274
PRSS21	0.819322	-0.00140946	1.64005	4.84507	0.0503725	0.206274
PPP6R3	-0.292674	-0.585881	0.000532571	8.54555	0.050394	0.206274
CDCA3	-0.473086	-0.947097	0.000925162	8.11417	0.0504235	0.206274
PRPF3	0.552239	-0.00109875	1.10558	8.37432	0.0504309	0.206274
COX7C	-0.411475	-0.823775	0.000824736	9.52255	0.0504341	0.206274
MPI	-0.431679	-0.86445	0.0010917	7.10669	0.050548	0.206622
ZMYND11	-0.607014	-1.21579	0.00176732	10.2722	0.0506311	0.206844
ADI1	0.692741	-0.0021893	1.38767	9.36196	0.0506851	0.206892
SCPEP1	-0.69051	-1.38326	0.00224507	8.5725	0.0507049	0.206892
PSME3IP1	-0.306067	-0.613164	0.00102937	7.8763	0.0507293	0.206892
CDK13	0.317671	-0.00114899	0.63649	8.93363	0.0507844	0.206896
FSCN1	1.42516	-0.00517698	2.8555	6.10152	0.0507878	0.206896
EML3	-0.316395	-0.634002	0.00121206	7.43935	0.050831	0.206955
ENGASE	0.338542	-0.00145129	0.678535	6.86918	0.0509303	0.207242
KIF2A	-0.416052	-0.833945	0.00184116	8.18629	0.0509604	0.207247
SH3GL1	-0.283032	-0.567481	0.00141658	8.47614	0.0510868	0.207621
CCNB1	-0.458161	-0.918678	0.00235591	10.0262	0.0511167	0.207621
NIP7	0.458786	-0.00242351	0.919996	8.2041	0.0511473	0.207621
TTC38	-0.308292	-0.618242	0.00165786	7.5097	0.0511681	0.207621
PAAF1	-0.690531	-1.38489	0.00382854	8.28177	0.0512045	0.207651
PLAC8	-1.23553	-2.4786	0.00754476	6.12047	0.0513273	0.207987
CCNG1	-0.464551	-0.932009	0.00290782	10.2742	0.0513607	0.207987
INAVA	0.973438	-0.00615307	1.95303	7.74113	0.0513742	0.207987
MYBL1	-1.11779	-2.24298	0.00739546	8.05968	0.0514387	0.208131
NAGLU	-0.342498	-0.687354	0.00235817	7.01193	0.0514976	0.208183
METTL9	-0.278263	-0.558513	0.00198672	10.4354	0.0515533	0.208183
ZSCAN26	-0.339537	-0.681519	0.00244435	6.19579	0.0515663	0.208183
STK39	-0.809796	-1.62553	0.00594005	8.09663	0.0515961	0.208183
MRPL15	0.505466	-0.00370883	1.01464	10.155	0.0515966	0.208183
ETF1	0.309626	-0.00241989	0.621671	9.65872	0.0517013	0.208377
DTL	-0.471867	-0.947425	0.00369057	8.75582	0.0517026	0.208377
DYNC1LI2	0.355899	-0.00288953	0.714687	9.1002	0.0517678	0.208523
DBN1	-0.485973	-0.976153	0.00420807	7.77411	0.0518863	0.208883
LRP1	-0.262701	-0.527781	0.00237845	6.71925	0.051973	0.208964
FAT1	0.893739	-0.00815126	1.79563	8.90029	0.0519876	0.208964
CD320	-0.553624	-1.11232	0.00507543	8.22907	0.051998	0.208964
RAMP1	-0.5423	-1.08963	0.00503303	6.4259	0.0520229	0.208964
BPTF	0.575471	-0.0054786	1.15642	8.86995	0.0520755	0.209059
SLC7A8	-0.719903	-1.44682	0.00700978	7.43235	0.0521232	0.20909
USP1	0.665461	-0.00659903	1.33752	8.49337	0.0521626	0.20909
SLC17A5	-0.369519	-0.742715	0.00367779	7.58832	0.0521706	0.20909
UQCRQ	-0.332695	-0.668965	0.00357509	11.6078	0.0523452	0.209673
UBR7	-0.421087	-0.846837	0.0046624	8.88557	0.0524171	0.209758
USP14	0.395416	-0.00439222	0.795225	10.4132	0.0524249	0.209758
FANCI	-0.486952	-0.979459	0.00555526	8.44681	0.0524912	0.209906
PPIH	0.371597	-0.00454469	0.747739	9.07279	0.0526725	0.210514
CAPZA1	-0.348535	-0.701445	0.00437527	10.9127	0.0527439	0.210682
SERPINE1	-1.43879	-2.89614	0.0185585	6.44887	0.0528202	0.21087
VPS26C	0.354194	-0.00505238	0.71344	6.66425	0.0531225	0.211959
SUMO4	-0.351201	-0.707459	0.00505805	9.93925	0.0531531	0.211963
TACSTD2	1.83565	-0.027078	3.69838	10.7143	0.0532304	0.21205
PROM1	1.6207	-0.023933	3.26533	5.90554	0.053234	0.21205
SLC22A5	-0.589392	-1.18769	0.0089034	8.03837	0.0533092	0.212232
RGS5	0.371104	-0.00572875	0.747938	5.64435	0.0533826	0.212347
FABP5	1.96314	-0.0304342	3.95672	7.3576	0.0533972	0.212347
TAF5	0.428164	-0.00678466	0.863113	7.04286	0.0534734	0.212532
MRM2	-0.331861	-0.669142	0.00541975	9.41141	0.0535813	0.212772
MARCHF2	-0.443034	-0.893327	0.00725838	7.5934	0.0535929	0.212772
SEPTIN7	-0.301371	-0.607761	0.00501957	11.2685	0.0536535	0.212868
IVD	-0.534969	-1.0789	0.0089652	8.07723	0.0536763	0.212868
POP5	0.339022	-0.00594201	0.683986	9.16894	0.0538474	0.213309
VPS8	-0.425084	-0.857684	0.00751564	8.148	0.0538816	0.213309
TSC22D1	-0.4591	-0.926356	0.00815631	10.9861	0.0539007	0.213309
ZNF165	0.753573	-0.0134073	1.52055	6.40186	0.0539064	0.213309
DENND5A	-0.492749	-0.994424	0.00892555	8.3548	0.0539782	0.213476
C1QBP	0.51574	-0.00950915	1.04099	10.5879	0.0540505	0.213644
HEXB	-0.406526	-0.820773	0.00772035	10.7677	0.054174	0.213795
TRMT61B	0.355067	-0.00674393	0.716878	8.19894	0.0541745	0.213795
OCEL1	-0.392337	-0.792169	0.00749467	7.73282	0.0541989	0.213795
FBXL5	-0.455054	-0.918818	0.00871093	9.116	0.0542078	0.213795
TMA7	-0.257914	-0.52091	0.00508227	12.5342	0.0543336	0.213965
NUP210	-0.645006	-1.30272	0.0127134	7.70825	0.0543347	0.213965
PSMB2	0.296173	-0.00588365	0.598231	7.72409	0.0543694	0.213965
SNIP1	0.261065	-0.00519292	0.527324	6.8222	0.0543752	0.213965
ARHGEF5	0.385958	-0.00771988	0.779636	7.74591	0.0543999	0.213965
VTI1B	-0.296887	-0.599936	0.00616132	9.81895	0.0545681	0.214496
SCD	-0.82412	-1.66559	0.0173466	8.85634	0.0546343	0.214496
RTEL1	-0.206094	-0.416572	0.00438503	6.83784	0.0546854	0.214496
UTP25	0.444002	-0.00945891	0.897462	7.27077	0.0546914	0.214496
XPC	-0.350569	-0.708636	0.00749764	8.24681	0.0547101	0.214496
NSFL1C	0.343035	-0.0073592	0.693429	8.03646	0.0547249	0.214496
FOXM1	-0.482409	-0.975209	0.0103899	9.10288	0.0547438	0.214496
FBXW11	-0.287749	-0.581895	0.00639611	9.13679	0.0548988	0.214985
GGA1	0.362643	-0.00817369	0.73346	10.0268	0.0549687	0.215121
KPNB1	0.479215	-0.0108895	0.969319	9.83165	0.0550101	0.215121
SLC1A5	-0.343105	-0.694027	0.00781661	8.74533	0.0550232	0.215121
RALGAPB	-0.398624	-0.806462	0.00921337	8.86533	0.0550976	0.215294
PDHX	0.524876	-0.0122257	1.06198	9.67574	0.055138	0.215335
HDAC5	-0.345776	-0.699739	0.00818618	7.27383	0.0552239	0.215553
SUPT7L	0.291205	-0.00723139	0.589642	8.52691	0.0554847	0.216254
HLCS	0.283537	-0.00708706	0.574161	6.65559	0.0555214	0.216254
SUOX	-0.440928	-0.892888	0.0110315	7.23958	0.0555267	0.216254
CAPNS1	-0.30166	-0.610872	0.00755201	10.6414	0.0555303	0.216254
ASAP3	-0.48176	-0.975699	0.012179	8.13224	0.0555857	0.216254
TYMS	-0.569432	-1.15328	0.0144155	10.5933	0.0555937	0.216254
KLF4	0.793133	-0.0201507	1.60642	8.60747	0.0556142	0.216254
ATP13A1	0.27964	-0.00721536	0.566495	8.44685	0.0557035	0.216484
KIAA0586	-0.275277	-0.557758	0.00720481	7.47094	0.0557872	0.216609
SCAF11	-0.326791	-0.662158	0.00857551	8.72762	0.0558027	0.216609
NIBAN1	1.12029	-0.0295142	2.2701	7.89509	0.0558261	0.216609
RPA1	0.452972	-0.0120344	0.917979	9.22204	0.0558764	0.216687
HIBCH	-0.40432	-0.819533	0.0108935	8.16829	0.0559612	0.216801
ITGA6	1.0481	-0.0282617	2.12445	7.70945	0.0559662	0.216801
THOC7	-0.456279	-0.925006	0.0124486	9.88268	0.0560382	0.216963
LSM6	0.469047	-0.0130078	0.951102	8.34174	0.0561399	0.217143
MYO1B	-0.859355	-1.74266	0.0239554	7.96147	0.0561725	0.217143
SERINC3	-0.428629	-0.869212	0.0119542	9.69547	0.0561755	0.217143
WBP11	-0.413477	-0.838642	0.0116875	8.84162	0.0562609	0.217357
TERF2IP	-0.344911	-0.699636	0.00981412	8.92674	0.0563035	0.217404
ZFYVE16	-0.315157	-0.63937	0.0090562	7.93539	0.0563673	0.217404
FGFR1	-0.855207	-1.73507	0.0246595	7.68092	0.0563897	0.217404
DRG1	0.259759	-0.00749524	0.527013	10.2979	0.0563943	0.217404
KANK2	-0.465475	-0.944451	0.0135007	7.88679	0.0564282	0.217418
AGO3	0.463192	-0.0136727	0.940056	6.5336	0.056545	0.217683
TRABD	0.322905	-0.00954966	0.65536	7.12669	0.0565576	0.217683
APOBEC3B	-0.835975	-1.69698	0.0250344	8.81393	0.0566422	0.217892
PTGER4	-0.802782	-1.63024	0.0246738	6.59067	0.0568216	0.218465
SLC29A1	-0.376917	-0.765744	0.0119113	7.74417	0.0570189	0.218952
TMEM123	0.527384	-0.0167132	1.07148	10.4472	0.0570391	0.218952
HACD1	-1.12639	-2.28847	0.0356989	7.72176	0.0570397	0.218952
RAB26	-0.73619	-1.49624	0.0238636	6.9585	0.0572042	0.21925
SRSF4	0.346216	-0.0112662	0.703697	9.61268	0.057233	0.21925
MMP14	-0.316905	-0.644128	0.0103185	7.43311	0.0572374	0.21925
MED14	-0.353809	-0.719142	0.0115234	8.83436	0.0572395	0.21925
DSG2	0.6952	-0.0228723	1.41327	8.85968	0.057315	0.219422
VPS51	-0.416944	-0.84775	0.0138619	9.42339	0.057394	0.219608
ZMYM2	-0.795455	-1.61755	0.0266408	9.04626	0.05745	0.219705
CBX1	-0.554703	-1.12819	0.0187822	10.3248	0.0575342	0.21991
TNFAIP3	0.83415	-0.0289868	1.69729	5.54802	0.0577379	0.220571
H2BC5	-0.98261	-2.0009	0.0356791	9.34289	0.0580955	0.221819
PCK2	-0.474938	-0.967461	0.0175845	9.29245	0.0582595	0.222327
SRSF10	0.378384	-0.0142502	0.771019	8.90435	0.0584056	0.222766
FBL	0.414911	-0.0158299	0.845651	10.9165	0.0585188	0.22308
ZNF512B	-0.439153	-0.895335	0.0170295	8.33009	0.0586628	0.22351
MXRA8	-0.716579	-1.46158	0.028417	6.89006	0.0588652	0.223983
CYP27B1	0.511439	-0.0202835	1.04316	6.14972	0.058866	0.223983
FAM117A	0.562714	-0.0224232	1.14785	6.75079	0.0589095	0.223983
PRKCA	-0.965415	-1.96931	0.0384799	7.25104	0.0589118	0.223983
COA7	0.289652	-0.0117213	0.591026	7.96293	0.0590522	0.224354
SNRPD2	-0.204742	-0.417789	0.00830427	11.6984	0.0590736	0.224354
BMP1	-0.280476	-0.572409	0.0114573	6.78405	0.0591406	0.224354
KDELR1	-0.341263	-0.696472	0.0139463	8.52359	0.0591446	0.224354
LGALS3	1.24727	-0.0510849	2.54562	11.6205	0.0591655	0.224354
BIN1	-0.67193	-1.37173	0.0278739	7.29232	0.0592871	0.224696
MEAK7	0.494107	-0.0207943	1.00901	7.594	0.0594262	0.225105
PAM16	-0.343338	-0.701174	0.0144972	8.24532	0.0594585	0.225108
SLC26A2	0.924091	-0.0392836	1.88747	6.92231	0.0595248	0.225223
NOD2	0.736862	-0.0314095	1.50513	5.46278	0.0595515	0.225223
RNF44	0.338195	-0.0148051	0.691196	8.75975	0.0598183	0.226113
DNAJC12	-0.926019	-1.89333	0.0412868	5.8302	0.060006	0.226703
MTERF3	0.442788	-0.0198221	0.905399	8.88333	0.060048	0.226743
ASPM	-0.569806	-1.16523	0.025619	8.87423	0.0600932	0.226794
AAMP	0.256588	-0.0115715	0.524747	9.17008	0.060125	0.226795
ZNF592	0.265798	-0.0121557	0.543751	6.83874	0.0602728	0.227207
ERAL1	-0.435904	-0.891789	0.0199816	8.71974	0.0602975	0.227207
BTN2A2	-0.329112	-0.673482	0.0152576	7.09893	0.0604187	0.227366
LYRM4	0.406174	-0.0188482	0.831196	8.49019	0.060429	0.227366
SMAD4	0.675692	-0.0313712	1.38276	7.38901	0.0604346	0.227366
IP6K2	0.2772	-0.013027	0.567427	8.0055	0.0605666	0.227617
ASF1A	-0.427536	-0.875223	0.0201515	8.20126	0.0605991	0.227617
CREB3L1	-0.929489	-1.90279	0.0438107	7.82813	0.0605991	0.227617
DDX60	-0.974927	-1.99593	0.0460741	6.86224	0.0606282	0.227617
CEP192	0.363028	-0.0172846	0.743341	7.41359	0.0607106	0.227646
CLCN7	-0.299078	-0.612429	0.0142726	8.4349	0.0607362	0.227646
UBE2I	-0.471355	-0.965254	0.0225445	7.77181	0.0607612	0.227646
NARS2	0.483307	-0.023138	0.989753	8.6669	0.0607717	0.227646
SEC23B	-0.575531	-1.17867	0.0276089	8.05801	0.0607943	0.227646
HPS5	0.418825	-0.020359	0.858009	7.38412	0.0609434	0.228085
TIMM13	0.330089	-0.0166028	0.67678	9.78077	0.0613383	0.229407
CXADR	0.996255	-0.0503837	2.04289	8.99122	0.0614028	0.229407
WFS1	-0.492242	-1.0094	0.0249149	8.37441	0.0614126	0.229407
ARF3	-0.453582	-0.930146	0.022983	9.8204	0.0614254	0.229407
PPA2	-0.428384	-0.878529	0.0217625	10.801	0.0614562	0.229407
GCA	-0.825286	-1.69274	0.0421652	7.24837	0.0615242	0.229496
FOXK2	0.303198	-0.0155164	0.621912	8.39727	0.061544	0.229496
RECK	0.317345	-0.0164401	0.651131	8.09352	0.0616916	0.229927
MVP	-0.476516	-0.977892	0.0248598	7.68395	0.0617772	0.230104
SBF1	0.244794	-0.0127979	0.502386	7.95408	0.0618031	0.230104
FASTKD1	0.558733	-0.0293184	1.14678	8.29735	0.0618484	0.230153
POFUT2	0.349726	-0.0184123	0.717864	7.88033	0.0618895	0.230187
HRAS	-0.454142	-0.932422	0.0241379	8.4834	0.0620076	0.230507
EPCAM	1.4666	-0.078626	3.01183	10.3806	0.0621159	0.230707
MYO10	0.775986	-0.0416344	1.59361	8.85305	0.0621259	0.230707
KLF2	0.693495	-0.0374779	1.42447	6.76757	0.0622173	0.230928
BLMH	0.771134	-0.0423565	1.58463	7.59469	0.0624259	0.231518
GMPS	0.324787	-0.0178741	0.667449	10.3783	0.0624508	0.231518
CBR3	0.63106	-0.0347887	1.29691	8.83114	0.062473	0.231518
ENO2	-0.997927	-2.05115	0.0553006	6.87058	0.0625409	0.23165
STK26	0.858827	-0.0479194	1.76557	8.23397	0.0626308	0.231863
C11orf95	0.450652	-0.0252212	0.926524	7.79461	0.0626708	0.231892
ZNF446	-0.212605	-0.43733	0.0121206	7.16652	0.0629173	0.232684
GALE	0.39122	-0.0226768	0.805117	7.94042	0.0631431	0.233365
RHOG	-0.303188	-0.623983	0.0176076	8.25366	0.0631693	0.233365
HARS1	-0.297186	-0.611669	0.0172962	9.35826	0.0631988	0.233365
NPM3	0.4871	-0.0289501	1.00315	7.82189	0.0634911	0.234323
RBM28	0.454529	-0.0272589	0.936316	8.10706	0.0636188	0.23458
CBFB	0.41018	-0.0246499	0.84501	7.49502	0.0636481	0.23458
SYT1	-0.909525	-1.87385	0.0548023	5.67038	0.0636857	0.23458
TCEAL4	-0.584709	-1.20478	0.03536	10.4155	0.0637381	0.23458
GLG1	0.431421	-0.0261459	0.888989	9.18672	0.0637689	0.23458
RAB22A	-0.530948	-1.09407	0.032178	8.56176	0.063769	0.23458
FASTKD2	0.256267	-0.0155529	0.528086	8.53984	0.0637893	0.23458
MELK	-0.570311	-1.17537	0.034749	9.64188	0.0638463	0.234601
ALDH7A1	-0.70616	-1.45539	0.0430683	8.89647	0.0638604	0.234601
OPHN1	0.299449	-0.0183368	0.617236	9.68771	0.0639188	0.234696
SELENOW	0.345969	-0.0212352	0.713173	9.53869	0.063953	0.234701
TTC13	0.376508	-0.0232559	0.776272	8.00735	0.0640454	0.234789
MAP7	1.09069	-0.0676265	2.24901	8.12842	0.0641015	0.234789
HMGXB4	-0.348608	-0.718832	0.0216162	8.85942	0.0641024	0.234789
GM2A	0.62671	-0.038976	1.2924	8.58212	0.0641462	0.234789
CSNK2A2	0.417009	-0.0259483	0.859967	7.99734	0.0641542	0.234789
CFD	0.665295	-0.0415913	1.37218	6.3172	0.0642234	0.234789
HBB	0.216851	-0.0135807	0.447282	6.40548	0.06425	0.234789
ALDH3A2	0.534797	-0.0335337	1.10313	9.37294	0.0642682	0.234789
DCTN2	-0.256261	-0.528595	0.0160728	9.91679	0.0642722	0.234789
INF2	0.238649	-0.0150089	0.492306	7.23739	0.0643129	0.234789
UCKL1	-0.336394	-0.693977	0.0211894	8.71262	0.0643364	0.234789
AMT	0.230377	-0.0146682	0.475423	6.32318	0.0644986	0.235261
DHFR	-0.50199	-1.03603	0.0320447	7.40515	0.0645379	0.235285
MED13	-0.417276	-0.861319	0.0267662	9.62532	0.0646118	0.235435
CXCL1	1.21163	-0.0780348	2.50129	5.61531	0.0646738	0.235487
BRINP3	0.990252	-0.0639346	2.04444	4.12112	0.0647118	0.235487
GEMIN4	0.375023	-0.0242329	0.774278	7.83261	0.0647245	0.235487
ADM2	0.166863	-0.0108395	0.344566	6.67829	0.0648064	0.235665
DUSP2	-0.702172	-1.45013	0.0457867	6.94438	0.0648654	0.235761
CRAT	-0.874337	-1.80585	0.057176	8.74162	0.0649099	0.235803
MPHOSPH8	-0.624381	-1.28979	0.0410301	7.74333	0.0649863	0.235961
ERF	-0.297575	-0.615378	0.020228	7.23134	0.0655282	0.237726
AKAP8L	-0.318189	-0.65802	0.0216429	7.69618	0.0655384	0.237726
MRPL33	-0.287974	-0.595654	0.0197057	10.4631	0.0656367	0.237956
BNIP2	-0.329842	-0.682298	0.0226137	7.97058	0.065668	0.237956
P4HA1	-0.559129	-1.15678	0.0385184	9.02373	0.0657474	0.238123
WDR43	0.355993	-0.0246945	0.73668	8.05277	0.0658622	0.238418
LTBP1	-0.646188	-1.33735	0.0449722	8.2432	0.065917	0.238497
TGFA	0.786209	-0.0550857	1.6275	7.00824	0.0660297	0.238784
SUPT5H	0.226097	-0.0159105	0.468104	8.62672	0.0661031	0.238867
ZC3H15	-0.286146	-0.592448	0.0201551	10.0789	0.066119	0.238867
CDKN2D	0.353224	-0.0250012	0.731449	6.32863	0.0662017	0.239045
BACE2	0.795158	-0.0568374	1.64715	8.50709	0.06637	0.239532
PPP6R2	0.266243	-0.0192129	0.551698	6.94255	0.0665348	0.240006
HAT1	-0.391044	-0.810686	0.0285985	10.1203	0.0667689	0.240676
ZNF428	-0.244629	-0.507168	0.0179095	6.89158	0.0667875	0.240676
NCK2	0.376154	-0.0277122	0.78002	8.94145	0.066899	0.240957
OSGIN2	0.416724	-0.0308131	0.86426	6.1853	0.0669639	0.240961
NCAPG2	-0.418211	-0.867362	0.03094	8.82221	0.0669737	0.240961
CSNK1G2	0.25019	-0.0185374	0.518917	6.8052	0.0670007	0.240961
FKBP11	0.984677	-0.0732893	2.04264	6.63239	0.067082	0.241132
[truncated: 5,184 more rows]
