# Supplementary material for: Comparative transcriptional analyses of preclinical models and patient samples reveal MYC and RELA driven expression patterns that define the molecular landscape of IBC
Source: NPJ Breast Cancer. 2022 Jan 18;8:12. doi: 10.1038/s41523-021-00379-6 (PMC8766434; doi:10.1038/s41523-021-00379-6)
Supplement: Supplementary file 3 — Supplementary Data 2 [file 41523_2021_379_MOESM3_ESM.xlsx]

## Sheet: ST3 - GeneModuleMembership
Supplementary Data 2: Gene set enrichment analysis (GSEA) of the gene module memberships (GMM) scores.
Gene	M1	M2	M3	M4	M5	M6	M7	M8	M9	M10	M11	M12	M13	M14	M15	M16	M17	M18	M19	M20	M21	M22
CCS	-0.265252	-0.888798	0.100357	-0.233715	-0.113658	0.287756	0.106439	-0.141218	0.301926	0.562673	0.128494	0.420431	0.178075	0.119443	0.0682057	-0.321752	-0.533745	-0.101352	0.0592107	-0.438367	-0.111314	-0.330059
SLC24A3	-0.175903	-0.880828	0.132559	-0.219666	0.0836818	0.348187	0.116663	-0.427651	0.520913	0.541204	0.00584389	0.399268	-0.104799	0.107459	0.197502	-0.193244	-0.297403	0.154661	0.0360593	-0.636634	-0.245255	-0.345644
HERC6	-0.550919	-0.865525	-0.228005	-0.213327	-0.00395588	0.435124	-0.205418	-0.509546	0.163517	0.421155	0.0998223	0.293322	-0.134339	-0.284119	0.518063	0.0289628	-0.161721	0.137307	0.195374	-0.314111	0.165195	0.215577
LRPAP1	-0.462626	-0.864757	-0.258469	-0.618638	-0.509482	0.0331725	0.06291	-0.245881	0.457818	0.538027	0.514113	0.725474	0.446634	0.343156	0.302115	-0.234384	-0.357335	-0.106073	0.101404	-0.248684	-0.2753	-0.438511
PEX13	-0.545844	-0.816452	0.107638	-0.345646	-0.198325	0.472465	-0.0237981	-0.11859	0.0763989	0.538917	0.264641	0.564258	0.190014	-0.0269749	0.178296	-0.106375	-0.622524	-0.302017	0.168528	-0.409528	0.0272915	-0.160012
ERG28	-0.460046	-0.806432	-0.264443	-0.48793	-0.283547	-0.142407	-0.40708	-0.226815	0.178064	0.197768	0.211286	0.579329	0.509276	0.383752	0.305661	-0.243038	-0.583633	0.0162359	0.121679	0.0658349	0.259882	-0.188954
TAP1	-0.613714	-0.801535	-0.540414	-0.524893	-0.665034	0.0246915	0.024836	-0.173935	0.236264	0.341935	0.673759	0.536371	0.438541	0.0869252	0.308938	-0.163635	-0.135969	-0.188891	0.120941	0.0695271	-0.207226	-0.138981
RIN2	-0.510473	-0.797326	0.0799219	-0.349232	-0.425895	0.458676	0.417027	-0.0764422	0.260918	0.589199	0.555575	0.559646	0.156166	-0.038155	0.0686957	-0.131124	-0.360195	-0.404152	0.25323	-0.513107	-0.524802	-0.386319
HK2	-0.190167	-0.79075	0.399399	-0.08647	0.0239053	0.476389	0.338492	-0.157091	0.323255	0.527957	0.074291	0.352459	-0.0532177	0.0506832	-0.0528379	-0.303628	-0.484252	-0.110454	0.224271	-0.695917	-0.385415	-0.439263
PAPSS2	-0.39949	-0.790566	-0.458907	-0.308026	-0.195048	0.318821	0.0373986	-0.528175	0.429012	0.529492	0.282372	0.283931	-0.121698	-0.217957	0.507366	0.00121437	0.211028	0.200209	-0.0373337	-0.295067	-0.149307	0.0878513
NAGLU	-0.421355	-0.784678	0.146727	-0.319832	-0.0837421	0.506625	0.124559	-0.20081	0.261994	0.621079	0.24338	0.532141	-0.0394147	-0.126868	0.167059	0.169145	-0.439453	-0.327585	-0.0370022	-0.593471	-0.15642	-0.215782
TMPRSS4	-0.54297	-0.780504	-0.466372	-0.641787	-0.360313	0.109103	-0.155186	-0.555316	0.46959	0.557038	0.399895	0.655402	0.202982	0.127416	0.679416	0.0111356	-0.0510975	0.168051	0.109869	-0.253175	-0.0601596	-0.100181
TPM1	-0.388124	-0.776749	-0.182078	-0.353049	-0.0172421	0.239002	-0.370322	-0.443964	0.250755	0.249457	0.0337353	0.439483	0.0770342	0.13057	0.348813	-0.143033	-0.302341	0.205933	-0.0353896	-0.183816	0.224052	-0.0141278
IFIT5	-0.692343	-0.776013	-0.331495	-0.455575	-0.333704	0.465803	0.0846321	-0.495839	0.301494	0.574966	0.511378	0.522758	-0.0824943	-0.295301	0.593478	0.235015	0.0472192	-0.0864447	0.225709	-0.413765	-0.243964	0.0567742
ZCCHC24	-0.647411	-0.775064	-0.354948	-0.549779	-0.153265	0.0436978	-0.354281	-0.753105	0.401271	0.11963	0.301833	0.620296	-0.000118146	0.116282	0.711965	0.262674	-0.0673797	0.253088	0.340963	-0.210503	-0.0567732	-0.042735
STAM2	-0.590903	-0.774032	0.0177615	-0.285247	-0.390439	0.254094	-0.0380266	0.0212236	-0.0872013	0.303542	0.353595	0.476455	0.45319	0.119118	0.0965971	-0.45012	-0.679924	-0.256625	0.473269	-0.107869	0.023227	-0.177449
ZNF226	-0.592104	-0.773757	-0.237804	-0.587889	-0.538941	0.386601	0.272943	-0.265792	0.401453	0.675711	0.668872	0.696899	0.176424	-0.0232657	0.348561	0.0468263	-0.118693	-0.285565	0.079513	-0.43534	-0.452755	-0.280815
DERL2	-0.777585	-0.76765	-0.273292	-0.087419	-0.167733	0.148629	-0.374352	-0.395142	-0.206378	-0.210897	0.227768	0.178897	0.0863689	-0.18468	0.424042	-0.134809	-0.28329	0.110037	0.764324	0.154035	0.19548	0.295767
VAMP8	-0.562602	-0.767544	-0.341694	-0.669226	-0.349846	0.107377	-0.06642	-0.442823	0.479612	0.503927	0.512405	0.745178	0.127033	0.0566874	0.511426	0.423754	-0.143329	-0.191016	-0.0942428	-0.323421	-0.198166	-0.210703
POP4	-0.409452	-0.76542	0.1239	0.179974	0.330859	0.698003	-0.0993505	-0.485982	0.0100124	0.168466	-0.162815	-0.0238149	-0.500051	-0.484171	0.249449	-0.0240791	-0.130313	0.193378	0.303316	-0.451166	0.0844034	0.294775
ERMP1	-0.74336	-0.764872	-0.323273	-0.248735	-0.466692	0.244628	-0.0193688	-0.26312	-0.026123	0.0518982	0.528183	0.330148	0.200984	-0.113877	0.303502	-0.249429	-0.152937	-0.0666249	0.593533	0.0351956	-0.182113	0.0565935
ERCC1	-0.422384	-0.763599	0.248945	-0.202459	-0.281679	0.609956	0.418035	0.0113024	0.156563	0.589757	0.395389	0.44786	0.0786537	-0.10008	-0.0725185	-0.235318	-0.454257	-0.412388	0.201397	-0.57033	-0.42778	-0.340944
TMEM97	-0.490231	-0.762739	-0.31896	-0.377983	-0.0908161	0.486308	-0.0313315	-0.652123	0.424195	0.587758	0.233049	0.409613	-0.235397	-0.248422	0.636089	0.138836	0.15391	0.219919	0.0571843	-0.481372	-0.110706	0.108471
ZFYVE26	-0.232897	-0.762249	0.128689	-0.183493	-0.11348	0.577193	0.267457	-0.133397	0.30466	0.577616	0.190756	0.354759	-0.0345866	-0.0491155	-0.0370412	-0.271921	-0.281851	-0.145288	-0.118719	-0.538165	-0.282329	-0.266291
B3GNT3	-0.452336	-0.76029	-0.294262	-0.307117	-0.203949	0.483115	0.193537	-0.405968	0.374481	0.657073	0.37198	0.347619	-0.193029	-0.365175	0.418574	0.22596	0.119589	-0.093728	-0.0846558	-0.460146	-0.251613	0.0466706
ATP8A1	-0.534856	-0.759248	-0.407164	-0.620051	-0.409515	0.228388	0.0358288	-0.475773	0.480794	0.682576	0.48562	0.649798	0.149947	0.0232171	0.609659	0.060245	-0.00845597	0.028241	0.0709418	-0.365125	-0.210169	-0.139151
RNF128	-0.317506	-0.757557	0.16358	-0.143364	0.186766	0.667231	0.108977	-0.470881	0.343953	0.600336	0.00219021	0.320118	-0.382959	-0.28404	0.309437	0.133704	-0.156953	0.0387708	0.0309532	-0.742091	-0.149845	-0.0437154
PDE6D	-0.374903	-0.757502	0.0114034	-0.264836	-0.323002	-0.0285508	-0.0627535	0.139327	0.0205246	0.201612	0.285976	0.439305	0.505812	0.252005	-0.102116	-0.282759	-0.743446	-0.369679	0.120147	-5.31603e-05	0.0334511	-0.321019
APOL1	-0.392589	-0.75748	-0.432514	-0.360592	-0.0453485	0.292051	-0.249427	-0.559554	0.362142	0.49712	0.110179	0.341448	-0.105168	-0.167483	0.571696	0.118501	0.0556391	0.231767	-0.182543	-0.248116	0.177504	0.183103
TRMU	-0.453362	-0.755815	-0.41989	-0.333959	-0.280315	-0.0192096	-0.00854027	-0.472908	0.401129	0.110599	0.411928	0.352907	0.0115466	-0.00215921	0.369155	0.134585	0.0918458	0.0698815	0.138308	-0.0910406	-0.311955	-0.104886
CYB5R1	-0.418706	-0.755648	0.199544	-0.126922	-0.00192922	0.220893	-0.0227143	-0.35997	0.178159	0.0275192	0.10767	0.354101	-0.00177436	0.135599	0.1477	-0.21613	-0.428105	0.0814827	0.564218	-0.350106	-0.231299	-0.265348
HLA.E	-0.134217	-0.754233	-0.0512437	-0.344571	-0.127177	-0.119513	0.00742806	-0.389168	0.553759	0.262869	0.110532	0.457983	0.229404	0.48551	0.207207	-0.389497	-0.283551	0.28655	0.191729	-0.29656	-0.280264	-0.502258
SC5D	-0.260587	-0.754177	0.179172	0.0656216	0.278941	0.291274	-0.334174	-0.262436	-0.0306786	0.133531	-0.296724	0.108039	-0.019538	-0.0106689	0.133155	-0.341872	-0.585045	0.200381	0.267702	-0.224389	0.38412	0.0660221
HOXB7	-0.504234	-0.75075	-0.582792	-0.619281	-0.47311	0.00367759	-0.148371	-0.457213	0.427322	0.480753	0.449348	0.584904	0.330689	0.186478	0.598483	-0.158069	-0.0076332	0.182504	0.0779871	-0.0710518	-0.0519628	-0.0932642
LIPA	-0.197483	-0.750024	-0.295944	-0.473936	-0.193942	0.140856	0.0771017	-0.520216	0.685382	0.516842	0.256687	0.500891	0.016162	0.210378	0.367468	-0.0986779	0.0851026	0.244794	-0.187263	-0.4034	-0.332862	-0.315881
BLVRA	-0.475597	-0.749833	-0.507587	-0.749837	-0.327902	-0.116146	-0.329301	-0.559222	0.535599	0.469658	0.349866	0.750411	0.305309	0.310195	0.680359	0.14128	-0.141589	0.163835	-0.0686274	-0.151235	0.0611976	-0.176358
IFIT3	-0.618473	-0.747213	-0.50763	-0.528744	-0.158637	0.165009	-0.337404	-0.801164	0.410935	0.30387	0.268243	0.521075	-0.0673713	-0.0336072	0.833281	0.187883	0.132543	0.378464	0.242302	-0.219044	0.0336425	0.1351
RAB9A	-0.324913	-0.745868	-0.348883	-0.584486	-0.436405	0.0239513	0.113128	-0.309206	0.54944	0.680034	0.430016	0.614799	0.32797	0.247268	0.408286	-0.162451	-0.127448	0.0219505	-0.0313629	-0.299907	-0.255918	-0.347195
QPRT	-0.453693	-0.743656	0.125787	-0.351576	3.61245e-05	0.296675	-0.306962	-0.284534	0.121503	0.271671	0.0492144	0.55995	0.148232	0.16948	0.234702	-0.0778959	-0.632225	-0.0484325	0.150211	-0.318006	0.194142	-0.156506
PRKAA1	-0.554451	-0.743651	-0.561895	-0.819342	-0.445077	-0.0760961	-0.232699	-0.590314	0.581094	0.463714	0.510087	0.815476	0.287568	0.287379	0.702434	0.202619	-0.0280555	0.110946	-0.0348852	-0.171545	-0.112576	-0.211922
DYSF	-0.320509	-0.742841	0.0225199	-0.157938	0.0267079	0.470137	0.312125	-0.549564	0.497905	0.483453	0.202464	0.291161	-0.389978	-0.240641	0.344275	0.16221	0.102141	0.0926308	0.201463	-0.690127	-0.510871	-0.16434
ALDH3B2	-0.373511	-0.738443	-0.0871079	-0.504108	-0.488403	0.187569	0.228268	-0.0444523	0.337653	0.707811	0.46348	0.63461	0.442348	0.239278	0.172886	-0.335728	-0.428471	-0.23297	0.10039	-0.350227	-0.269056	-0.430184
LMAN2L	-0.252199	-0.734776	-0.0245728	-0.484107	-0.403488	0.268443	0.192618	0.0542904	0.343455	0.748919	0.370482	0.622876	0.417501	0.247443	0.00624033	-0.316662	-0.498497	-0.317098	-0.240191	-0.366793	-0.170642	-0.444728
CNNM4	-0.178024	-0.730661	0.196396	-0.129259	0.271664	0.599834	-0.0298424	-0.40681	0.329029	0.592751	-0.167391	0.296208	-0.285639	-0.137488	0.231374	-0.032749	-0.280623	0.126225	-0.125663	-0.670644	0.0527247	-0.0621067
FUT8	-0.705791	-0.729096	-0.601839	-0.679402	-0.47993	0.137811	-0.270269	-0.480938	0.29682	0.351449	0.554999	0.667434	0.229609	0.0236186	0.625142	0.17892	-0.0105902	-0.0126952	0.0114786	-0.0304979	0.0145542	0.0509355
ZNF544	-0.468592	-0.726137	-0.586427	-0.394285	-0.0722446	0.0594132	-0.501841	-0.674752	0.296189	0.216304	0.0796549	0.329376	0.0133744	-0.0162495	0.707805	0.0158676	0.0743888	0.450541	0.0339708	0.00822139	0.326657	0.264027
ACOX1	-0.696433	-0.725688	-0.618215	-0.694519	-0.70527	0.0124537	-0.151444	-0.160955	0.184738	0.419485	0.707266	0.68554	0.522865	0.0942761	0.428849	0.0340168	-0.201527	-0.285699	-0.0285421	0.122368	0.00279588	-0.0569651
CLIC3	-0.536919	-0.725006	-0.533519	-0.528333	-0.471296	0.149154	-0.120846	-0.280015	0.239792	0.578334	0.439849	0.50399	0.330994	-0.00458751	0.511385	-0.129398	-0.105442	-0.0108015	0.00980871	-0.0558927	0.0845999	0.0402461
EIF4E2	-0.47663	-0.724382	-0.286039	0.190694	0.0690152	0.398968	-0.239031	-0.354168	-0.172659	0.0305147	-0.0433459	-0.179359	-0.198401	-0.478767	0.313249	-0.247478	-0.0274127	0.251745	0.369701	0.0386148	0.301785	0.508598
MSMO1	-0.742724	-0.722893	-0.169292	-0.416532	-0.264556	0.310605	-0.114123	-0.504275	0.168143	0.144628	0.436365	0.554201	0.000300246	-0.064215	0.491574	0.146299	-0.161172	-0.0252843	0.501108	-0.262907	-0.199386	-0.0309566
BTN3A2	-0.83581	-0.720485	-0.58232	-0.559352	-0.634639	0.123147	-0.148734	-0.268987	0.0700284	0.185365	0.728453	0.573312	0.312983	-0.0995167	0.456294	0.163222	-0.0877143	-0.267854	0.214055	0.128091	-0.0832837	0.0844134
TRIP12	-0.228433	-0.719467	-0.114834	0.0118888	0.139955	-0.106362	-0.313783	-0.443543	0.166297	-0.120499	-0.162247	0.0590347	0.0288452	0.151969	0.266638	-0.337943	-0.25689	0.441265	0.418485	-0.00874611	0.146325	-0.00902124
SPA17	-0.48391	-0.718745	-0.277019	0.0437378	-0.227699	0.120685	0.0258564	-0.264422	-0.0143316	-0.00206045	0.247425	-0.00398621	0.057037	-0.189539	0.238355	-0.358991	-0.0581065	0.141354	0.609267	0.0513799	-0.123029	0.128519
ACOX3	-0.769157	-0.718439	-0.352071	-0.321411	-0.0824717	0.227951	-0.415795	-0.706026	0.0966699	-0.0672807	0.250548	0.383312	-0.145162	-0.183117	0.677076	0.259479	-0.0135773	0.227551	0.506618	-0.0824581	0.0897994	0.26853
AP1G1	-0.357906	-0.718176	0.0442346	-0.399514	0.0320556	0.0111036	-0.334596	-0.478384	0.319686	0.2175	-0.0136163	0.565336	0.175094	0.367786	0.417235	-0.131504	-0.507923	0.243775	0.331388	-0.311762	0.108262	-0.264979
IFI6	-0.661091	-0.716488	-0.38411	-0.821342	-0.461157	-0.0457762	-0.23538	-0.49528	0.443645	0.381581	0.555666	0.898273	0.344709	0.308071	0.633521	0.255914	-0.242352	-0.0631713	0.149635	-0.195776	-0.123389	-0.27158
PRKACB	-0.606085	-0.716063	-0.478229	-0.626261	-0.17416	0.0392964	-0.473334	-0.738005	0.385355	0.285426	0.236469	0.633564	0.0989809	0.138944	0.82332	0.170561	-0.0514571	0.342503	0.200866	-0.149266	0.173809	0.0633209
APOL2	-0.407234	-0.714883	-0.20945	-0.709778	-0.475194	0.1097	0.136631	-0.300096	0.580272	0.564532	0.564868	0.816152	0.294128	0.327206	0.296632	0.0449357	-0.198886	-0.175346	-0.108075	-0.386291	-0.427914	-0.50306
SELENOW	-0.629669	-0.712866	-0.3593	-0.272167	0.0990504	0.0859338	-0.6556	-0.725973	0.0875304	-0.15004	0.00505119	0.310071	-0.119056	-0.0788915	0.668843	0.219963	-0.113413	0.375094	0.347837	0.023536	0.376878	0.324755
GYG2	-0.456855	-0.712282	-0.312633	-0.625264	-0.500412	0.262137	0.11931	-0.130659	0.368534	0.80496	0.541896	0.682417	0.317637	0.0299874	0.328321	0.0617926	-0.231748	-0.326717	-0.237198	-0.318878	-0.143838	-0.221748
MX1	-0.467774	-0.71225	-0.268771	-0.197104	0.107466	0.383889	-0.290891	-0.631703	0.19939	0.377536	-0.0220922	0.22553	-0.234064	-0.280798	0.645453	0.081756	0.00241148	0.336514	0.198907	-0.307757	0.237149	0.303058
SRP54	-0.681172	-0.711606	-0.427163	-0.720887	-0.516413	0.188811	-0.220486	-0.251617	0.212882	0.527785	0.559501	0.77182	0.384089	0.0762287	0.487106	0.151063	-0.299131	-0.259313	-0.0758586	-0.102655	0.0904247	-0.0595886
TTC12	-0.653491	-0.710907	-0.335958	-0.573418	-0.598459	0.0372615	0.0857276	-0.270489	0.272065	0.419077	0.645646	0.650873	0.39204	0.140327	0.460316	-0.0822232	-0.208662	-0.146139	0.445833	-0.154646	-0.308729	-0.244994
FDFT1	-0.515836	-0.710641	-0.564632	-0.313855	-0.0181852	-0.094238	-0.547294	-0.745536	0.264888	-0.114645	0.0930152	0.267984	-0.0669676	-0.00762252	0.677631	0.170936	0.106955	0.459301	0.210966	0.107571	0.227115	0.253297
IFIT1	-0.734443	-0.710244	-0.486367	-0.767832	-0.423158	-0.0299857	-0.304458	-0.617992	0.398785	0.294587	0.536478	0.807558	0.239715	0.18518	0.76449	0.308234	-0.0992278	0.0565275	0.267776	-0.139701	-0.0751593	-0.105808
SRSF6	-0.729878	-0.707576	-0.108011	-0.435064	-0.439557	0.0959553	-0.0318831	-0.162591	0.0336306	0.237735	0.536453	0.602942	0.334823	0.0380844	0.331695	0.0776606	-0.485586	-0.339271	0.543694	-0.139362	-0.145683	-0.172406
RASSF7	-0.775433	-0.705994	-0.384487	-0.155197	-0.352721	0.491478	-0.141207	-0.100374	-0.276326	0.293305	0.417632	0.191598	0.0877825	-0.528419	0.32426	0.0297682	-0.192088	-0.304708	0.231115	0.0634756	0.243997	0.444147
RND1	-0.666632	-0.704797	-0.470429	-0.798543	-0.444746	0.0483831	-0.205806	-0.592616	0.483044	0.407613	0.561338	0.835745	0.217763	0.195886	0.707171	0.282478	-0.0471915	0.0304166	0.115613	-0.224118	-0.162179	-0.172082
SUPT6H	-0.49251	-0.704386	-0.211674	-0.618446	-0.369679	0.277951	0.156397	-0.473548	0.536089	0.673866	0.486925	0.710775	0.0965838	0.0959697	0.536458	0.0723227	-0.0516061	-0.00569328	0.157541	-0.524027	-0.390478	-0.299558
CEACAM5	-0.558739	-0.7035	-0.581537	-0.754487	-0.544797	0.0882483	-0.0887914	-0.41179	0.459812	0.645553	0.574552	0.728974	0.321726	0.119712	0.626149	0.0912318	-0.00519629	-0.024883	-0.092367	-0.168914	-0.0941208	-0.116979
BTN3A1	-0.749778	-0.703033	-0.632191	-0.718339	-0.469098	0.0680745	-0.256738	-0.608525	0.373539	0.293141	0.603186	0.701026	0.145366	0.00855065	0.741463	0.360705	0.0998275	0.0269838	0.113113	-0.0704514	-0.0955629	0.0374755
NPAT	-0.254216	-0.701425	0.0100215	0.00126858	0.315556	0.366349	-0.0549033	-0.662037	0.348272	0.28991	-0.15605	0.0967366	-0.454093	-0.253221	0.459958	0.10473	0.0332168	0.382846	0.26892	-0.53197	-0.0695988	0.0896008
HMGCS1	-0.325057	-0.700586	-0.0473305	-0.475668	0.0696976	0.287852	-0.142851	-0.686987	0.564851	0.518647	0.049581	0.591806	-0.139078	0.140393	0.585024	0.113808	-0.11666	0.309968	0.0792175	-0.605649	-0.0989196	-0.200557
MEST	-0.564737	-0.700458	-0.137064	-0.644858	-0.460528	-0.00911754	-0.161913	-0.0775635	0.175274	0.45185	0.46128	0.792928	0.555227	0.312651	0.29502	-0.00117598	-0.648852	-0.345823	0.129446	-0.136212	0.0453453	-0.324947
ZCCHC2	-0.223938	-0.700072	-0.1116	-0.065728	0.351848	0.0162523	-0.39414	-0.719797	0.349591	-0.0796706	-0.240715	0.133315	-0.299989	0.0251788	0.445048	0.1121	-0.0583378	0.513987	0.19627	-0.224908	0.127968	0.0617093
NIPA2	-0.671863	-0.699511	-0.473765	-0.39144	-0.621569	-0.00687489	-0.140099	-0.119707	-0.0222787	0.0461325	0.574717	0.416099	0.501548	0.12173	0.258039	-0.364815	-0.241894	-0.0985247	0.404735	0.267391	-0.0376363	-0.018738
MRPL58	-0.65592	-0.69854	-0.0679199	-0.417534	-0.578352	0.371225	0.0990241	0.194428	-0.103858	0.475923	0.60047	0.587678	0.475065	-0.0324192	0.017325	-0.160643	-0.611208	-0.622682	0.141152	-0.115542	-0.0611548	-0.164858
ANAPC10	-0.213919	-0.69816	0.328097	0.15796	0.0824935	0.375097	0.24554	-0.113415	0.103052	0.0470164	0.0477925	0.071375	-0.164855	-0.0901598	-0.206038	-0.239113	-0.355468	-0.10929	0.311036	-0.386928	-0.353157	-0.242054
GPR137B	-0.501047	-0.697646	0.299829	0.218446	0.191595	0.604794	-0.130942	-0.118941	-0.309142	-0.0182101	-0.07125	0.0189191	-0.203176	-0.381862	-0.0278389	-0.125359	-0.537524	-0.160366	0.450812	-0.244261	0.181339	0.210893
HERC5	-0.302225	-0.696636	0.132402	0.217459	0.281825	0.797132	0.0420839	-0.382087	0.0135819	0.351509	-0.174697	-0.0891892	-0.465859	-0.503361	0.18923	-0.234348	-0.0676551	0.215735	0.232424	-0.499169	0.0553579	0.287355
MREG	-0.102869	-0.696227	-0.00641938	-0.376069	-0.0128069	0.194335	0.0416605	-0.255215	0.504935	0.702487	0.0610804	0.483354	0.0555646	0.126245	0.217597	0.0484922	-0.309904	-0.0467441	-0.33048	-0.513324	-0.054825	-0.309946
DMAC2	-0.503982	-0.694713	-0.284618	-0.20339	0.12706	0.477855	-0.341154	-0.726487	0.20503	0.242081	-0.0147186	0.229203	-0.323916	-0.276231	0.64111	0.0644202	0.109105	0.424543	0.189786	-0.293554	0.195559	0.339673
SH3BP5	-0.0680979	-0.6939	0.0380898	0.125197	0.187281	0.565557	0.171851	-0.300485	0.251639	0.543371	-0.156548	-0.0516549	-0.297829	-0.288847	0.126673	-0.355849	-0.0240988	0.248234	-0.023481	-0.495581	-0.0482947	0.066573
USP32	-0.364083	-0.693009	-0.285134	-0.2394	-0.192699	-0.0249625	-0.2304	-0.415624	0.213154	0.0293608	0.125663	0.273796	0.233877	0.262484	0.342316	-0.514107	-0.157029	0.403798	0.418891	0.0289955	0.013101	-0.0784351
RAB1A	-0.370363	-0.689266	-0.322626	-0.626239	-0.0663004	0.089648	-0.214805	-0.803383	0.684477	0.45833	0.185114	0.657899	-0.0754227	0.208024	0.739408	0.229533	0.0840496	0.390346	0.0102031	-0.454173	-0.136426	-0.181606
CTSO	-0.585552	-0.688336	-0.485608	-0.627522	-0.292262	-0.0585456	-0.203472	-0.765876	0.534341	0.238948	0.418004	0.634549	0.0529751	0.162532	0.78986	0.231024	0.132925	0.308245	0.337435	-0.213898	-0.224755	-0.111877
CREG1	-0.59736	-0.684745	0.115798	-0.391392	-0.251254	0.317845	-0.132244	-0.0723462	-0.0318607	0.378805	0.290444	0.611061	0.320529	0.0864906	0.204391	-0.0940411	-0.704486	-0.319208	0.3303	-0.270575	0.0967979	-0.168689
ATP6V0E1	-0.574511	-0.683568	-0.433746	-0.679628	-0.298511	0.0254885	-0.104701	-0.723025	0.58885	0.40281	0.469342	0.705869	0.00695393	0.0951639	0.770958	0.398614	0.122051	0.155101	0.190297	-0.346813	-0.28804	-0.158984
RAD1	-0.525553	-0.682762	-0.381259	-0.815755	-0.499083	0.107923	-0.0472625	-0.352895	0.499289	0.712111	0.561034	0.864507	0.340351	0.212731	0.550939	0.192659	-0.185437	-0.163157	-0.133157	-0.319587	-0.146303	-0.283221
SEPTIN6	-0.481006	-0.68011	-0.321174	-0.841293	-0.458094	0.00647958	-0.143804	-0.351792	0.520114	0.56274	0.51007	0.915536	0.396167	0.380425	0.471513	0.164798	-0.286853	-0.138168	-0.167485	-0.267045	-0.124347	-0.382888
KCNK1	-0.615816	-0.67979	-0.0634134	0.0465594	-0.30751	0.223015	0.136134	0.0221967	-0.220078	-0.0241005	0.418505	0.0959855	0.101928	-0.316966	0.00482521	-0.061533	-0.332188	-0.381598	0.566464	0.0196973	-0.183604	0.063556
BCAS1	-0.565103	-0.679447	-0.542479	-0.820474	-0.512959	0.0627839	-0.0580719	-0.530003	0.578229	0.618079	0.605317	0.812963	0.234229	0.161349	0.692332	0.252358	0.0641386	0.00162883	-0.0591578	-0.274457	-0.233412	-0.202541
MSL1	-0.582751	-0.67803	-0.465256	0.0116668	-0.0508817	0.18059	-0.526428	-0.340948	-0.250362	-0.145482	0.0270877	-0.0405341	0.0272942	-0.306502	0.388283	-0.185674	-0.117075	0.231858	0.31021	0.317662	0.522494	0.552152
IRF9	-0.453986	-0.67801	-0.462549	-0.788452	-0.259866	-0.211972	-0.407608	-0.677915	0.601676	0.298935	0.308329	0.800536	0.260206	0.440561	0.720265	0.208742	-0.104813	0.278134	0.00433036	-0.154982	0.00808068	-0.246568
DNMT3B	-0.35975	-0.67793	0.0557354	-0.113982	0.158984	0.735389	0.0710289	-0.461616	0.241398	0.621152	0.00928074	0.23801	-0.40809	-0.417894	0.380848	0.130933	-0.042271	0.0658064	0.0279827	-0.661511	-0.0424562	0.137276
GRB2	-0.586491	-0.677476	-0.22011	-0.576294	-0.721241	0.188682	0.13233	0.177732	0.066221	0.577312	0.691666	0.690343	0.629504	0.149041	0.0863977	-0.225105	-0.524537	-0.554901	0.0446976	-0.0693609	-0.13695	-0.292585
NIPBL	-0.531376	-0.67478	-0.247806	-0.741578	-0.26053	0.0747329	-0.249424	-0.504844	0.454923	0.530475	0.348574	0.832927	0.218551	0.240849	0.634201	0.275018	-0.280761	-0.00527692	0.0313028	-0.353652	0.00308959	-0.225686
EPHA4	0.0418635	-0.674669	0.243807	0.105213	0.458532	0.525187	-0.014647	-0.453207	0.3638	0.366061	-0.377187	0.0339663	-0.43216	-0.105462	0.0932816	-0.207786	-0.136368	0.368954	-0.128668	-0.612346	0.00743321	-0.0540108
STAMBP	-0.529303	-0.674401	-0.325264	0.0419256	0.0681991	0.336194	-0.216683	-0.674714	0.0665981	-0.078611	0.0424518	-0.0356453	-0.340456	-0.356769	0.535107	-0.0968334	0.22782	0.476513	0.557585	-0.091183	0.0214369	0.392532
TBC1D22A	-0.170737	-0.672363	-0.1386	-0.554622	-0.195125	0.205259	0.281727	-0.499494	0.806655	0.676893	0.351897	0.633135	-0.0773159	0.181925	0.349023	0.177955	0.0945209	0.0506361	-0.249556	-0.650324	-0.567384	-0.481695
TRAF4	-0.477396	-0.669011	-0.161322	-0.604267	-0.36164	0.366934	0.258811	-0.425183	0.543991	0.743866	0.52622	0.70835	0.0152356	-0.00380041	0.482219	0.210286	-0.0163429	-0.133422	0.054796	-0.608582	-0.46709	-0.305965
ABHD11	-0.299065	-0.667384	-0.203923	-0.747454	-0.271037	-0.0366498	-0.102686	-0.512202	0.680469	0.555697	0.302748	0.829483	0.276016	0.499083	0.513368	-0.0073649	-0.209767	0.17072	-0.0423813	-0.416503	-0.210343	-0.481964
AIMP1	-0.434915	-0.666863	-0.0708196	-0.234747	0.0315198	0.113636	-0.109779	-0.514379	0.310087	0.00325552	0.192981	0.362322	-0.210259	-0.0636803	0.322859	0.403665	-0.100402	0.00401337	0.191581	-0.291513	-0.216381	-0.0981973
PRKCI	-0.470737	-0.666614	-0.25245	-0.397365	-0.177378	0.546524	0.181889	-0.586596	0.475706	0.600702	0.377952	0.445719	-0.286656	-0.270272	0.532304	0.23096	0.255425	0.077059	0.0256127	-0.569304	-0.376201	-0.00836885
CHFR	-0.536374	-0.665855	-0.189984	-0.354748	0.129804	0.0429556	-0.475377	-0.787598	0.291704	0.0160295	0.0114492	0.441296	-0.150868	0.0485757	0.719601	0.29066	-0.124582	0.389143	0.436028	-0.241341	0.140236	0.078945
N4BP1	-0.685455	-0.664958	-0.145675	-0.551451	-0.259686	0.0976171	-0.175028	-0.482754	0.250015	0.258126	0.410712	0.693078	0.131234	0.0863365	0.581328	0.296796	-0.296449	-0.0761827	0.456	-0.292834	-0.122708	-0.149819
BBS1	-0.262456	-0.664415	-0.0582834	-0.496268	-0.404849	-0.00546912	0.124958	-0.10737	0.391352	0.564614	0.336749	0.616944	0.486535	0.434571	0.190571	-0.424493	-0.44362	-0.0472298	0.173616	-0.290179	-0.229755	-0.505638
SPAG5	-0.737106	-0.663969	-0.584794	-0.541091	-0.341132	0.17821	-0.257212	-0.700772	0.28449	0.260434	0.450358	0.512651	0.0104684	-0.110454	0.825341	0.179226	0.194701	0.254299	0.372612	-0.107701	-0.0402574	0.191885
IFI44	-0.668561	-0.662086	-0.578727	-0.515592	-0.17188	0.0136	-0.390686	-0.849875	0.380753	0.0473062	0.33257	0.485878	-0.112064	-0.0448173	0.851254	0.38243	0.239957	0.365396	0.319124	-0.081976	-0.0279188	0.171135
TXNL4A	-0.527095	-0.661293	-0.053167	-0.291686	-0.116438	0.445709	0.191486	-0.515324	0.337035	0.484336	0.332745	0.418417	-0.244606	-0.260809	0.499821	0.257609	0.0215284	-0.0141712	0.373113	-0.582861	-0.374807	-0.0618538
TMEM184C	-0.424391	-0.661232	-0.141962	-0.538411	-0.483258	-0.153262	-0.0500489	-0.0656519	0.265183	0.130168	0.495665	0.672186	0.521507	0.45621	0.0621593	-0.135617	-0.488812	-0.262299	0.106403	-0.0126498	-0.229391	-0.4783
PIK3C2B	-0.595471	-0.66043	-0.44836	-0.537865	-0.249538	-0.0452345	-0.181103	-0.630182	0.407931	0.278414	0.406998	0.552402	0.0135907	-0.0236828	0.728326	0.440184	0.0568206	0.0928783	0.257757	-0.195481	-0.131092	-0.0130163
KIAA0100	-0.553332	-0.65809	-0.604702	-0.718279	-0.514328	-0.0591162	-0.0525682	-0.584597	0.553574	0.461802	0.580513	0.678752	0.230447	0.173991	0.728706	0.120446	0.166823	0.163614	0.166025	-0.166655	-0.278536	-0.162567
MCCC1	-0.190259	-0.657298	0.0979156	-0.397973	0.0383939	0.118774	-0.306984	-0.233404	0.296403	0.317691	-0.0477219	0.559927	0.218406	0.375257	0.131101	-0.129779	-0.58958	0.0255537	-0.183309	-0.289845	0.199078	-0.305463
TSC22D2	-0.316453	-0.657191	-0.0483423	-0.231318	0.239944	0.0501097	-0.411559	-0.755602	0.357428	0.00106555	-0.171576	0.333355	-0.147784	0.208247	0.558961	-0.0630773	-0.156415	0.579465	0.423635	-0.296425	0.0991582	-0.0483491
GPATCH2	-0.358824	-0.656181	0.137451	0.180846	0.183317	0.840456	0.257216	-0.396048	0.0857321	0.407065	0.00708317	-0.0441569	-0.550155	-0.598532	0.209975	-0.0529152	0.0750785	0.0895566	0.29929	-0.611608	-0.221276	0.219527
TMEM131	-0.357609	-0.656164	-0.181488	-0.556156	0.00350167	-0.104817	-0.348202	-0.725378	0.552173	0.248255	0.0709497	0.637605	0.0586255	0.366327	0.669888	0.138344	-0.173396	0.397803	0.235859	-0.339205	-0.0111472	-0.243403
EXOC7	-0.0814393	-0.655842	0.137496	-0.116319	-0.256924	0.338766	0.643945	0.0470619	0.417863	0.623298	0.362506	0.267339	0.0117884	-0.0488323	-0.188985	-0.172411	-0.161529	-0.340432	-0.0958939	-0.550061	-0.659901	-0.481631
CLEC7A	-0.564615	-0.655391	-0.0480987	-0.55447	-0.404905	0.177434	0.0679871	-0.0771674	0.215677	0.450535	0.555852	0.727948	0.265058	0.0529399	0.190474	0.345022	-0.464013	-0.54979	0.0014972	-0.306999	-0.220501	-0.314013
PIP4K2A	-0.334934	-0.654644	0.453048	0.140347	0.109581	0.692067	0.26935	-0.0825866	-0.0242839	0.223886	0.0616971	0.134609	-0.260525	-0.279869	-0.159015	-0.143212	-0.416563	-0.245037	0.327702	-0.555452	-0.280467	-0.126924
PRKCH	-0.439337	-0.653534	0.0873394	-0.543857	-0.556893	0.179571	0.223964	0.170128	0.185806	0.558968	0.567784	0.752948	0.555841	0.310563	-0.0435549	-0.207394	-0.671533	-0.556144	0.0735029	-0.293964	-0.293037	-0.545578
NT5C2	-0.613391	-0.653533	-0.529677	-0.515717	-0.15641	0.282408	-0.416134	-0.584421	0.227387	0.396242	0.255375	0.485877	-0.044214	-0.204645	0.719818	0.354662	0.0490552	0.117065	-0.104807	-0.127692	0.287703	0.305051
TUFT1	-0.0795451	-0.652607	-0.035663	-0.452183	0.112313	-0.0307722	-0.36566	-0.458661	0.514546	0.341148	-0.141746	0.548433	0.156314	0.481058	0.32024	-0.139858	-0.385846	0.329193	-0.20769	-0.315653	0.181327	-0.322575
STAT1	-0.356765	-0.651742	0.0889163	-0.564721	-0.471597	0.211037	0.295451	-0.0466246	0.403304	0.58233	0.522061	0.760522	0.384968	0.355086	0.0555408	-0.199331	-0.456188	-0.332278	0.0810723	-0.456259	-0.475598	-0.617259
GBP1	-0.356924	-0.650857	-0.095149	-0.0407514	0.0892079	0.226964	-0.283804	-0.151285	-0.0616255	0.163745	-0.023022	0.126773	-0.0388869	-0.253228	0.149161	0.158441	-0.370689	-0.145021	-0.0764628	-0.0631245	0.352073	0.211063
CEP72	-0.428634	-0.650242	-0.181412	-0.325011	-0.26623	0.0288892	-0.157896	-0.276756	0.141072	0.279874	0.192993	0.400695	0.346608	0.224156	0.383999	-0.428637	-0.344706	0.185657	0.471762	-0.0850666	0.0607543	-0.118061
HMGCR	-0.436408	-0.649701	-0.0357974	-0.519948	0.00558376	0.0899043	-0.165982	-0.642513	0.509625	0.279797	0.198554	0.666753	-0.10567	0.15548	0.547288	0.447592	-0.182223	0.0846014	0.167519	-0.496073	-0.197361	-0.264204
ZNF281	-0.44468	-0.649002	-0.0383535	-0.0286082	0.0333719	0.739826	0.165054	-0.291305	0.0810547	0.550348	0.167503	0.126819	-0.400218	-0.626828	0.271658	0.264973	0.0111523	-0.182837	-0.00582717	-0.508622	-0.0790883	0.255473
MRE11	-0.511716	-0.64746	0.0757802	0.249199	0.143985	0.771017	0.0501054	-0.313167	-0.198645	0.222068	-0.0130252	-0.120598	-0.409044	-0.642928	0.241712	-0.151167	-0.0781546	0.072074	0.528284	-0.356784	0.0483531	0.412783
STT3A	-0.665238	-0.647428	-0.41111	-0.532115	-0.67656	0.0297568	0.180456	-0.119335	0.191873	0.441296	0.759002	0.577816	0.37659	-0.0386006	0.376007	0.125186	-0.14321	-0.384093	0.2896	-0.0741595	-0.331613	-0.165053
AP2A2	-0.305895	-0.647079	0.369535	0.40299	0.132076	0.772649	0.217103	0.143471	-0.338618	0.252102	-0.0729232	-0.187077	-0.202612	-0.524499	-0.261293	-0.405784	-0.468814	-0.264191	0.319071	-0.331512	0.0498247	0.185581
VAMP5	-0.597686	-0.646811	-0.352549	-0.608906	-0.384819	0.249182	-0.113255	-0.270562	0.258518	0.462545	0.526966	0.665996	0.142199	-0.080831	0.395385	0.419964	-0.15724	-0.338988	-0.221958	-0.196325	-0.0428452	-0.04242
TSPAN6	-0.223232	-0.645869	-0.0790864	-0.437711	-0.0325795	0.424355	0.0182915	-0.32987	0.469446	0.733801	0.148064	0.52481	-0.0946132	-0.0571185	0.296599	0.240865	-0.14418	-0.101926	-0.452292	-0.556442	-0.048883	-0.152399
CYTH2	-0.242047	-0.645585	0.305492	-0.222832	0.122545	0.492575	0.0146617	-0.36012	0.30415	0.441686	-0.0420721	0.441659	-0.0999076	0.115152	0.18565	-0.206575	-0.393802	0.117205	0.179783	-0.634717	-0.119477	-0.270862
PSMB8	-0.598152	-0.64364	-0.375424	0.187289	-0.0516016	0.462569	-0.176862	-0.280223	-0.288558	0.00437135	0.124023	-0.201699	-0.22618	-0.661759	0.315987	-0.0695506	0.0798561	0.0700394	0.36724	0.115562	0.255893	0.628696
PARP12	-0.278876	-0.643602	0.241489	-0.260341	0.238383	0.341849	-0.0392593	-0.600485	0.448671	0.35194	-0.0486259	0.4638	-0.291898	0.0487578	0.396025	0.206458	-0.234705	0.187949	0.237324	-0.700195	-0.198343	-0.244668
TMED9	-0.455716	-0.643378	-0.379098	-0.861895	-0.590641	-0.180146	-0.151862	-0.17579	0.446301	0.540113	0.568077	0.915187	0.626303	0.490332	0.390823	0.0502676	-0.401262	-0.231813	-0.163933	-0.0912188	-0.064449	-0.43539
CEACAM1	-0.294255	-0.638609	-0.317925	-0.603468	0.0298627	-0.00769818	-0.272194	-0.782446	0.701313	0.398584	0.123565	0.624994	-0.137043	0.179859	0.696066	0.464732	0.0827031	0.314557	-0.177148	-0.423455	-0.0753585	-0.167132
COL5A2	-0.574133	-0.638599	-0.431874	-0.549576	-0.284306	0.390759	0.00776931	-0.519112	0.407198	0.607182	0.481547	0.554848	-0.141622	-0.285094	0.619216	0.500005	0.188733	-0.104983	-0.147167	-0.38801	-0.174344	0.0830263
KMO	-0.533886	-0.637034	-0.285634	-0.77277	-0.598467	-0.196655	-0.180738	-0.137838	0.306151	0.277526	0.583954	0.872027	0.65166	0.529439	0.287288	-0.0509724	-0.492419	-0.246801	0.0772609	0.00630476	-0.106341	-0.448335
DEF8	-0.587272	-0.636899	0.207257	0.077266	-0.0156024	0.441383	-0.0348281	-0.139661	-0.257992	0.0813203	0.103993	0.13594	-0.0294066	-0.279429	0.156397	-0.175405	-0.492996	-0.135233	0.741141	-0.233075	0.046912	0.119695
NDUFA3	-0.420447	-0.63569	-0.0646928	-0.538475	-0.481022	0.482084	0.346428	-0.0366976	0.342237	0.79309	0.580926	0.670531	0.200663	-0.0132941	0.124746	0.0212814	-0.238678	-0.453742	-0.191646	-0.496619	-0.389703	-0.341566
PLCXD1	-0.700816	-0.635373	-0.492685	-0.498418	-0.346987	0.229359	-0.179779	-0.386076	0.140717	0.457644	0.474395	0.49703	0.0641664	-0.291887	0.637281	0.429943	-0.0219081	-0.177768	0.0664784	-0.120754	0.0945267	0.223421
SPRY1	-0.187651	-0.635371	-0.145303	-0.590608	-0.0138849	0.111851	-0.249649	-0.467157	0.560649	0.629544	0.0353842	0.6577	0.114185	0.295501	0.470942	0.0965998	-0.258803	0.169501	-0.320765	-0.436383	0.123261	-0.251694
HNMT	-0.601557	-0.6353	-0.342533	-0.172405	-0.127247	-0.0531671	-0.406031	-0.481492	-0.0337842	-0.102737	0.126764	0.199979	0.134456	-0.0171807	0.567513	-0.15623	-0.171294	0.320182	0.700897	0.132815	0.227158	0.224937
RNF141	-0.128502	-0.635037	-0.267898	-0.646085	-0.163522	-0.0552383	-0.211668	-0.432108	0.637936	0.579696	0.116557	0.669817	0.282652	0.478887	0.427484	-0.1232	-0.199808	0.25286	-0.32066	-0.30215	0.0314951	-0.363219
ANG	-0.633711	-0.633981	-0.293706	-0.616449	-0.433003	-0.00729213	-0.227292	-0.254704	0.198744	0.123759	0.53955	0.712813	0.323749	0.191868	0.322871	0.265117	-0.322134	-0.278491	0.0609109	-0.0144243	-0.0751235	-0.188879
ARL6IP5	-0.0670782	-0.632738	-0.0694311	-0.658304	-0.175302	-0.051429	0.133024	-0.411602	0.832345	0.682632	0.252085	0.756217	0.158528	0.467385	0.325562	0.124566	-0.170078	0.0454663	-0.300158	-0.58467	-0.400381	-0.642576
MLLT3	-0.160175	-0.632362	-0.118808	-0.0376585	-0.0731108	0.392861	0.016661	-0.0714171	0.112279	0.310485	0.0598154	0.0860407	0.00968022	-0.112093	-0.0608464	-0.341238	-0.15146	-0.00960808	-0.248603	-0.13474	0.0455132	0.0248267
ERAL1	-0.564747	-0.632011	-0.431702	-0.689882	-0.666896	0.112982	0.194863	-0.275979	0.423509	0.64401	0.715799	0.712905	0.359557	0.123672	0.49432	-0.0145646	-0.018541	-0.158652	0.158789	-0.24639	-0.391913	-0.273056
LGALS3	-0.26708	-0.631634	-0.369269	-0.423197	-0.332864	0.330524	0.187561	-0.18927	0.417894	0.769017	0.389077	0.408927	0.0622851	-0.14819	0.275391	0.0787262	0.0646301	-0.166551	-0.429188	-0.325523	-0.1643	-0.0762853
CHKB	-0.1003	-0.630419	0.14421	-0.0351968	0.381273	0.5228	-0.101096	-0.57945	0.378563	0.295652	-0.262368	0.157912	-0.439798	-0.0907161	0.249656	-0.0699464	-0.0378292	0.398599	-0.0547318	-0.580546	-0.0164069	-0.0116384
PGS1	-0.032455	-0.630068	0.227251	0.178031	0.102012	0.747023	0.505799	-0.0623079	0.227264	0.655411	0.00685335	-0.042891	-0.356876	-0.417025	-0.144233	-0.233767	-0.0492562	-0.119286	-0.155553	-0.652957	-0.334166	-0.0746403
UTP20	-0.176673	-0.629971	0.302928	0.247662	0.071611	0.742076	0.322689	0.180066	-0.122971	0.490235	0.000557169	-0.0638748	-0.181124	-0.46553	-0.287237	-0.248352	-0.389145	-0.371259	-0.0765874	-0.432226	-0.043782	0.0493009
FBP1	-0.711094	-0.629158	-0.765164	-0.365016	-0.500163	0.114816	-0.253413	-0.361419	-0.00208489	0.200053	0.494359	0.256829	0.211782	-0.25025	0.607661	-0.0556538	0.162215	0.090003	0.251928	0.258975	0.165995	0.392204
DDX60	-0.898234	-0.629018	-0.423403	-0.567099	-0.419257	0.19422	-0.243981	-0.506999	0.0906923	0.150305	0.596628	0.62746	0.0912208	-0.154067	0.684854	0.41135	-0.0624808	-0.129016	0.454505	-0.0784525	-0.0612663	0.138855
CD46	-0.651803	-0.628782	-0.582914	-0.515275	-0.109315	-0.0330697	-0.4992	-0.844612	0.332198	0.0907147	0.238153	0.473456	-0.0811481	-0.0491673	0.921252	0.410756	0.171605	0.394931	0.310721	-0.0559203	0.149392	0.241268
BAHD1	-0.609791	-0.625471	-0.462189	-0.532159	-0.255107	0.43035	-0.0601205	-0.625706	0.387791	0.537461	0.437492	0.523096	-0.182886	-0.280413	0.706103	0.397484	0.263164	0.0614155	-0.0165832	-0.368522	-0.141494	0.155596
ARF3	-0.443368	-0.625292	0.0324009	-0.172646	-0.477933	0.485131	0.338072	0.279937	-0.0783149	0.415423	0.522066	0.33231	0.276141	-0.149359	-0.237778	-0.266404	-0.423681	-0.603588	0.0114367	-0.17356	-0.265468	-0.184096
PCIF1	-0.37883	-0.624091	0.0696201	-0.197127	-0.1762	0.600808	0.430072	-0.35876	0.357136	0.529452	0.350358	0.342297	-0.227256	-0.199345	0.232888	-0.0834465	0.0568248	-0.0256822	0.297011	-0.64731	-0.579775	-0.203555
RNF103	-0.121872	-0.62257	-0.401547	-0.682205	-0.208933	-0.249517	-0.217815	-0.502116	0.722394	0.502184	0.174469	0.661245	0.296136	0.51498	0.506771	-0.0157875	-0.0798839	0.30299	-0.29817	-0.21696	-0.0370098	-0.379735
UBE2L6	-0.755438	-0.622509	-0.408047	-0.469128	-0.623374	-0.0175934	-0.234844	0.0101636	-0.141084	-0.00499857	0.641284	0.531902	0.526201	0.0650663	0.188586	0.00359169	-0.407521	-0.419614	0.231401	0.307744	0.0710961	0.000361651
LGMN	-0.502459	-0.620299	-0.315044	-0.810271	-0.453078	0.0547067	-0.1631	-0.287285	0.428115	0.521533	0.520507	0.88138	0.369106	0.297011	0.42343	0.249732	-0.2865	-0.232073	-0.229228	-0.221937	-0.0723797	-0.308383
TMEM135	-0.833112	-0.620136	-0.393897	-0.671637	-0.739937	0.0559945	-0.0646374	-0.128543	0.0456807	0.311906	0.781644	0.749812	0.539259	0.111888	0.436939	0.0290647	-0.329347	-0.36976	0.420235	0.0380891	-0.139838	-0.134099
SP100	-0.677936	-0.619644	-0.792303	-0.546056	-0.496907	-0.136136	-0.25185	-0.523915	0.274571	0.069865	0.598596	0.447764	0.156983	-0.0690772	0.659131	0.331229	0.25426	0.0588579	0.129836	0.200935	-0.0772294	0.16045
TOLLIP	-0.812547	-0.619596	-0.0881997	-0.0668145	-0.396254	0.284427	-0.177014	0.118614	-0.514954	-0.0655242	0.406855	0.218243	0.351604	-0.244301	0.0894496	-0.230643	-0.594407	-0.410182	0.691299	0.215359	0.215437	0.230652
SCAF11	-0.614962	-0.619156	-0.477914	-0.72981	-0.500116	0.22677	0.0249485	-0.464136	0.450026	0.673558	0.61706	0.73411	0.148475	-0.0282648	0.676782	0.291779	0.0846477	-0.0922129	0.01457	-0.3276	-0.230719	-0.0916079
RPS6KC1	0.00881656	-0.618916	0.492008	0.169622	0.46598	0.557241	0.0293724	-0.230065	0.160824	0.41827	-0.406488	0.0555689	-0.310687	-0.108887	-0.0218107	-0.25093	-0.459989	0.147339	0.0583382	-0.659427	0.0872786	-0.1082
DDX23	-0.762916	-0.617433	-0.566185	-0.679877	-0.527939	0.128259	-0.281968	-0.291709	0.126911	0.333083	0.628002	0.679834	0.283086	-0.0806383	0.541276	0.402188	-0.121438	-0.300282	-0.0701307	0.0500356	0.103261	0.111119
TNFAIP1	-0.410885	-0.61613	-0.250286	-0.648146	-0.456625	0.133351	0.262304	-0.457639	0.635492	0.58831	0.57211	0.714861	0.139982	0.218368	0.476956	0.0475172	0.068796	0.0161837	0.152113	-0.47567	-0.585927	-0.433135
ATOX1	-0.387861	-0.615689	0.124552	-0.455499	-0.366531	0.235599	0.237728	-0.150464	0.339955	0.387391	0.446712	0.656671	0.252371	0.296171	0.0874655	-0.192049	-0.380705	-0.206816	0.258108	-0.432265	-0.476495	-0.525646
HADH	0.169007	-0.615491	0.21965	0.210808	0.291525	0.218133	0.228839	-0.258779	0.395098	0.16415	-0.229764	-0.0902403	-0.288925	0.0217732	-0.154495	-0.323806	-0.0825924	0.262219	-0.0397521	-0.434814	-0.302676	-0.265358
RNASE4	-0.382546	-0.615222	-0.288353	-0.769995	-0.263465	-0.192128	-0.346787	-0.497155	0.548496	0.259574	0.309731	0.836829	0.327005	0.528336	0.495228	0.17864	-0.268823	0.102691	-0.0932512	-0.170811	-0.0353059	-0.382681
FYCO1	-0.237823	-0.615081	-0.21776	-0.718927	-0.374651	-0.045669	-0.0867211	-0.264187	0.545473	0.632516	0.309272	0.781069	0.472914	0.530952	0.360126	-0.220533	-0.334367	0.0529081	-0.157936	-0.282747	-0.0784993	-0.469447
GSDMB	-0.421984	-0.61419	-0.119774	-0.62764	-0.260488	0.0121053	-0.140238	-0.351378	0.432275	0.246739	0.385191	0.756996	0.202243	0.32572	0.295877	0.264359	-0.302576	-0.148083	-0.0702962	-0.268158	-0.198764	-0.38284
ATP6V0A4	-0.167175	-0.613312	-0.0288712	-0.37017	-0.207904	0.47418	0.344513	-0.0874839	0.440996	0.896922	0.302609	0.463651	-0.00369534	-0.118857	0.111673	0.0935653	-0.139384	-0.309141	-0.436907	-0.595802	-0.274062	-0.263358
COA3	-0.342633	-0.612793	-0.401585	-0.230085	0.0398487	0.154282	-0.146426	-0.635746	0.40674	0.147974	0.153375	0.204649	-0.343306	-0.24724	0.488295	0.446114	0.297681	0.20536	-0.121607	-0.210279	-0.101425	0.156316
USP18	-0.396229	-0.611886	-0.176899	-0.7707	-0.266445	-0.20286	-0.316745	-0.451096	0.51521	0.292192	0.300868	0.87988	0.389171	0.582073	0.484192	0.122564	-0.401159	0.0652174	0.0474373	-0.224566	-0.0471559	-0.455157
FGF13	-0.386394	-0.610835	0.110923	-0.291998	0.0885832	0.0107116	-0.181717	-0.576027	0.347531	-0.0315623	0.071995	0.474905	-0.0857817	0.228515	0.383225	0.166215	-0.278967	0.197967	0.478489	-0.368955	-0.203029	-0.276005
SHTN1	-0.521642	-0.609818	-0.52165	-0.633024	-0.308298	-0.145991	-0.594627	-0.388621	0.176555	0.249619	0.223252	0.609343	0.457356	0.298551	0.612929	-0.0528146	-0.305535	0.174216	0.0269348	0.158442	0.451646	0.0581315
APMAP	-0.0595379	-0.609209	-0.0150876	-0.216088	-0.440249	0.134506	0.602439	0.0866744	0.442922	0.554501	0.445586	0.312802	0.256343	0.181114	-0.176999	-0.431552	-0.135052	-0.228742	-0.0354087	-0.35289	-0.665825	-0.561698
KMT5B	-0.387626	-0.608389	-0.144284	-0.543906	-0.0907279	0.077145	-0.129868	-0.581301	0.4982	0.495606	0.190858	0.63067	0.0313461	0.169193	0.63326	0.212028	-0.142924	0.176997	0.185433	-0.459708	-0.10221	-0.212818
TMEM159	-0.419475	-0.607865	-0.483438	-0.852377	-0.421031	-0.0672244	-0.128147	-0.500824	0.660174	0.533562	0.521363	0.849879	0.236337	0.301419	0.585151	0.3786	0.0155387	-0.0274117	-0.300381	-0.257351	-0.206915	-0.313053
RTCB	-0.0839126	-0.60767	-0.125087	-0.571938	-0.270702	0.142322	0.314422	-0.319279	0.776517	0.688638	0.380422	0.643918	0.0608652	0.274381	0.189513	0.100803	0.0145065	-0.0695135	-0.411512	-0.566854	-0.551205	-0.562515
CTSS	-0.134375	-0.607595	0.0184505	0.0780129	0.266066	0.640759	0.0487877	-0.295071	0.181222	0.506221	-0.141265	-0.00924148	-0.43828	-0.468601	0.142573	0.101417	0.000299593	0.0388767	-0.297886	-0.485534	0.0842386	0.213593
UBXN2B	-0.275631	-0.607212	0.0971717	-0.0234573	0.0997113	0.412941	-0.279151	-0.183967	-0.0762229	0.186984	-0.173093	0.152224	0.0773292	0.0314342	0.107865	-0.538503	-0.457113	0.210822	0.211162	-0.160196	0.343662	0.0863545
CNDP2	-0.43812	-0.606712	-0.336049	-0.0519965	-0.0672184	-0.242603	-0.416128	-0.380134	-0.0126108	-0.430082	0.0900549	0.0707663	0.107021	0.0703022	0.272703	-0.0889135	-0.146373	0.249721	0.455465	0.315518	0.147377	0.134135
RNF121	-0.737759	-0.606332	-0.491269	-0.72284	-0.563464	-0.164911	-0.258109	-0.4244	0.2706	0.0498469	0.661671	0.760928	0.376083	0.258031	0.554611	0.253524	-0.133285	-0.100539	0.304199	0.0773231	-0.164957	-0.167438
IL1R1	-0.45905	-0.606212	0.230228	0.210375	-0.163842	0.580905	0.102938	0.347629	-0.492148	0.220532	0.140606	-0.0115501	0.184219	-0.361615	-0.265554	-0.472467	-0.670405	-0.470408	0.363788	-0.0615376	0.182042	0.151472
DNAJC10	-0.754748	-0.604087	-0.471477	-0.746611	-0.770519	0.0321345	0.0169219	-0.205811	0.218422	0.429126	0.813593	0.786212	0.509184	0.156312	0.500093	0.0407005	-0.170306	-0.284466	0.307925	-0.0351768	-0.254827	-0.200135
LRP10	-0.584945	-0.601165	-0.171336	-0.659106	-0.708274	0.0361033	0.182317	0.114963	0.188863	0.468345	0.781342	0.797231	0.555513	0.202369	0.1012	0.135615	-0.4752	-0.666236	0.0308428	-0.131587	-0.334002	-0.434743
PSMD13	-0.604365	-0.600391	-0.239961	0.0968558	0.193701	0.601164	-0.395512	-0.509076	-0.218453	0.00490754	-0.0649802	-0.0693159	-0.414268	-0.624732	0.473191	0.133836	0.0491889	0.217371	0.293353	-0.0754264	0.406658	0.66708
ASAH1	-0.567747	-0.599729	-0.689277	-0.833006	-0.745022	-0.194907	-0.0888387	-0.296521	0.429463	0.487048	0.725115	0.773204	0.55932	0.302869	0.580766	0.0341122	-0.0174892	-0.0853517	-0.00164624	0.0601087	-0.161219	-0.220991
ACSL1	-0.596363	-0.599644	0.104635	0.0883864	-0.0397169	0.879982	0.197772	-0.166539	-0.19258	0.370716	0.225927	0.0701018	-0.341894	-0.673403	0.160417	0.0414772	-0.11793	-0.257225	0.360038	-0.434623	-0.100043	0.307765
SHCBP1	-0.927862	-0.599307	-0.533673	-0.551009	-0.434807	-0.0334355	-0.538083	-0.399968	-0.115074	-0.0360979	0.507451	0.574235	0.319772	-0.0538245	0.685253	0.304815	-0.249553	-0.105577	0.486583	0.247937	0.29818	0.268022
ETNK1	-0.885409	-0.599284	-0.384107	-0.0632395	-0.342632	0.214756	-0.40415	-0.138157	-0.509789	-0.229563	0.35579	0.105178	0.221778	-0.353164	0.350304	-0.132873	-0.293214	-0.124459	0.713585	0.393096	0.373848	0.510986
EAPP	-0.774552	-0.599157	-0.515513	-0.760562	-0.650133	0.0616874	-0.0994938	-0.29164	0.220568	0.494239	0.734599	0.780767	0.386641	0.0193452	0.628562	0.306902	-0.135881	-0.292168	0.177556	-0.075678	-0.0960613	-0.0585875
RBM47	-0.467757	-0.598178	-0.191858	-0.691961	-0.426282	0.0854818	-0.203842	-0.107762	0.223281	0.583685	0.382966	0.788484	0.524019	0.320889	0.346075	-0.0677643	-0.528061	-0.225757	-0.0720226	-0.168151	0.145394	-0.259633
IFI44L	-0.735467	-0.597612	-0.447074	-0.289234	-0.262793	0.237562	-0.0447417	-0.644583	0.183815	0.0529615	0.481334	0.296004	-0.22329	-0.345863	0.661994	0.350264	0.307556	0.118417	0.537717	-0.141833	-0.281551	0.228917
HILPDA	-0.295284	-0.59704	0.0541205	-0.318487	-0.24683	0.041987	-0.157849	0.0032508	0.0517417	0.31583	0.112286	0.464759	0.523882	0.398497	0.0917965	-0.575687	-0.676721	-0.0167961	0.280709	-0.0904926	0.159093	-0.290358
AGFG1	-0.62239	-0.59682	-0.448506	-0.367534	-0.232961	-0.155669	-0.696209	-0.233563	-0.179839	-0.0507055	0.147665	0.371962	0.443319	0.10825	0.47405	-0.0646126	-0.462764	0.0534834	0.262394	0.379097	0.637306	0.271027
PADI2	-0.0223127	-0.595274	-0.239092	-0.606444	-0.0675011	0.00466657	-0.0200117	-0.561361	0.831188	0.685846	0.104305	0.616382	0.0385857	0.366655	0.478341	0.0680707	0.0443153	0.310644	-0.393547	-0.514834	-0.200683	-0.405468
UBE4A	-0.43084	-0.594621	-0.212378	-0.126171	-0.0817783	-0.252151	-0.31173	-0.405693	0.0663245	-0.213594	0.0862582	0.185253	0.171308	0.159562	0.391207	-0.155894	-0.241905	0.28421	0.666674	0.12153	0.0698391	-0.00312569
TRIM38	-0.526459	-0.594231	-0.416839	-0.660711	-0.626414	-0.337887	-0.0119538	-0.149303	0.336046	0.231966	0.685127	0.703094	0.518147	0.311287	0.330623	0.223392	-0.251712	-0.32408	0.128454	0.0544896	-0.282239	-0.370888
SLC12A7	-0.419421	-0.593565	-0.233832	-0.0794344	0.136894	-0.0164742	-0.708121	-0.42028	-0.138999	-0.173952	-0.224003	0.110266	0.136529	0.0746338	0.437452	-0.290717	-0.369603	0.438446	0.399401	0.21248	0.648179	0.325352
LUC7L	0.070659	-0.592538	0.111971	-0.226473	-0.0754368	0.178731	0.0594934	0.0642754	0.303166	0.618718	-0.0512006	0.337772	0.32165	0.324468	-0.105912	-0.544056	-0.511226	-0.0180995	-0.31383	-0.318272	0.0677667	-0.378085
MYLIP	-0.498868	-0.592065	-0.772285	-0.687935	-0.568594	-0.164102	-0.103565	-0.538023	0.524011	0.338045	0.599303	0.574528	0.268294	0.172555	0.674666	0.0903163	0.301365	0.196343	0.0206975	0.038881	-0.227622	-0.0806021
MALL	-0.0171515	-0.591324	0.486663	-0.206379	0.131334	0.117732	0.0747515	-0.0842404	0.355741	0.301326	-0.0664068	0.480582	0.106934	0.396676	-0.148205	-0.117479	-0.688219	-0.144259	-0.00674439	-0.545345	-0.200497	-0.608395
ATP1B1	-0.689803	-0.590597	-0.346718	-0.57811	-0.395123	-0.234479	-0.453414	-0.209665	0.0106503	0.0538107	0.427982	0.652098	0.479623	0.20109	0.460322	0.27291	-0.501517	-0.244162	0.273138	0.179177	0.250136	-0.0424562
SEC62	-0.397	-0.590223	-0.377025	-0.868816	-0.516983	-0.0525181	0.0260737	-0.433784	0.685626	0.592137	0.582908	0.902196	0.339974	0.427003	0.520807	0.148091	-0.0436371	-0.0233532	-0.128556	-0.331151	-0.37369	-0.478071
ABCA1	-0.110305	-0.590191	-0.124715	-0.0381097	-0.290094	0.159938	0.215165	0.04508	0.129221	0.382069	0.156418	0.07402	0.300913	0.105304	-0.05096	-0.760698	-0.202194	0.0849049	0.151537	-0.0727128	-0.129787	-0.170117
UBFD1	-0.485146	-0.589985	-0.313113	-0.703601	-0.817123	0.0614296	0.310613	0.0650062	0.340589	0.627818	0.822336	0.77096	0.592878	0.270279	0.151295	-0.137451	-0.252203	-0.468992	-0.0248759	-0.15368	-0.455338	-0.474708
CD63	-0.162954	-0.589714	-0.364515	-0.646737	-0.574505	-0.360977	0.0970523	-0.095028	0.566074	0.455403	0.490376	0.656091	0.620236	0.591529	0.182118	-0.263912	-0.231731	-0.0639689	-0.138526	-0.0426599	-0.312085	-0.587648
EPHA1	0.096851	-0.588761	0.439042	-0.195014	0.219384	0.11496	0.118494	-0.203321	0.50245	0.469773	-0.166805	0.426713	0.00846831	0.366992	-0.0216092	-0.122608	-0.541247	0.0311508	-0.0643306	-0.661375	-0.206533	-0.588523
RPL37	-0.416389	-0.588166	-0.198207	-0.786799	-0.292969	0.129987	-0.0868415	-0.425543	0.558189	0.677727	0.398209	0.874917	0.193291	0.25276	0.541203	0.336507	-0.212186	-0.108342	-0.183759	-0.467746	-0.137569	-0.338022
SELENOP	-0.364192	-0.588136	-0.214165	-0.815475	-0.430722	-0.247062	-0.0325314	-0.396869	0.645283	0.441605	0.489007	0.909334	0.417046	0.572081	0.467241	0.146269	-0.266922	-0.0345352	0.0722081	-0.3105	-0.349043	-0.600371
LARGE1	0.194058	-0.58786	0.187894	-0.308058	0.149231	0.00424648	-0.00420284	-0.20544	0.603888	0.523097	-0.167354	0.44189	0.112979	0.4611	-0.00135439	-0.170389	-0.420813	0.116883	-0.430473	-0.497521	-0.0665892	-0.546375
SEC23IP	-0.927366	-0.587619	-0.546833	-0.526028	-0.494367	0.00821579	-0.389146	-0.435633	-0.0653657	0.00666852	0.571616	0.538585	0.282974	-0.0810502	0.712669	0.207079	-0.120046	-0.0409896	0.619213	0.18862	0.127022	0.238206
WDFY3	-0.696636	-0.587169	-0.283104	-0.476653	-0.436719	-0.231728	-0.512906	-0.112688	-0.156921	-0.132778	0.37248	0.570807	0.63076	0.335521	0.327896	-0.156125	-0.631638	-0.13359	0.499207	0.335047	0.319082	-0.0474919
VPS37C	-0.604974	-0.585608	-0.274967	-0.456127	-0.270209	0.0693368	-0.101765	-0.498017	0.252854	0.311948	0.377504	0.517449	0.0874549	-0.0124225	0.648011	0.1913	-0.0802851	0.0679736	0.488255	-0.236703	-0.124899	-0.0321658
CLINT1	-0.627748	-0.584773	-0.446581	-0.891334	-0.61163	0.00582748	-0.0608197	-0.384685	0.472779	0.551066	0.702981	0.927364	0.380944	0.256029	0.609714	0.296467	-0.105557	-0.19002	0.0146237	-0.222278	-0.246086	-0.295855
SHFL	-0.266891	-0.584626	-0.00410038	0.345008	0.419118	0.331396	-0.271446	-0.571961	-0.0366985	-0.291639	-0.322152	-0.277647	-0.487106	-0.328544	0.253589	-0.183737	0.0568057	0.538489	0.499617	-0.119709	0.147725	0.370349
NCOA2	-0.223293	-0.582976	-0.0208332	0.054486	0.446251	0.070582	-0.645163	-0.489826	-0.0101013	-0.131347	-0.442838	0.0199358	-0.162137	-0.0236104	0.349499	-0.0376694	-0.345809	0.440287	0.177834	-0.034809	0.600173	0.280699
COPB1	-0.711181	-0.582163	-0.622162	-0.488538	-0.223143	0.130943	-0.4448	-0.762861	0.210947	0.110191	0.313346	0.427969	-0.0413458	-0.117938	0.874941	0.207671	0.231934	0.384806	0.357449	0.00234273	0.147718	0.329399
FLOT2	-0.558289	-0.582151	-0.569169	-0.661062	-0.61923	-0.0913041	-0.0324954	-0.346068	0.354611	0.462139	0.606293	0.624572	0.423457	0.188204	0.605799	-0.0662821	0.00802176	0.0321839	0.247264	-0.0283076	-0.175471	-0.142598
PTTG1	-0.794477	-0.581828	-0.476186	-0.134023	-0.178675	0.250467	-0.477103	-0.490122	-0.237122	-0.230432	0.241057	0.124134	-0.0317401	-0.317766	0.560772	-0.0213985	0.0276344	0.223241	0.590144	0.248151	0.301907	0.533049
TGOLN2	-0.0224268	-0.581511	0.324755	0.0335432	0.0567446	0.587053	0.581005	-0.235985	0.434395	0.603981	0.0629847	0.141736	-0.300535	-0.119434	-0.0185156	-0.314101	-0.0257586	0.0669446	0.165076	-0.790996	-0.611619	-0.35503
RBFA	-0.546165	-0.581374	-0.127054	0.135873	0.127852	0.236334	-0.150472	-0.525782	-0.0497445	-0.277266	0.0836408	-0.0562151	-0.396975	-0.426173	0.359555	0.249286	0.0784353	0.163429	0.611433	-0.0863471	-0.07686	0.317784
POLDIP2	-0.514734	-0.580635	-0.344518	-0.637189	-0.482731	0.227331	0.219017	-0.425051	0.501294	0.682598	0.604379	0.669556	0.110388	0.00536475	0.57915	0.176607	0.10926	-0.0711956	0.137025	-0.431871	-0.433841	-0.222557
TXNL1	-0.533115	-0.580635	-0.443831	-0.114326	-0.169624	-0.0712861	-0.181603	-0.524498	0.0942661	-0.092906	0.234098	0.0880971	-0.0252423	-0.15296	0.55896	-0.0112073	0.140645	0.314323	0.633218	0.0937792	-0.0442344	0.220341
PPA2	-0.427896	-0.579916	0.0749072	-0.380438	-0.627085	0.220502	0.345522	0.292034	0.0328368	0.522217	0.583455	0.562116	0.587479	0.212753	-0.119063	-0.455444	-0.60293	-0.530532	0.264387	-0.196649	-0.325272	-0.45542
FEM1C	0.0760953	-0.579437	-0.0230962	-0.565437	-0.134713	-0.178906	0.144364	-0.391496	0.853627	0.542226	0.15071	0.654513	0.207795	0.626568	0.225723	-0.120822	-0.162002	0.208222	-0.218164	-0.512389	-0.44138	-0.730389
GGH	-0.569606	-0.579415	-0.0759584	0.0650484	0.113157	0.500869	-0.456611	-0.156724	-0.395856	-0.0172084	-0.0574817	0.0307387	-0.105592	-0.442298	0.189767	0.0336517	-0.381715	-0.0995799	0.163618	0.0546988	0.571176	0.516924
APOL6	-0.316906	-0.579012	0.32351	0.216978	0.146539	0.706373	0.0224651	0.149518	-0.313423	0.281789	-0.0711506	-0.0112007	-0.146126	-0.452234	-0.210366	-0.11869	-0.550438	-0.384324	0.0196944	-0.293908	0.232813	0.190334
DNMBP	-0.137566	-0.578616	-0.184942	-0.0269547	0.137	0.292611	-0.0575969	-0.602348	0.355809	0.246338	-0.129733	0.0231991	-0.25392	-0.0551439	0.413763	-0.377898	0.213354	0.62566	0.231187	-0.308573	-0.0603913	0.0877321
POLR2L	-0.58336	-0.578455	-0.101476	-0.479466	-0.621542	0.406925	0.247096	0.0693591	0.0686273	0.53327	0.658136	0.612552	0.386064	0.0223142	0.0983457	-0.205657	-0.340761	-0.459186	0.168551	-0.230489	-0.298699	-0.245117
MGP	-0.21816	-0.57815	0.224845	-0.472345	-0.385234	0.115396	0.253216	0.192952	0.292428	0.503185	0.417604	0.696813	0.453198	0.390405	-0.198515	-0.121066	-0.671701	-0.544792	-0.148918	-0.367622	-0.339762	-0.664654
FAM222B	-0.30341	-0.577818	-0.00208329	-0.371484	0.0548652	0.440686	0.0643983	-0.624126	0.51264	0.608319	0.0966994	0.4749	-0.267303	-0.0559337	0.553771	0.147611	0.0413674	0.242683	0.126714	-0.695838	-0.234969	-0.133589
NKAPD1	-0.349824	-0.577504	-0.0209737	0.0830084	-0.127323	0.434282	0.312261	-0.0524778	-0.0104272	0.437547	0.223296	0.00542857	-0.123835	-0.457495	0.10793	-0.0514336	-0.10037	-0.2186	0.267341	-0.30773	-0.183876	0.103657
GCNT1	-0.0394957	-0.576801	0.025698	0.0238134	-0.0876311	0.485239	0.59193	-0.238583	0.459387	0.510637	0.208571	0.048743	-0.294907	-0.206644	-0.0126444	-0.247623	0.237208	0.0637033	-0.00366084	-0.572172	-0.659052	-0.241205
LMAN2	-0.525715	-0.576064	-0.57997	-0.884546	-0.740224	-0.179334	-0.0580135	-0.189828	0.450979	0.493713	0.757743	0.867829	0.574485	0.353162	0.431135	0.177919	-0.130173	-0.283683	-0.207131	0.0100025	-0.204499	-0.340168
MFN1	-0.635621	-0.575695	-0.138917	-0.42303	-0.407355	0.223396	-0.286433	0.0285537	-0.170787	0.160779	0.390866	0.549473	0.450743	0.0986175	0.135646	-0.139581	-0.58233	-0.345661	0.148285	0.0864355	0.238381	-0.0137867
AKAP17A	-0.378264	-0.575678	-0.513974	-0.739863	-0.533015	-0.13535	-0.0195727	-0.349671	0.540164	0.627405	0.511689	0.704726	0.418359	0.310748	0.571175	-0.00169174	-0.0236428	0.0425226	-0.0482219	-0.157706	-0.170195	-0.284787
RPL23A	-0.435623	-0.575613	-0.437896	-0.602961	-0.360524	0.196023	0.0918031	-0.614478	0.590221	0.575482	0.462446	0.583865	0.000466308	0.0493326	0.671721	0.098849	0.283219	0.224235	0.100457	-0.392989	-0.369937	-0.144138
ZNF45	-0.263753	-0.575422	-0.637563	-0.605715	-0.126947	-0.233465	-0.391653	-0.733691	0.63633	0.303703	0.15452	0.498533	0.0629689	0.24504	0.751432	0.233787	0.230627	0.472142	-0.202106	-0.0752572	0.0854538	-0.0269559
TMC6	-0.273401	-0.574316	0.0155617	-0.571111	-0.239117	0.214766	-0.0187567	-0.0324821	0.324511	0.673609	0.286626	0.713192	0.290446	0.199682	0.129285	0.165231	-0.512276	-0.393991	-0.392828	-0.391507	0.00516703	-0.354229
GYS1	-0.00517359	-0.574304	0.402957	0.150589	-0.171036	0.229382	0.460465	0.373196	0.00634824	0.304665	0.109671	0.0702505	0.290606	0.141186	-0.503521	-0.704856	-0.625931	-0.329577	0.209864	-0.269725	-0.330911	-0.470593
FEZ2	-0.188613	-0.573791	0.0386911	-0.0350133	0.139843	0.533556	0.044829	-0.45955	0.256344	0.444765	-0.112386	0.115156	-0.248065	-0.131907	0.328093	-0.369027	0.00623296	0.404483	0.238264	-0.498245	-0.0547826	0.0438645
RAB3GAP1	-0.285124	-0.573687	-0.0344409	-0.580945	-0.576231	-0.0484337	0.276329	0.0232713	0.398091	0.566409	0.529859	0.715722	0.586459	0.493872	0.0934174	-0.363716	-0.446152	-0.245809	0.168092	-0.280966	-0.424147	-0.646457
PRPSAP1	0.307791	-0.572865	0.164949	-0.0930442	0.205242	-0.00633953	0.103952	-0.207645	0.588219	0.417206	-0.249803	0.18883	0.0156492	0.386616	-0.083588	-0.374702	-0.254347	0.277486	-0.334571	-0.4401	-0.152316	-0.486918
IFIT2	-0.319041	-0.572507	-0.111586	-0.321295	-0.000979919	-0.173508	-0.425448	-0.534886	0.274216	-0.170482	-0.00837108	0.410953	0.171871	0.45127	0.382315	-0.238409	-0.275771	0.443301	0.420434	-0.0299038	0.0669464	-0.193494
KPTN	-0.500355	-0.572168	0.0683385	0.350807	0.106987	0.485133	-0.125679	-0.12001	-0.439409	-0.056633	-0.0819405	-0.23112	-0.152317	-0.499719	0.124011	-0.344234	-0.302584	0.0542128	0.709403	-0.0219264	0.272007	0.445329
SIDT2	-0.683854	-0.572157	-0.602532	-0.805942	-0.483963	-0.297938	-0.355861	-0.546745	0.393219	0.157724	0.593016	0.792066	0.326916	0.245852	0.747044	0.493708	-0.0445288	-0.0225591	0.169195	0.0496165	-0.0564781	-0.11596
COMMD8	-0.643642	-0.571492	-0.12268	0.107418	-0.00219438	0.519485	-0.296001	-0.214008	-0.41094	0.0773324	0.0206295	-0.0326438	-0.0748496	-0.491738	0.345753	-0.201273	-0.260389	0.0494427	0.572827	0.0135005	0.429856	0.543665
SDF2	-0.469057	-0.570717	-0.442544	-0.790376	-0.446792	0.0414791	0.0660249	-0.595291	0.684898	0.589826	0.581368	0.793326	0.115991	0.194703	0.688374	0.31581	0.183001	0.0685307	0.00520478	-0.398803	-0.426848	-0.304811
SAP30BP	-0.366719	-0.570343	-0.41462	-0.497815	-0.33677	0.1326	-0.144146	-0.109707	0.227169	0.50652	0.367609	0.486557	0.235412	-0.0385094	0.262085	0.226812	-0.15792	-0.277954	-0.468619	-0.0494206	0.141448	0.00279673
ALDH9A1	-0.28894	-0.569906	0.0148381	-0.158576	0.294442	0.0688336	-0.511948	-0.604966	0.167744	0.028889	-0.288569	0.261462	-0.0697769	0.166653	0.510964	-0.127764	-0.314704	0.5189	0.407251	-0.218427	0.352001	0.0626878
GTF3C2	-0.428343	-0.5696	0.0939549	-0.0882344	-0.0142236	0.663574	0.000278754	-0.159812	-0.0719005	0.546871	0.0531866	0.223569	-0.071941	-0.316509	0.251331	-0.184684	-0.316326	-0.071574	0.226781	-0.412527	0.157714	0.16645
TTLL7	-0.168623	-0.567746	0.235119	0.0957791	0.386108	0.496683	-0.348447	-0.236566	-0.0812523	0.239931	-0.407011	0.0520821	-0.153181	-0.123981	0.123288	-0.291053	-0.480155	0.218292	0.0594546	-0.305323	0.49793	0.192021
ATP5MC1	-0.239255	-0.567609	-0.491457	-0.464693	-0.487425	-0.0342634	0.0658584	-0.256882	0.433734	0.43196	0.399885	0.404754	0.359083	0.27446	0.316759	-0.427071	0.0878113	0.201724	-0.0254702	-0.0281736	-0.214452	-0.217408
QKI	-0.225606	-0.566846	-0.325018	0.112282	0.342656	0.289506	-0.403991	-0.679385	0.138632	-0.0287055	-0.290959	-0.166635	-0.43777	-0.316759	0.479634	-0.0600384	0.263016	0.638058	0.0885038	-0.0745427	0.323968	0.476693
FAM13A	-0.723316	-0.566396	-0.450981	-0.716362	-0.746708	-0.146485	-0.133747	-0.0807104	0.11792	0.142062	0.788835	0.76926	0.597439	0.261416	0.309558	0.132339	-0.31555	-0.414253	0.173445	0.179574	-0.152223	-0.231176
ATP5PD	-0.2604	-0.566386	-0.273167	-0.716414	-0.701808	-0.140103	0.24862	0.00191034	0.516616	0.602755	0.64335	0.770298	0.644319	0.534163	0.130538	-0.285653	-0.273552	-0.245364	-0.112789	-0.166481	-0.436171	-0.637712
PTRH2	-0.0675814	-0.565941	0.124009	-0.296582	-0.200746	-0.108278	-0.00956394	0.00112478	0.29192	0.127228	0.123462	0.452796	0.437768	0.58449	-0.158813	-0.504486	-0.554168	-0.0208197	0.0271777	-0.12119	-0.163179	-0.566372
TTC1	-0.439474	-0.565636	-0.346236	-0.716564	-0.54711	-0.216672	-0.127258	-0.312029	0.423207	0.243216	0.510713	0.762431	0.540554	0.561553	0.400328	-0.212129	-0.231102	0.0675662	0.21472	-0.0295642	-0.220263	-0.430666
MUC1	-0.583584	-0.565381	-0.630716	-0.716309	-0.318797	-0.248432	-0.543359	-0.560635	0.341865	0.063804	0.397049	0.671265	0.245561	0.215666	0.679348	0.459283	-0.0319206	0.0842057	-0.0802377	0.141832	0.182245	0.0272002
CEMIP2	0.077892	-0.565104	0.302552	-0.136221	-0.0936273	0.552163	0.61444	-0.0134643	0.495566	0.805149	0.150643	0.304387	-0.067649	0.0461448	-0.180218	-0.365479	-0.169125	-0.144726	-0.228767	-0.761468	-0.569629	-0.517209
ZNF134	-0.217409	-0.564713	-0.567504	-0.630166	-0.417603	-0.270091	-0.0490146	-0.362084	0.602031	0.521326	0.391138	0.551946	0.341615	0.309436	0.4958	0.0401638	0.0706566	0.125291	-0.221492	-0.0766987	-0.140892	-0.263579
GGA3	0.074635	-0.564049	0.528997	0.230015	-0.0157941	0.406341	0.475909	0.355083	0.00955397	0.392741	-0.0322055	0.0141143	0.147113	0.0614842	-0.541853	-0.713297	-0.631137	-0.290431	0.112346	-0.415013	-0.281214	-0.431566
SH2D4A	-0.667838	-0.563272	-0.739846	-0.507506	-0.701637	0.141304	0.067122	-0.254077	0.176351	0.361123	0.76014	0.411857	0.237212	-0.205532	0.485822	0.0826062	0.272943	-0.155421	0.0757995	0.114574	-0.221278	0.142393
ZFC3H1	-0.280391	-0.562804	-0.391893	-0.404656	0.0821819	-0.00543058	-0.385914	-0.872719	0.545086	0.133834	-0.0274896	0.36904	-0.156744	0.191659	0.738786	0.0275894	0.23563	0.699992	0.156716	-0.22268	0.0324412	0.0254853
ZNF419	0.0432815	-0.562126	0.00104926	-0.353218	-0.00537386	-0.02575	0.158962	-0.31414	0.647726	0.622017	0.0484165	0.43132	0.0428117	0.262554	0.24007	0.0277404	-0.154702	0.100546	-0.202525	-0.52431	-0.261071	-0.452647
SEMA3C	-0.6836	-0.562112	-0.444124	-0.83152	-0.744702	-0.224455	-0.125666	-0.117109	0.23228	0.358889	0.767594	0.882639	0.660919	0.337313	0.445942	0.192741	-0.368311	-0.393894	0.160648	0.0643806	-0.123448	-0.311154
WDR7	-0.460816	-0.562109	-0.307768	-0.747442	-0.399736	-0.0654465	0.0881974	-0.554568	0.671327	0.427833	0.58341	0.806335	0.106188	0.251641	0.582128	0.438658	0.0689967	-0.0387064	0.0866911	-0.402979	-0.520092	-0.419884
XBP1	-0.504774	-0.561174	-0.348345	-0.899146	-0.667073	-0.220679	-0.112285	-0.137804	0.40923	0.471186	0.659298	0.966277	0.674039	0.530267	0.379499	0.0875405	-0.409133	-0.301266	-0.0505506	-0.0674557	-0.151602	-0.487286
GGCT	-0.436429	-0.560894	-0.417326	-0.473584	0.141524	0.00839354	-0.617656	-0.896112	0.414101	0.0661912	-0.0335767	0.452503	-0.184845	0.0832983	0.835357	0.361956	0.118619	0.554202	0.0842344	-0.158213	0.272789	0.184213
OAS1	-0.603936	-0.560578	-0.642388	-0.93525	-0.588197	-0.23318	-0.329347	-0.444833	0.459547	0.382564	0.623126	0.899156	0.474399	0.360917	0.695844	0.323392	-0.0813857	-0.0512331	-0.0869421	0.0263357	-0.00748966	-0.193674
STS	-0.712858	-0.560242	-0.452068	-0.532592	-0.469456	0.217713	-0.287348	-0.0826289	-0.0784918	0.352883	0.525249	0.551006	0.315622	-0.179994	0.381133	0.307845	-0.277515	-0.426478	-0.117299	0.100304	0.276575	0.203506
LAMTOR3	-0.643878	-0.558908	-0.0636821	-0.425974	-0.142226	0.401799	-0.0694784	-0.534141	0.213035	0.329893	0.331128	0.560174	-0.122212	-0.127569	0.577981	0.286238	-0.0988818	0.000314701	0.430023	-0.448688	-0.169674	-0.00953058
SDHC	-0.358107	-0.558855	-0.0434802	0.0797873	0.189249	-0.178036	-0.57614	-0.277651	-0.190155	-0.444142	-0.200448	0.0190855	0.0950441	0.0858104	0.177457	-0.126777	-0.479508	0.223506	0.485452	0.247699	0.443584	0.169924
SOS2	-0.273978	-0.558681	0.0296392	-0.269322	0.207996	0.0426761	-0.216319	-0.760519	0.469435	0.0605552	-0.0767375	0.387528	-0.219583	0.209265	0.550488	0.0912917	-0.0557352	0.499963	0.445811	-0.441456	-0.153896	-0.184143
TMEM8B	-0.0878081	-0.558381	0.20029	-0.204587	0.296993	0.472516	0.185182	-0.630865	0.631621	0.525566	-0.0583296	0.350234	-0.523863	-0.102738	0.345275	0.325693	0.0883145	0.210969	-0.0874659	-0.857903	-0.3896	-0.239728
LRRC1	-0.445384	-0.557326	-0.0520431	-0.450808	-0.558967	0.226284	0.103721	0.1462	0.050072	0.38718	0.511448	0.587628	0.532779	0.254052	-0.0312675	-0.399466	-0.50283	-0.372585	0.102148	-0.0920804	-0.156048	-0.333867
MAPK9	-0.708384	-0.556972	-0.386524	-0.614597	-0.680025	-0.134571	-0.188391	-0.122127	0.0264242	0.158768	0.62808	0.670983	0.651654	0.312251	0.40517	-0.216277	-0.384583	-0.165238	0.505161	0.178029	-0.0241448	-0.169437
OASL	-0.532845	-0.556852	0.124405	-0.00210221	-0.113249	0.411261	0.127488	-0.279749	-0.0325947	-0.0561046	0.26324	0.180488	-0.135197	-0.172526	0.131824	-0.148263	-0.158906	-0.0233441	0.69187	-0.264696	-0.337161	-0.0338001
IFI27	-0.719121	-0.556265	-0.596968	-0.70554	-0.480871	-0.112656	-0.264441	-0.634322	0.366904	0.0780628	0.606617	0.685028	0.185248	0.15153	0.745384	0.326328	0.143498	0.122107	0.329717	0.011545	-0.192814	-0.0416486
ARPC3	-0.806969	-0.554824	-0.610416	-0.771619	-0.592707	-0.125141	-0.302814	-0.404482	0.19598	0.273006	0.677685	0.759672	0.385894	0.0757388	0.738038	0.414654	-0.0992521	-0.169106	0.254849	0.0793162	0.0241569	0.0211404
BAZ2B	-0.504859	-0.554739	-0.588862	-0.587015	-0.506223	0.127243	-0.0114055	-0.481035	0.409124	0.456099	0.526721	0.520791	0.18654	0.0621968	0.618786	-0.0858781	0.248381	0.195677	0.125556	-0.116267	-0.215989	-0.027326
AMMECR1	-0.435823	-0.554657	-0.238595	-0.795518	-0.46797	0.073324	0.06733	-0.379478	0.586295	0.525516	0.581523	0.877838	0.255622	0.338639	0.42682	0.215854	-0.0991414	-0.136499	-0.0802005	-0.38468	-0.40985	-0.461164
DBI	-0.375871	-0.554023	-0.136229	-0.559199	0.0673837	-0.141389	-0.510492	-0.706259	0.4446	0.0840986	0.0090075	0.650635	0.0675349	0.404748	0.647999	0.226819	-0.248824	0.376586	0.220999	-0.247472	0.130433	-0.19024
GPN1	-0.118961	-0.553452	0.326116	0.0370728	0.242734	0.687151	0.283096	-0.372303	0.299517	0.578321	-0.121435	0.135158	-0.402302	-0.229332	0.181014	-0.183195	-0.0848604	0.184401	0.201458	-0.783496	-0.259029	-0.103851
ATRX	-0.806557	-0.552789	-0.394617	-0.453666	-0.453928	0.452995	0.0561816	-0.34663	0.0809098	0.360791	0.673941	0.492972	-0.0670362	-0.421957	0.5177	0.47076	0.120781	-0.324958	0.204009	-0.205733	-0.228601	0.191349
CUTC	0.04001	-0.551807	0.444953	0.460704	0.376625	0.703794	0.195064	0.0246632	-0.111675	0.333009	-0.382124	-0.28287	-0.308832	-0.345124	-0.263051	-0.572702	-0.353654	0.0808884	0.114471	-0.460864	0.0893112	0.0898893
RSRC1	-0.549052	-0.551026	-0.498227	-0.180901	-0.379901	0.314141	-0.146631	-0.123115	-0.117951	0.11311	0.388803	0.137705	0.123278	-0.288715	0.20996	-0.133984	0.0403903	-0.0981808	0.00634522	0.210263	0.133775	0.329325
CEP70	-0.405262	-0.55066	-0.182989	-0.682664	-0.466405	0.22248	0.220561	-0.245299	0.489241	0.810415	0.53852	0.762237	0.253186	0.148046	0.428962	0.101936	-0.140379	-0.20812	-0.0293733	-0.488215	-0.346144	-0.36808
DIPK1A	-0.357164	-0.550557	-0.413737	-0.619543	-0.565428	0.24598	0.215135	-0.072388	0.40559	0.772355	0.613431	0.61006	0.272765	-0.00746405	0.249478	0.124408	-0.000364478	-0.356203	-0.445351	-0.245689	-0.249421	-0.203619
SULT2B1	-0.425967	-0.550556	-0.0447241	-0.146958	-0.292836	0.570098	0.101031	0.218693	-0.188291	0.621603	0.28714	0.245524	0.197272	-0.339369	-0.00272099	-0.152062	-0.420976	-0.486981	-0.112494	-0.179496	0.178868	0.131338
BRD9	-0.451892	-0.550451	-0.241173	-0.367697	-0.0291734	-0.0432954	-0.37495	-0.677681	0.282514	0.0634714	0.059364	0.409969	0.0437555	0.200675	0.683413	-0.0600662	-0.0759585	0.487846	0.545063	-0.14778	0.0795347	0.00174071
FZD4	-0.516387	-0.550311	-0.452546	-0.818592	-0.787143	-0.097036	0.168968	-0.0746357	0.434853	0.532042	0.852111	0.844691	0.530823	0.276731	0.293152	0.210618	-0.136846	-0.459016	-0.15684	-0.0918432	-0.418376	-0.433369
CENPX	-0.612641	-0.550211	-0.739152	-0.657958	-0.620287	-0.0642082	0.00769678	-0.403401	0.391386	0.414485	0.731493	0.565556	0.205228	-0.0820367	0.641438	0.399119	0.275138	-0.126798	-0.00527776	0.00354824	-0.257486	0.00991205
CYB561	-0.350279	-0.55019	-0.338447	-0.888548	-0.566441	-0.217578	0.092861	-0.310811	0.699738	0.577851	0.643365	0.936134	0.430123	0.488759	0.430464	0.270646	-0.133146	-0.192712	-0.17227	-0.298736	-0.441401	-0.599602
PRKAG1	-0.350007	-0.549903	-0.0581223	-0.683174	-0.516878	0.216216	0.419006	-0.14817	0.568611	0.796062	0.643062	0.812442	0.245239	0.200141	0.24468	0.166166	-0.170641	-0.384105	-0.0901701	-0.578689	-0.605282	-0.572463
TRIM8	-0.488321	-0.549679	-0.386597	-0.614964	-0.614733	-0.00851978	0.107708	-0.302636	0.390086	0.374708	0.615245	0.635923	0.397525	0.301157	0.422306	-0.230767	-0.0149178	0.033207	0.305616	-0.120829	-0.390335	-0.318248
NKX3.1	-0.431474	-0.548992	-0.494963	-0.621272	-0.400686	0.131734	0.101799	-0.40018	0.513162	0.672553	0.54354	0.585785	0.0374551	-0.115108	0.568087	0.473132	0.196242	-0.152093	-0.245375	-0.314944	-0.257722	-0.0829634
NUPR1	-0.111701	-0.548665	0.0246001	-0.690376	-0.362481	-0.0923813	0.112632	-0.0729967	0.579684	0.692364	0.326214	0.825558	0.510997	0.60892	0.143406	-0.144986	-0.502781	-0.181988	-0.213207	-0.416078	-0.253101	-0.708749
MED7	-0.441274	-0.548627	-0.355925	-0.764874	-0.472353	-0.0505051	0.0457741	-0.528474	0.633437	0.457794	0.555329	0.797733	0.245171	0.367031	0.592281	0.100311	0.0546505	0.110694	0.158468	-0.325631	-0.439463	-0.410526
ZPR1	-0.362544	-0.547961	0.276658	0.184555	-0.0625167	0.349692	0.316015	-0.107218	-0.0598397	0.0186889	0.164295	0.0177464	-0.0961992	-0.170795	-0.037569	-0.339948	-0.262729	-0.058684	0.774716	-0.312675	-0.402679	-0.132018
PPM1D	-0.342089	-0.547494	-0.396101	-0.276422	0.00518366	-0.140218	-0.435712	-0.723851	0.313553	-0.0610272	-0.0249052	0.242853	0.0192792	0.21709	0.660148	-0.203329	0.0929499	0.683482	0.449565	0.011322	0.131883	0.0857917
MVP	-0.700956	-0.547422	0.124573	-0.0752254	-0.197709	0.363486	0.0205051	-0.0297833	-0.265392	-0.0116859	0.388022	0.285712	0.00522967	-0.325653	0.0792853	0.251114	-0.446894	-0.499855	0.539579	-0.142969	-0.105291	0.0636594
PPP1R12B	-3.85349e-05	-0.547406	0.375904	0.244736	0.584566	0.514133	-0.228725	-0.279491	0.0219922	0.23416	-0.546922	-0.0767688	-0.370304	-0.19474	0.0392184	-0.175119	-0.403138	0.255997	-0.0165411	-0.462252	0.3772	0.139483
NUDT9	-0.522723	-0.54711	0.0324843	-0.573014	-0.43298	0.131547	0.0237743	-0.013808	0.16769	0.30384	0.540098	0.764066	0.369008	0.236268	0.0866852	0.177236	-0.533539	-0.512143	0.0542566	-0.232349	-0.227589	-0.406586
TCF25	-0.613585	-0.546314	-0.416705	-0.757748	-0.484584	0.0440005	0.0447032	-0.485441	0.508539	0.454221	0.689441	0.791646	0.10318	0.0445066	0.622387	0.582727	0.0932106	-0.203973	0.0408047	-0.309729	-0.40313	-0.223631
NECTIN2	-0.178532	-0.545158	0.0319446	-0.153534	0.268653	0.620493	0.0294864	-0.613235	0.44645	0.461491	-0.0729048	0.237306	-0.535867	-0.260021	0.367761	0.226121	0.179403	0.259894	-0.17322	-0.670479	-0.155499	0.0412835
CASP4	-0.469285	-0.544541	-0.257241	-0.613607	-0.803111	-0.157719	0.312592	0.104697	0.292793	0.343607	0.831286	0.702272	0.618688	0.347112	0.0510111	-0.0835767	-0.298377	-0.503499	0.14864	-0.029809	-0.550371	-0.553444
METTL18	-0.232807	-0.544446	0.421813	0.137017	0.386147	0.534521	-0.119504	-0.270073	-0.0491235	0.247966	-0.312883	0.0841579	-0.263393	-0.187906	0.142287	-0.156514	-0.477002	0.124704	0.377312	-0.510776	0.199478	0.0645746
TMEM33	-0.862635	-0.544071	-0.340679	-0.447551	-0.624371	0.181541	-0.179562	-0.060805	-0.238936	0.148319	0.626101	0.52064	0.472362	-0.0540771	0.381456	-0.12343	-0.362641	-0.305216	0.573015	0.168563	0.0880593	0.117445
SYNGR1	0.0961288	-0.543273	0.100883	-0.273766	0.254835	0.223307	0.183957	-0.557666	0.779653	0.582503	-0.0777139	0.368737	-0.3772	0.0806797	0.28165	0.297191	0.0874919	0.222249	-0.346675	-0.768963	-0.376275	-0.375445
KLHDC4	-0.186946	-0.543203	0.28906	-0.118308	-0.298525	0.587191	0.750756	0.121386	0.290032	0.665797	0.453234	0.321095	-0.0526603	-0.1659	-0.231342	-0.120501	-0.181427	-0.499803	0.00619803	-0.668523	-0.744572	-0.457748
MRM3	-0.399099	-0.543097	0.103825	0.1821	-0.415526	0.392879	0.386339	0.402189	-0.357012	0.198939	0.370215	-0.0348422	0.302806	-0.247434	-0.318222	-0.631656	-0.451903	-0.45382	0.491742	0.00994607	-0.192987	-0.0335033
AHNAK	-0.178137	-0.541683	-0.218309	-0.566429	-0.0183555	0.055804	-0.00269976	-0.779411	0.811257	0.5181	0.151781	0.591333	-0.165124	0.241095	0.665139	0.236364	0.220718	0.424364	-0.0227337	-0.586618	-0.353575	-0.317103
KPNA2	-0.717117	-0.541352	-0.687516	-0.257922	-0.101687	0.0219746	-0.721177	-0.620724	-0.121073	-0.184545	0.129693	0.159245	-0.00411569	-0.24945	0.771489	0.179568	0.108318	0.369569	0.350787	0.351366	0.553442	0.625838
JAK1	0.124544	-0.540601	0.00676943	-0.344944	-0.170733	-0.341763	-0.0247144	-0.0107496	0.464314	0.265095	0.0373103	0.432803	0.505636	0.693031	-0.0975903	-0.477775	-0.49229	0.0786128	-0.18435	-0.0960565	-0.101051	-0.627591
PPP1R7	-0.532417	-0.539571	0.0563904	-0.212613	-0.567786	-0.000653414	0.114756	0.399027	-0.263696	0.0608756	0.544411	0.401288	0.623291	0.140117	-0.230753	-0.2807	-0.74916	-0.663797	0.406608	0.147556	-0.120029	-0.287525
ST6GAL1	-0.521723	-0.538943	-0.511322	-0.638685	-0.784547	-0.163805	0.0643545	0.00848852	0.234037	0.241773	0.79024	0.6373	0.582963	0.259362	0.165994	-0.0138773	-0.146166	-0.384798	-0.0422946	0.177883	-0.29653	-0.297961
PPIL2	0.0983877	-0.538412	-0.126696	-0.426523	0.0832583	0.125879	0.15672	-0.598485	0.879286	0.681506	0.0182169	0.442562	-0.219602	0.203741	0.40164	0.141339	0.215819	0.348952	-0.411422	-0.66562	-0.365706	-0.385711
PCSK7	-0.570481	-0.538244	0.0760119	0.0251131	-0.0578386	0.206608	-0.128068	-0.0398581	-0.268566	-0.17736	0.22089	0.148757	-0.0241843	-0.288734	0.0177197	0.267098	-0.438234	-0.397431	0.390148	-0.000288174	0.0493134	0.123246
VAV3	-0.38672	-0.537737	-0.297397	-0.786595	-0.650848	-0.395017	-0.127041	-0.0184569	0.347659	0.339068	0.564062	0.854677	0.806159	0.670526	0.238287	-0.149981	-0.524401	-0.244752	0.0334006	0.068152	-0.106321	-0.557172
COMMD10	-0.42686	-0.537531	-0.00478301	-0.57277	-0.36092	-0.160039	-0.186211	-0.169402	0.234491	0.0824136	0.357966	0.73787	0.506758	0.567608	0.190458	-0.153209	-0.566403	-0.107	0.307996	-0.0859391	-0.123748	-0.483002
FKBP11	-0.192448	-0.536919	0.0845444	-0.0693448	0.00673091	0.633188	0.540217	-0.418048	0.476244	0.575583	0.232769	0.175776	-0.498024	-0.366313	0.205277	0.147729	0.289731	0.0125334	0.0630435	-0.765717	-0.660441	-0.150942
VPS45	-0.279662	-0.53648	0.065647	-0.65216	-0.0891701	0.00265743	-0.215923	-0.403052	0.490993	0.423144	0.143036	0.81214	0.234747	0.490691	0.397184	0.116837	-0.454138	0.0439059	0.00627222	-0.443965	-0.0463225	-0.463567
TMED10	-0.492527	-0.536471	-0.521066	-0.911775	-0.531321	-0.378051	-0.331652	-0.376506	0.48168	0.367354	0.529741	0.906422	0.564036	0.513005	0.622152	0.253792	-0.237355	-0.0464255	-0.0502121	0.0144317	0.0096276	-0.329622
VAMP1	-0.200998	-0.536292	-0.431521	-0.601734	-0.277952	0.00703075	0.0749869	-0.60058	0.763311	0.439264	0.376358	0.563158	-0.00806116	0.245309	0.493621	0.133922	0.328626	0.270311	-0.220569	-0.3401	-0.439017	-0.312622
SCYL3	-0.240425	-0.535641	0.0863575	-0.138693	0.372138	0.0530704	-0.503953	-0.675266	0.231899	-0.0813491	-0.328103	0.260032	-0.161538	0.217353	0.479488	-0.0729256	-0.268081	0.575491	0.415006	-0.267925	0.25755	-0.0019912
GCHFR	-0.753054	-0.535389	-0.494859	-0.689216	-0.535536	-0.256764	-0.480367	-0.365867	0.0828295	-0.059893	0.531745	0.714313	0.534221	0.351345	0.587489	0.0526378	-0.291169	0.00505298	0.44721	0.260602	0.12887	-0.0599577
TMSB10	-0.268171	-0.53513	0.105326	-0.0755975	0.109527	0.315676	0.255555	-0.596648	0.444066	0.146509	0.13632	0.209961	-0.447054	-0.139544	0.312961	0.194259	0.176895	0.210775	0.406421	-0.592266	-0.577647	-0.188
CEACAM6	-0.448537	-0.534933	-0.3782	-0.905328	-0.61711	-0.195584	-0.106376	-0.190841	0.469078	0.586424	0.601719	0.944822	0.617637	0.492823	0.457848	0.112163	-0.329254	-0.22519	-0.118725	-0.130729	-0.116792	-0.447876
RABEP2	-0.599163	-0.534713	-0.329569	-0.733467	-0.337877	0.0784793	-0.0863286	-0.632343	0.511717	0.394048	0.520579	0.787633	0.0435196	0.123625	0.723514	0.463171	0.0626304	0.0293875	0.201757	-0.37112	-0.304823	-0.197787
ARPC2	-0.633754	-0.53458	-0.608578	-0.0801888	-0.113241	0.20527	-0.329977	-0.53561	-0.0814749	0.0321212	0.189427	-0.0167938	-0.180995	-0.505598	0.677896	0.164564	0.284253	0.271225	0.386368	0.148518	0.26836	0.616016
ZNRD2	-0.390737	-0.534459	0.216892	0.0799548	-0.309175	0.62003	0.651975	0.130662	-0.0341461	0.452775	0.445974	0.10431	-0.072521	-0.400486	-0.142944	-0.213521	-0.171757	-0.452863	0.428254	-0.460026	-0.581092	-0.151081
BDKRB2	-0.65832	-0.534447	-0.521768	-0.75354	-0.620314	-0.0570315	-0.31219	-0.0857077	0.098044	0.342572	0.628812	0.758823	0.552618	0.159207	0.402482	0.254198	-0.325696	-0.395961	-0.162356	0.165179	0.179835	-0.0482913
ISG15	-0.67803	-0.534365	-0.104292	-0.330242	-0.121844	0.13648	-0.276701	-0.437619	0.00386647	0.0980406	0.24355	0.451622	0.0437611	-0.0784629	0.572152	0.240464	-0.284065	0.0017421	0.61925	-0.170528	0.084447	0.0910201
LMBR1L	0.055602	-0.533489	0.312117	-0.307303	0.12696	0.36672	0.151532	-0.11799	0.482519	0.718169	-0.0470274	0.490218	-0.0460696	0.160341	-0.0220057	0.0736936	-0.414198	-0.175184	-0.483777	-0.697921	-0.129593	-0.442617
GTPBP6	-0.432279	-0.533145	-0.404457	-0.38363	-0.667922	0.141714	0.201363	0.15584	0.0469302	0.598113	0.584779	0.371614	0.506575	-0.0370572	0.155545	-0.318558	-0.185983	-0.339026	0.0269403	0.0396141	-0.0913794	-0.0705783
CSRP1	-0.730806	-0.532558	-0.415803	-0.57012	-0.528023	0.00156769	0.0484868	-0.427694	0.28164	0.143383	0.733597	0.61282	0.109629	-0.0465105	0.545235	0.460349	0.093251	-0.207411	0.395236	-0.113602	-0.437165	-0.113474
DNAJC3	-0.4282	-0.531959	-0.0102711	-0.588313	-0.185953	-0.0628466	-0.0901771	-0.346762	0.397039	0.326094	0.341543	0.742752	0.161773	0.247702	0.402934	0.454094	-0.367356	-0.209085	0.126994	-0.37169	-0.192743	-0.378386
NRBP1	-0.306584	-0.531315	-0.277434	-0.480767	-0.584741	-0.185579	-0.0593468	0.131272	0.115906	0.37647	0.401117	0.515868	0.759266	0.455382	0.103299	-0.558716	-0.491589	-0.141536	0.109414	0.147586	0.0508201	-0.324672
TOB1	-0.418893	-0.528817	-0.705094	-0.828557	-0.401886	-0.401262	-0.446483	-0.562835	0.544351	0.296516	0.393051	0.733237	0.393212	0.412944	0.751634	0.273602	0.0303856	0.22391	-0.148699	0.0892321	0.115189	-0.134105
KDM2A	-0.610795	-0.528476	-0.513111	-0.280184	-0.0843294	0.16725	-0.318953	-0.682345	0.139633	0.179734	0.194118	0.224158	-0.180844	-0.319922	0.81912	0.284672	0.24528	0.329747	0.393093	-0.0771536	0.156731	0.410224
PPP2R1B	-0.612464	-0.528245	-0.556318	-0.0849527	-0.297654	-0.191607	-0.505416	-0.15909	-0.324149	-0.273228	0.213817	0.0271882	0.346734	-0.111423	0.367385	-0.197697	-0.200392	0.0924483	0.49369	0.567184	0.466209	0.424449
REEP1	-0.377066	-0.52806	-0.46834	-0.729007	-0.131772	-0.0866384	-0.377929	-0.765618	0.641173	0.276012	0.249012	0.702927	0.00290255	0.277082	0.739508	0.430032	0.149785	0.323671	-0.173123	-0.231019	-0.0336185	-0.129818
MARCKS	-0.66379	-0.527306	-0.209824	-0.0587085	0.0600154	0.39988	-0.473991	-0.349172	-0.27195	-0.147902	0.0845755	0.122365	-0.203876	-0.4421	0.353173	0.324299	-0.156288	-0.0578702	0.208533	0.067473	0.404242	0.511558
DDX41	-0.368787	-0.527259	0.0910787	-0.2857	-0.504849	0.045896	0.025883	0.419405	-0.186711	0.289362	0.367518	0.45912	0.734094	0.314682	-0.220537	-0.550828	-0.847636	-0.503567	0.20501	0.0784936	0.0776664	-0.338565
ACVR2A	-0.268609	-0.527255	0.283312	0.167829	0.320136	0.750744	0.0525584	-0.413603	0.0347069	0.296369	-0.201995	-0.00552555	-0.46583	-0.36923	0.222006	-0.202472	-0.0929882	0.260722	0.388816	-0.584837	-0.0235667	0.172545
MORF4L2	-0.412518	-0.526755	-0.36513	-0.641212	-0.21592	0.111483	-0.369244	-0.48422	0.372147	0.33306	0.24169	0.649895	0.172205	0.239808	0.528238	0.096886	-0.0852515	0.166556	-0.169956	-0.143619	0.135857	-0.0645115
PSMB9	-0.714491	-0.526603	-0.523863	-0.0997759	-0.553833	0.243348	-0.121848	0.134108	-0.422577	0.042911	0.532512	0.065759	0.315667	-0.419038	0.135977	-0.149908	-0.137261	-0.372679	0.238224	0.424168	0.225799	0.4381
CCNG1	-0.486913	-0.52655	0.0602005	0.35556	0.199614	0.3659	-0.216166	-0.301656	-0.366079	-0.258999	-0.146343	-0.244144	-0.242438	-0.413586	0.219362	-0.285171	-0.196831	0.249816	0.845791	-0.00318964	0.222914	0.431633
CD2BP2	-0.29471	-0.525148	0.294015	-0.452237	-0.2888	-0.00152058	0.0325826	0.0899473	0.173522	0.302669	0.287308	0.701983	0.502741	0.501615	-0.0612193	-0.194913	-0.801288	-0.365188	0.20206	-0.28914	-0.168191	-0.609821
SP110	-0.583699	-0.524902	-0.630554	-0.860969	-0.606114	-0.468778	-0.416564	-0.37696	0.365289	0.0830533	0.597416	0.830025	0.606978	0.518658	0.58905	0.192579	-0.180101	-0.012395	0.0849823	0.242667	0.0139003	-0.247708
SKIV2L	-0.594544	-0.524591	-0.311101	-0.26009	-0.586112	0.208245	0.428987	-0.0960266	0.128608	0.270809	0.759596	0.304871	0.0695417	-0.297967	0.198046	0.183108	0.127913	-0.408137	0.347056	-0.131887	-0.598044	-0.0829688
PNKP	-0.467856	-0.524465	-0.122299	-0.203035	-0.483111	0.631469	0.300463	0.234998	-0.125306	0.662286	0.493734	0.2801	0.214341	-0.349712	-0.0252663	-0.224494	-0.244639	-0.525714	-0.0745361	-0.195625	-0.0804669	0.0629689
NUDT18	-0.797231	-0.524383	-0.627472	-0.637483	-0.652365	-0.02108	-0.0406141	-0.4101	0.229897	0.143657	0.816948	0.612127	0.199731	-0.0778188	0.605837	0.430675	0.181206	-0.201647	0.297899	0.0573735	-0.324138	0.012739
BRIX1	0.0116416	-0.52398	0.307713	-0.172119	0.100163	0.671625	0.347856	-0.126199	0.410667	0.848581	-0.0105071	0.336935	-0.204812	-0.0944251	-0.00708278	-0.0880451	-0.213721	-0.123107	-0.362452	-0.80386	-0.238852	-0.290477
C5orf22	-0.484611	-0.523807	-0.449853	-0.879976	-0.399337	-0.127026	-0.323798	-0.442677	0.482547	0.522283	0.436804	0.884798	0.374499	0.344625	0.675815	0.347026	-0.178287	-0.0280706	-0.162104	-0.1628	0.0729422	-0.217259
ALG9	-0.755837	-0.523776	-0.368401	-0.116871	-0.336662	-0.146662	-0.440938	-0.12707	-0.399165	-0.340743	0.31833	0.152914	0.362139	-0.0954588	0.343001	-0.0965167	-0.365727	-0.0763167	0.75585	0.470523	0.332299	0.316585
SLC4A1AP	-0.0146146	-0.523358	0.237359	-0.10725	0.306889	0.51409	0.0876628	-0.501364	0.457046	0.580048	-0.231515	0.237645	-0.340297	-0.0113781	0.298644	-0.166683	-0.0666306	0.37727	0.0280727	-0.747342	-0.123752	-0.158494
LINC00667	-0.175407	-0.52323	-0.493927	-0.309983	0.0440974	-0.0564585	-0.403348	-0.6617	0.414593	0.25147	-0.0982281	0.209617	-0.0177215	0.124912	0.654692	-0.141434	0.18978	0.652905	-0.00687242	-0.0559158	0.260113	0.151855
ZNF432	-0.230261	-0.522487	-0.436833	-0.707022	-0.254718	-0.110525	0.0176975	-0.604596	0.792658	0.607989	0.372119	0.6719	0.036576	0.222121	0.648856	0.413416	0.221023	0.158063	-0.24914	-0.40347	-0.323887	-0.312465
ZNF638	0.073988	-0.522211	0.411123	0.0231908	0.0456795	0.608165	0.527816	-0.0559635	0.357295	0.625314	-0.00418606	0.167422	-0.15021	0.0151218	-0.192282	-0.505704	-0.200097	0.00385118	-0.00171466	-0.730912	-0.477899	-0.416022
ABR	-0.404005	-0.522048	-0.396391	-0.545098	-0.0796389	-0.161795	-0.289356	-0.718404	0.512639	0.265152	0.19905	0.534656	-0.0265728	0.127547	0.782618	0.434237	0.0955579	0.304189	0.166378	-0.233462	-0.0328797	-0.0546508
ACLY	-0.208748	-0.522035	0.329636	0.495642	0.504608	0.63356	-0.0981946	-0.175812	-0.272395	-0.0809264	-0.363251	-0.32796	-0.538587	-0.578244	-0.0935084	-0.0157731	-0.251769	0.0295696	0.220977	-0.283054	0.23303	0.379459
STRADA	-0.0495962	-0.522027	-0.256179	-0.65378	-0.401515	-0.183247	0.298344	-0.367691	0.856604	0.588069	0.439215	0.671851	0.251838	0.509522	0.305076	-0.047634	0.0882453	0.108738	-0.184694	-0.416044	-0.626867	-0.671006
FAM111A	-0.723369	-0.52201	-0.761603	-0.811645	-0.796655	-0.245006	-0.171882	-0.291187	0.275731	0.207012	0.84255	0.742709	0.51777	0.194466	0.578288	0.265299	0.0441476	-0.206773	0.0915797	0.237762	-0.163316	-0.0959938
C6orf47	-0.409396	-0.521788	-0.0446179	0.304896	0.272889	0.638775	0.0572907	-0.529995	-0.0306083	-0.00806734	-0.0395059	-0.246859	-0.693371	-0.719031	0.310637	0.183771	0.308982	0.224946	0.413208	-0.333701	-0.123827	0.465692
SPTSSA	-0.464938	-0.521099	-0.439966	-0.908543	-0.597369	-0.380351	-0.175628	-0.316914	0.535183	0.287888	0.635472	0.937126	0.559919	0.575865	0.468594	0.250009	-0.219888	-0.146248	-0.0504244	-0.0221846	-0.231424	-0.49006
PPP2R3C	-0.751979	-0.520276	-0.0391241	-0.0436648	-0.379454	0.534726	0.0958895	0.189365	-0.439559	0.145327	0.515394	0.190123	0.0918477	-0.534859	-0.00839426	0.141342	-0.378768	-0.679013	0.345886	-0.00351816	0.000841945	0.254024
ADH5	-0.543096	-0.5198	-0.342853	-0.249297	-0.499829	0.0800561	0.0825828	-0.12864	-0.00540624	0.268081	0.465504	0.261452	0.323115	-0.0563962	0.352508	-0.323853	-0.0925175	-0.0273903	0.563595	0.0422665	-0.130931	0.0283972
MINDY1	-0.370085	-0.519448	-0.0659697	-0.54874	-0.0758342	-0.0166721	-0.17411	-0.553605	0.498364	0.108833	0.255279	0.671739	-0.0163206	0.294042	0.4122	0.393559	-0.136548	0.0597736	0.0697489	-0.348874	-0.255268	-0.338861
TANK	-0.689909	-0.519208	-0.320702	-0.384951	-0.483397	0.155917	0.142017	-0.334641	0.133661	0.274238	0.612453	0.432562	0.109002	-0.162574	0.51996	0.135977	0.0472853	-0.120562	0.600473	-0.160874	-0.353743	-0.00837281
ADIPOR2	-0.585512	-0.518944	-0.485589	-0.373474	-0.338257	0.519591	0.0555328	-0.379057	0.184074	0.475024	0.502965	0.334255	-0.174031	-0.459081	0.48534	0.335889	0.317001	-0.12874	-0.117288	-0.215853	-0.138496	0.277207
SNRNP25	-0.521692	-0.517881	-0.18027	-0.797183	-0.685007	0.0807859	0.154469	-0.00427094	0.331316	0.619726	0.738046	0.913177	0.538055	0.309403	0.237572	0.115547	-0.38254	-0.512164	-0.0526058	-0.256154	-0.329704	-0.48192
BMP7	-0.266434	-0.517033	-0.412876	-0.659138	-0.186054	0.0254509	0.00469748	-0.756203	0.79514	0.558112	0.314243	0.626061	-0.0926407	0.182788	0.73815	0.303768	0.338473	0.354999	-0.0807921	-0.473479	-0.358669	-0.241738
RPS6KA5	-0.152713	-0.51674	-0.0810398	-0.458836	-0.00125061	-0.176957	-0.464236	-0.322048	0.335942	0.0497511	-0.037771	0.544305	0.290243	0.542436	0.209906	-0.091631	-0.43464	0.193508	-0.160677	-0.0512343	0.223902	-0.295546
ADIPOR1	-0.43939	-0.516681	0.0602227	-0.106727	-0.0993028	0.332767	0.249535	-0.214483	0.115735	0.355768	0.299274	0.245921	-0.177411	-0.338801	0.250267	0.316041	-0.12395	-0.267644	0.348001	-0.430812	-0.30761	-0.0383588
HSD17B11	-0.746815	-0.516375	-0.45351	-0.333281	-0.536954	0.361575	0.228049	-0.316002	0.094421	0.250122	0.738204	0.336274	-0.0656749	-0.425059	0.443579	0.296624	0.288856	-0.246862	0.361058	-0.12084	-0.434785	0.157172
STX17	-0.75956	-0.515948	-0.317041	-0.613505	-0.428341	-0.0488534	-0.400473	-0.285243	-0.0118264	0.164491	0.452833	0.688095	0.434122	0.15673	0.588241	0.156041	-0.40927	-0.138019	0.453306	0.0643245	0.208179	0.0101928
NBAS	-0.0254835	-0.515609	-0.0833248	-0.56864	-0.172145	0.0629143	0.172606	-0.428041	0.760221	0.720631	0.180655	0.624796	0.131808	0.42442	0.378638	-0.155132	-0.0303067	0.248055	-0.14451	-0.578389	-0.370452	-0.530624
MTMR3	0.120221	-0.515143	-0.0860629	-0.561317	-0.19676	-0.0169699	0.333521	-0.345087	0.901816	0.748178	0.236329	0.607238	0.108932	0.453773	0.214301	-0.055996	0.0403264	0.129139	-0.402649	-0.60568	-0.554168	-0.676954
SLC25A6	-0.486272	-0.515005	-0.557426	-0.587801	-0.884601	-0.120124	0.201474	0.10378	0.194448	0.413339	0.817244	0.55146	0.666402	0.212251	0.171149	-0.258383	-0.0980512	-0.350841	0.0436168	0.182889	-0.313348	-0.266738
MRPL22	-0.419768	-0.514445	-0.206502	-0.701256	-0.649734	-0.0832583	0.234441	-0.164762	0.47837	0.383007	0.704984	0.794496	0.45922	0.442928	0.231808	-0.0543243	-0.175351	-0.229551	0.159381	-0.223069	-0.577655	-0.590553
ALOX15B	-0.403287	-0.514417	-0.461024	-0.712596	-0.429562	0.0146133	0.135218	-0.607787	0.700714	0.558211	0.556462	0.687994	0.0641882	0.166312	0.680607	0.261362	0.301916	0.149575	0.0531581	-0.386528	-0.493489	-0.287346
MAN2B2	-0.585874	-0.513786	-0.217609	-0.611688	-0.723725	-0.0875565	0.136073	0.0271114	0.173149	0.179227	0.783572	0.724662	0.551957	0.308874	0.109644	0.0104449	-0.343855	-0.477364	0.244232	0.00924535	-0.421333	-0.437387
HDLBP	-0.542288	-0.513668	0.0494998	-0.154956	-0.381625	-0.123847	-0.174144	0.262775	-0.340388	-0.182522	0.348518	0.335472	0.569455	0.181419	-0.129294	-0.220155	-0.794619	-0.475866	0.503397	0.269206	0.122844	-0.156493
DTX4	-0.408473	-0.513206	0.115814	-0.220727	-0.351201	0.198886	0.241889	0.261424	-0.0427996	0.338153	0.464354	0.403968	0.255173	-0.106804	-0.155363	0.19668	-0.538268	-0.732929	0.0143434	-0.190951	-0.210471	-0.251819
NARS1	-0.447703	-0.511788	-0.393886	-0.295812	-0.310897	-0.10149	0.130486	-0.472106	0.35982	0.126388	0.459702	0.287092	-0.0334195	-0.0801885	0.495911	0.24761	0.245183	0.0835743	0.415424	-0.127549	-0.436038	-0.0765202
CST6	-0.308152	-0.510064	0.235576	0.204788	0.0642054	0.851527	0.393394	0.0246126	-0.106996	0.527751	0.117435	-0.0487016	-0.397365	-0.697421	-0.0706603	0.100788	-0.125133	-0.393317	0.0269038	-0.540481	-0.167586	0.188828
HLA.DMA	-0.174342	-0.509875	-0.147246	-0.506666	-0.330103	-0.0250038	-0.153776	0.0360838	0.255256	0.346553	0.250801	0.574692	0.490072	0.430346	-0.00668159	-0.221847	-0.454733	-0.187054	-0.374585	-0.0243848	0.0816165	-0.351017
UQCR10	-0.305356	-0.50929	-0.189125	-0.69441	-0.463415	0.107944	0.388557	-0.281845	0.681051	0.746729	0.630618	0.76586	0.125348	0.151812	0.352704	0.375471	0.036663	-0.292464	-0.186663	-0.554728	-0.636056	-0.516237
ASRGL1	-0.0680275	-0.509212	-0.218741	-0.389936	0.0568517	0.186851	-0.281534	-0.347364	0.408429	0.48129	-0.0663117	0.388182	0.0139738	0.135178	0.292918	0.0297078	-0.101755	0.184719	-0.551131	-0.250281	0.25218	-0.0428827
WIPI1	0.0638861	-0.509157	-0.0800699	-0.419361	0.139662	-0.0389435	0.02224	-0.553332	0.798983	0.459992	0.0054333	0.464897	-0.198937	0.236332	0.338932	0.385952	0.0774718	0.208207	-0.427196	-0.550766	-0.287023	-0.395854
BPTF	-0.381821	-0.508956	-0.570923	-0.605378	-0.00753263	-0.272564	-0.623786	-0.840664	0.504367	0.101978	0.0600981	0.528335	0.0220346	0.251687	0.88024	0.370344	0.133586	0.538505	0.0170931	-0.0249404	0.261346	0.0808093
KLC1	-0.595213	-0.508581	-0.439806	-0.404117	-0.798342	-0.0681823	0.00226007	0.19293	-0.143774	0.156615	0.67553	0.41261	0.724516	0.171393	0.09795	-0.47907	-0.330252	-0.318603	0.347502	0.359148	-0.0453557	-0.0915123
ZNF83	-0.278483	-0.5077	-0.339633	-0.548348	-0.146071	0.137961	0.0879425	-0.750691	0.734345	0.53916	0.2941	0.533233	-0.187652	0.0757568	0.703674	0.254929	0.374232	0.36293	0.037804	-0.527121	-0.418628	-0.195455
SLC38A6	-0.420339	-0.50738	0.0312541	-0.0859992	-0.366003	0.612927	0.218051	0.297232	-0.250978	0.593045	0.322592	0.203091	0.260768	-0.292996	-0.0855163	-0.399086	-0.436687	-0.463808	0.0807745	-0.175946	0.0700047	0.0724588
ERO1A	-0.617395	-0.507185	0.0661778	-0.0499916	-0.452341	0.144316	0.0627135	0.204539	-0.366634	-0.136781	0.446937	0.230131	0.420199	0.00680666	-0.110871	-0.414827	-0.569147	-0.387844	0.752874	0.150461	-0.123276	-0.0922185
CYP2J2	-0.214442	-0.506837	-0.352622	-0.841641	-0.522213	-0.11213	0.0557348	-0.271051	0.690426	0.648985	0.510889	0.851522	0.448722	0.534288	0.361795	-0.0128082	-0.091109	-0.0405903	-0.338443	-0.27402	-0.315321	-0.548428
DGAT1	-0.199962	-0.506664	-0.317274	-0.531123	-0.215514	-0.608927	-0.461017	-0.335376	0.379045	-0.05736	0.115389	0.546524	0.536769	0.698858	0.361334	-0.151166	-0.373183	0.273956	0.132235	0.189683	0.145136	-0.361585
MANBA	-0.220113	-0.506138	0.198116	-0.407482	-0.0325996	0.34907	0.00557892	-0.268644	0.337263	0.610153	0.0570283	0.576698	0.0990743	0.224676	0.2751	-0.15087	-0.399396	0.037989	0.0732665	-0.576349	-0.0604074	-0.321404
PLAAT4	-0.598286	-0.506114	-0.489282	-0.539037	-0.554431	0.148258	-0.202933	0.0289446	-0.0558506	0.510273	0.515313	0.519489	0.466476	-0.0920127	0.357331	0.0739448	-0.280772	-0.381292	-0.139563	0.129142	0.290667	0.1473
PUDP	-0.521097	-0.505048	-0.273734	-0.344271	-0.461233	0.44709	0.198817	0.0545347	0.00673374	0.699542	0.530251	0.376975	0.159564	-0.374013	0.2382	0.156992	-0.129171	-0.494778	-0.103575	-0.20756	-0.0500143	0.104904
DHCR24	-0.351183	-0.5048	-0.0822402	-0.558441	-0.708516	-0.170244	0.163121	0.360395	0.117348	0.366287	0.641604	0.690917	0.795705	0.459156	-0.160906	-0.234176	-0.662093	-0.632338	-0.032597	0.0477341	-0.231909	-0.57352
GCC2	0.0695676	-0.504103	-0.125042	-0.27675	0.0726735	-0.16698	-0.11536	-0.552562	0.634599	0.0913741	-0.0892655	0.298595	0.0112422	0.492289	0.263071	-0.302345	0.0461373	0.581208	-0.00285187	-0.24181	-0.21388	-0.376581
TMEM106B	-0.408069	-0.503947	-0.283025	-0.0623681	0.384309	0.148729	-0.699713	-0.70812	0.019857	-0.120151	-0.285852	0.0527151	-0.351059	-0.268705	0.647982	0.345518	0.0100314	0.469853	0.151732	-0.017747	0.580125	0.524477
TFF3	-0.444194	-0.503837	-0.512703	-0.739676	-0.358613	0.107455	0.0288117	-0.644977	0.66767	0.614515	0.522093	0.696749	-0.034641	0.0243639	0.751262	0.484674	0.334311	0.092481	-0.13166	-0.399646	-0.340911	-0.139649
NAT9	-0.237304	-0.503645	0.0754243	-0.506203	-0.587428	0.110864	0.360074	0.237251	0.282685	0.518323	0.565049	0.669549	0.557278	0.415136	-0.187833	-0.33551	-0.499109	-0.488112	-0.0760521	-0.25992	-0.452686	-0.653228
SGCE	-0.540753	-0.503609	0.0900581	0.407376	0.0263495	0.735553	0.177013	-0.0319814	-0.450543	0.0625801	0.109982	-0.286682	-0.351374	-0.798598	0.0249483	-0.110565	-0.0915271	-0.205024	0.588671	-0.161983	0.00167911	0.489372
SOX13	0.00543588	-0.503314	-0.0262103	-0.374389	-0.19408	0.236594	0.193424	0.050636	0.393812	0.84967	0.149874	0.43694	0.2385	0.13626	0.0332537	-0.152183	-0.301885	-0.212825	-0.508113	-0.41523	-0.0480091	-0.326184
LYPD3	0.0799481	-0.503066	0.407741	-0.0740473	0.225091	0.335911	0.396146	-0.423249	0.613266	0.396632	-0.0686933	0.272059	-0.339572	0.154883	0.0524807	-0.111796	-0.0571558	0.225672	0.139807	-0.82159	-0.617548	-0.523901
TALDO1	-0.248817	-0.503018	0.0367815	0.238091	0.286193	0.365714	-0.478048	-0.107595	-0.358558	-0.014895	-0.380393	-0.165545	-0.0317725	-0.225961	0.0852973	-0.425857	-0.440424	0.221727	0.190568	0.0771667	0.695257	0.437489
VIPAS39	-0.350584	-0.502632	0.236145	0.298165	0.324236	0.367819	-0.400236	-0.184914	-0.369846	-0.353896	-0.296648	-0.129265	-0.164492	-0.186369	-0.0196515	-0.296198	-0.46165	0.161051	0.48448	0.014963	0.397099	0.294833
ARHGEF12	-0.446602	-0.502298	-0.450548	-0.513961	-0.379475	-0.314474	-0.133964	-0.448866	0.365941	0.183661	0.403931	0.495266	0.291287	0.242692	0.606802	0.0864345	-0.00259701	0.168802	0.39445	-0.0023201	-0.156256	-0.160599
PRKAR2B	-0.155621	-0.500688	-0.0196701	0.0350015	0.444656	0.229293	-0.502467	-0.528594	0.111206	-0.136271	-0.365587	0.0245622	-0.345215	-0.0856782	0.255389	0.0902178	-0.104754	0.404886	-0.068772	-0.137226	0.377863	0.240248
GBP2	-0.647275	-0.50053	-0.209759	-0.714237	-0.417336	-0.152947	-0.214978	-0.330653	0.260646	0.158593	0.55058	0.831299	0.3416	0.283951	0.491525	0.441646	-0.345851	-0.259644	0.279681	-0.119135	-0.142967	-0.288816
TAX1BP1	-0.00263905	-0.500447	-0.162506	-0.327939	0.371761	-0.0111171	-0.316668	-0.869081	0.717922	0.242962	-0.25428	0.331187	-0.365548	0.192047	0.61445	0.294287	0.199159	0.651941	-0.177704	-0.467318	0.00418956	-0.10681
HOXB2	-0.383603	-0.500438	-0.337355	-0.340529	-0.391189	-0.359271	-0.483492	0.018596	-0.107728	-0.163125	0.205003	0.359175	0.703376	0.469132	0.120331	-0.488477	-0.543152	0.0325711	0.23877	0.480861	0.376703	-0.0856697
B4GAT1	-0.797997	-0.50041	-0.459281	-0.401969	-0.496109	0.074238	-0.0790626	-0.372706	0.00323635	0.125723	0.598673	0.410435	0.165791	-0.184937	0.625334	0.172595	0.0408892	-0.0676409	0.659877	0.0393584	-0.137173	0.164197
MARK1	-0.00353651	-0.500301	-0.286529	-0.365634	-0.453737	-0.269089	0.143315	0.0855347	0.397617	0.292294	0.345755	0.359714	0.513404	0.454062	-0.106583	-0.397625	-0.192489	-0.0962278	-0.288969	0.0730057	-0.248965	-0.469596
UQCRFS1	-0.365054	-0.500091	0.316584	0.424755	0.32587	0.73801	0.182008	-0.294893	-0.18427	0.02561	-0.113593	-0.24592	-0.610095	-0.662514	0.0731929	0.00509553	-0.0379855	0.0383609	0.586773	-0.460403	-0.148727	0.309126
IER3IP1	-0.15099	-0.499434	-0.116896	-0.0537494	0.299555	0.234112	-0.156253	-0.809287	0.447474	0.00914674	-0.175304	0.0744895	-0.468829	-0.0363095	0.487262	-0.0262764	0.317666	0.687772	0.247473	-0.375025	-0.149583	0.0645246
SLC16A2	0.0382631	-0.499011	-0.0326663	-0.552763	-0.221141	-0.311028	0.147678	-0.348615	0.783154	0.352497	0.224261	0.639934	0.297037	0.708781	0.190829	-0.178871	-0.161319	0.204382	-0.0286603	-0.380292	-0.512968	-0.769052
AMIGO2	-0.630116	-0.498816	-0.372298	-0.00173698	-0.60109	0.199546	0.180415	0.205872	-0.341142	-0.0283995	0.626891	0.0138195	0.273446	-0.374607	-0.0443959	-0.204984	-0.088383	-0.448057	0.39262	0.324122	-0.155942	0.214793
ARHGAP44	0.0625759	-0.498311	0.151213	-0.308503	-0.13324	0.356575	0.256245	0.0796078	0.400846	0.699379	0.12199	0.431758	0.160339	0.208278	-0.178771	-0.246933	-0.33745	-0.230082	-0.545394	-0.479813	-0.191467	-0.445096
ZNF200	-0.773713	-0.498231	-0.367787	-0.720895	-0.772081	-0.015036	0.0563609	-0.117107	0.143326	0.29188	0.868663	0.795515	0.492377	0.141788	0.400415	0.22061	-0.222023	-0.456733	0.347268	-0.0143687	-0.333201	-0.247769
DST	-0.308898	-0.497887	-0.267028	-0.427769	-0.503272	0.100611	0.114821	-0.107869	0.273914	0.29896	0.456185	0.456045	0.369237	0.279568	0.119166	-0.419136	-0.0857548	-0.0111453	0.0594858	-0.0561115	-0.285694	-0.288387
SLC9A3R1	-0.35487	-0.497693	-0.231831	-0.776191	-0.516532	-0.33769	-0.282095	-0.0171902	0.286482	0.322434	0.424678	0.856085	0.763044	0.66161	0.227549	-0.0811202	-0.613841	-0.239626	-0.101046	0.0636909	0.0947128	-0.482343
RDH11	-0.549155	-0.497523	-0.206688	0.0390743	-0.329582	0.190554	-0.240004	0.106982	-0.450722	-0.212781	0.232825	0.0144513	0.349974	-0.0999421	-0.0235152	-0.559574	-0.374864	-0.0953138	0.483112	0.391953	0.27659	0.261985
LGR4	-0.920458	-0.497451	-0.696059	-0.478566	-0.44383	0.140755	-0.405143	-0.506265	-0.0741571	-0.0201588	0.57662	0.416903	0.0649018	-0.316032	0.751693	0.421775	0.174073	-0.0254256	0.380379	0.225443	0.15492	0.456846
CACNB3	-0.273746	-0.49735	0.0625663	-0.254176	0.214106	0.491122	0.101727	-0.664768	0.50572	0.464035	0.0631687	0.365915	-0.543882	-0.260714	0.489786	0.53446	0.177354	0.132519	-0.00147723	-0.750513	-0.316014	-0.0536682
YTHDF3	-0.439858	-0.497285	-0.142837	-0.40652	0.216989	0.0892882	-0.654771	-0.641778	0.185842	0.0836343	-0.117073	0.478383	-0.101851	0.0635645	0.645027	0.405914	-0.248294	0.272233	0.0736779	-0.189337	0.44825	0.161839
SLC35A2	-0.168524	-0.49723	0.228805	-0.423314	-0.238271	0.241364	0.322662	0.0896041	0.343568	0.758672	0.315977	0.614237	0.227362	0.143516	-0.00622763	0.112966	-0.503244	-0.495166	-0.195361	-0.570442	-0.293443	-0.511342
DDX58	0.255733	-0.496395	0.528354	0.181116	0.554896	0.256462	-0.0788726	-0.23734	0.280424	0.135742	-0.554894	0.0240171	-0.228838	0.238764	-0.172116	-0.391285	-0.457438	0.342607	-0.0544104	-0.516168	0.0678799	-0.300192
MIF	-0.104686	-0.495646	-0.285881	-0.243516	0.0056671	0.203021	0.264964	-0.650162	0.691334	0.492819	0.176276	0.208712	-0.408681	-0.170821	0.494472	0.285727	0.509647	0.318223	-0.0969338	-0.536585	-0.490614	-0.0996837
CDS1	-0.800074	-0.495244	-0.571428	-0.746325	-0.508157	-0.135406	-0.471453	-0.3439	0.0712526	0.180466	0.576278	0.74035	0.405551	0.0756223	0.692964	0.473552	-0.216655	-0.212439	0.164018	0.170189	0.238879	0.106458
ARHGEF3	0.061947	-0.495055	0.272089	-0.392208	-0.189683	0.368387	0.531987	-0.0391014	0.613983	0.880623	0.234383	0.561069	0.105615	0.275363	-0.0595785	-0.228955	-0.254012	-0.185974	-0.279416	-0.772046	-0.561028	-0.676586
SIDT1	-0.536253	-0.49473	-0.561754	-0.907938	-0.702958	-0.386483	-0.300211	-0.212263	0.351201	0.282733	0.644505	0.893224	0.734119	0.567537	0.493285	0.043247	-0.281425	-0.130347	0.00106649	0.18039	-0.00438932	-0.339382
IFIH1	-0.524891	-0.494165	-0.567623	-0.80742	-0.25373	-0.195453	-0.502131	-0.752011	0.513858	0.226886	0.324585	0.762664	0.172854	0.317182	0.876142	0.390109	0.077243	0.325842	0.0464042	-0.0786296	0.096076	-0.0531139
NEU1	-0.158824	-0.493507	0.15292	-0.40087	-0.0664196	-0.0340738	0.156386	-0.246971	0.493151	0.444183	0.202172	0.564818	0.064898	0.237411	0.21064	0.296538	-0.323327	-0.171139	0.0350011	-0.523365	-0.347465	-0.502258
ACAA1	-0.213088	-0.49344	0.0294766	-0.424233	-0.28537	0.350781	0.533756	-0.158133	0.555989	0.713193	0.505422	0.546338	-0.101293	-0.0816116	0.108152	0.385642	0.0194629	-0.411847	-0.259535	-0.66549	-0.676953	-0.444293
BFAR	-0.385836	-0.493197	-0.134492	-0.543294	-0.663881	0.0989921	0.560782	0.0201388	0.427299	0.583285	0.801482	0.645993	0.292676	0.0988128	0.0833761	0.159827	-0.0880299	-0.541781	0.0310006	-0.365561	-0.755536	-0.539017
UGDH	-0.52136	-0.493196	-0.525944	-0.281458	-0.452866	0.045065	-0.349894	0.0443617	-0.240795	0.219619	0.301903	0.221316	0.503311	-0.0607321	0.284982	-0.330905	-0.27948	-0.0969495	0.0888429	0.387498	0.483856	0.306305
KAT5	-0.409925	-0.493118	0.00484784	0.277855	-0.0824549	0.452217	0.341325	-0.0379625	-0.176707	0.129089	0.241762	-0.187651	-0.275947	-0.628986	0.016765	0.0417047	0.0136599	-0.255832	0.445336	-0.191149	-0.264339	0.233843
HEATR6	-0.416798	-0.493061	-0.297913	-0.292924	-0.364768	-0.23491	-0.197487	-0.279372	0.116851	-0.223929	0.314296	0.323439	0.37459	0.369136	0.248159	-0.398786	-0.15296	0.229379	0.537753	0.221027	-0.123698	-0.169054
AFF1	-0.590196	-0.492361	-0.398889	-0.848418	-0.67202	-0.204024	-0.0163734	-0.32607	0.447552	0.314017	0.745453	0.895087	0.481797	0.418946	0.511573	0.196865	-0.126275	-0.171237	0.223355	-0.100827	-0.38643	-0.428153
PDLIM4	0.026676	-0.492063	0.451521	0.182677	0.561574	0.576514	0.18734	-0.521735	0.379882	0.311296	-0.340689	0.00855949	-0.687306	-0.257821	0.136072	0.142163	-0.0117385	0.276231	0.107749	-0.833916	-0.269767	-0.0998141
CADPS2	-0.649285	-0.492001	-0.667057	-0.85068	-0.844852	-0.262373	-0.00145125	-0.225582	0.365918	0.370115	0.883705	0.805734	0.571263	0.266277	0.544524	0.22471	0.00527234	-0.26688	0.111714	0.104711	-0.310559	-0.259707
PLEKHF2	-0.503625	-0.491817	-0.346964	-0.881477	-0.399353	-0.204793	-0.330181	-0.42661	0.454865	0.401184	0.444444	0.928573	0.423287	0.448426	0.638025	0.333711	-0.27826	-0.0472985	-0.00187504	-0.15564	0.0165051	-0.312998
YAF2	-0.430864	-0.491196	-0.0868592	-0.288086	-0.59482	0.478961	0.65615	0.0535051	0.213563	0.603154	0.723998	0.38498	0.0971078	-0.217715	0.0194345	-0.0811327	0.0380902	-0.471085	0.15555	-0.401349	-0.711364	-0.273211
OTUD4	0.125064	-0.490997	0.387158	0.503418	0.503133	0.437621	0.12679	-0.183094	0.0511327	-0.0746755	-0.414677	-0.352281	-0.493215	-0.250764	-0.269745	-0.305046	-0.124311	0.234152	0.0989963	-0.365999	-0.0965654	0.0222555
PGD	-0.37055	-0.489697	-0.314898	-0.575277	-0.718922	-0.0283259	0.0672966	0.315643	0.0744196	0.567092	0.603035	0.607869	0.749338	0.262375	0.00429786	-0.248411	-0.47874	-0.533945	-0.234231	0.106709	0.00785912	-0.292907
H2BC9	-0.247414	-0.489596	-0.210872	-0.811607	-0.388897	-0.0744717	0.169437	-0.36832	0.762657	0.678272	0.521912	0.874699	0.208747	0.366596	0.430043	0.416873	-0.0503474	-0.171282	-0.277091	-0.49895	-0.479555	-0.576963
P4HA1	-0.497429	-0.489364	-0.109941	-0.304248	-0.602808	0.0270061	0.188599	0.0982951	-0.00120335	0.0103912	0.614519	0.421916	0.45506	0.20679	-0.0620576	-0.325125	-0.317086	-0.334629	0.422872	0.0756403	-0.394187	-0.320759
KDM3A	0.228481	-0.488691	0.212548	0.409177	0.471696	0.409182	0.170648	-0.34386	0.264805	0.187665	-0.45225	-0.344285	-0.485392	-0.189637	-0.0449494	-0.471763	0.103001	0.523341	0.0579856	-0.449247	-0.1127	0.0254741
WDR70	-0.222583	-0.488667	-0.301853	-0.808965	-0.352561	0.0363838	0.0586884	-0.354953	0.708835	0.796289	0.432689	0.82578	0.206692	0.288442	0.469343	0.345569	-0.0250152	-0.11357	-0.468881	-0.456231	-0.252347	-0.415065
TSPAN5	-0.0179385	-0.488391	0.0996681	-0.295148	-0.282885	0.420574	0.610192	-0.0026698	0.500348	0.927241	0.320008	0.398101	0.069872	0.0303896	0.00753544	-0.237675	-0.0825747	-0.208349	-0.199103	-0.669755	-0.545542	-0.466452
TM9SF3	-0.527115	-0.487953	-0.605674	-0.728668	-0.241343	-0.187726	-0.487845	-0.749148	0.457336	0.250863	0.290426	0.659955	0.153595	0.228456	0.919559	0.330272	0.12185	0.378178	0.135602	-0.0496883	0.14359	0.0419643
TRIP13	-0.831478	-0.487802	-0.485352	-0.32926	-0.214937	0.181307	-0.521108	-0.520839	-0.175534	-0.0140699	0.279893	0.314435	0.0453921	-0.269157	0.764644	0.193106	-0.0253168	0.162735	0.578636	0.149202	0.37534	0.497907
NSL1	-0.889484	-0.486501	-0.730179	-0.398939	-0.528962	0.180803	-0.24842	-0.346471	-0.141725	0.130699	0.630477	0.312154	0.110267	-0.446234	0.682781	0.345689	0.193899	-0.142821	0.351964	0.243335	0.135567	0.502483
MYO1B	-0.769334	-0.485787	-0.266047	-0.460462	-0.819273	0.169565	0.152542	0.277808	-0.224558	0.321328	0.840662	0.555002	0.593755	-0.0804055	0.0905611	-0.0391978	-0.429335	-0.725301	0.330854	0.129992	-0.157672	-0.0864366
ABLIM1	-0.37502	-0.485597	-0.263127	-0.839004	-0.689799	-0.361594	0.0232377	-0.046824	0.451231	0.413452	0.656345	0.915462	0.738713	0.65608	0.253608	-0.030712	-0.42162	-0.297908	0.0266385	-0.0587437	-0.306763	-0.648923
BET1	-0.410798	-0.485381	-0.137468	-0.610584	-0.325121	0.319433	0.296238	-0.459354	0.59352	0.617388	0.544589	0.69777	-0.0955945	0.00597652	0.459059	0.403295	0.144245	-0.137451	-0.00918914	-0.616725	-0.592139	-0.337629
AGR2	-0.634885	-0.484936	-0.537179	-0.912808	-0.773653	-0.188697	-0.158723	-0.113393	0.278241	0.430381	0.783098	0.91645	0.65941	0.341629	0.459472	0.240619	-0.261528	-0.389659	-0.0802011	0.0871962	-0.0736791	-0.273866
TOX3	-0.457442	-0.483823	-0.547607	-0.953361	-0.597332	-0.403066	-0.291664	-0.312929	0.50577	0.352144	0.596095	0.934659	0.602869	0.555267	0.545814	0.276311	-0.201234	-0.117229	-0.176135	0.0536401	-0.0499367	-0.382087
ALDOC	0.146496	-0.483761	0.290378	-0.102372	0.124861	0.491519	0.488704	-0.31193	0.630946	0.603722	-0.00880817	0.242813	-0.318209	0.0689681	-0.0235626	-0.207226	0.064008	0.161077	-0.18	-0.811982	-0.598062	-0.463445
SPAG7	-0.0638105	-0.483523	0.29839	0.412743	0.0178497	0.486096	0.411292	0.166493	-0.158455	0.245139	-0.0595452	-0.270813	-0.0604195	-0.263938	-0.286973	-0.728165	-0.267636	-0.0266698	0.433347	-0.266376	-0.192297	-0.024125
BCAS4	-0.191751	-0.482683	-0.281221	-0.608408	-0.372112	0.0823739	0.03169	-0.140427	0.43933	0.803202	0.312077	0.61018	0.366725	0.23929	0.352446	-0.0956745	-0.177775	-0.069042	-0.309603	-0.284955	-0.0157119	-0.268307
SLC6A14	-0.346574	-0.482431	-0.629949	-0.560291	-0.159761	0.0800136	-0.240432	-0.620763	0.511858	0.451992	0.27607	0.446723	-0.120643	-0.112795	0.6966	0.507613	0.362813	0.19029	-0.395963	-0.167832	0.0462681	0.152734
CHST15	-0.44452	-0.482162	-0.172479	-0.250516	-0.563042	0.149173	0.217309	0.245097	-0.104901	0.49061	0.500911	0.314264	0.48187	-0.0665269	0.0638242	-0.298547	-0.377986	-0.432144	0.253751	-0.00266749	-0.0741945	-0.0916068
CAMK2G	-0.464471	-0.481936	-0.290358	-0.33426	-0.240421	0.0181953	-0.547493	-0.131658	-0.157779	0.0492464	0.0904673	0.356523	0.468395	0.225986	0.308511	-0.409873	-0.451557	0.129036	0.210236	0.26645	0.535734	0.147564
DLG3	-0.660808	-0.48189	-0.558129	-0.794652	-0.711986	-0.399015	-0.355892	-0.0937107	0.122063	0.0785051	0.695956	0.796436	0.720489	0.400079	0.401703	0.207273	-0.36265	-0.335755	0.0756177	0.341842	0.0769248	-0.198966
ST14	-0.497636	-0.481782	-0.112749	-0.0129286	-0.1975	-0.0481109	-0.190353	0.112998	-0.309442	-0.162577	0.251497	0.107567	0.225736	-0.182649	-0.00178104	0.147056	-0.462249	-0.414137	0.284915	0.249925	0.194628	0.137912
PGK1	-0.682874	-0.480216	-0.440015	-0.304116	-0.715393	-0.147522	-0.090688	0.0750428	-0.223215	-0.167404	0.656531	0.32015	0.597265	0.111947	0.136061	-0.339255	-0.257332	-0.248813	0.572245	0.457892	-0.0748426	-0.00171321
ZNF26	-0.116273	-0.47949	-0.0133624	0.394903	0.493101	0.338409	-0.398688	-0.399463	-0.164688	-0.103234	-0.524574	-0.3759	-0.365188	-0.33634	0.225332	-0.34729	-0.0660486	0.561199	0.281632	-0.037739	0.519146	0.504852
USP47	-0.437502	-0.478849	-0.430799	-0.536118	-0.0806354	0.311827	-0.221639	-0.743972	0.475669	0.411067	0.231444	0.498242	-0.239302	-0.108325	0.743387	0.383709	0.331682	0.307582	-0.107758	-0.350771	-0.040252	0.133621
DCTN5	-0.477745	-0.478758	-0.01909	-0.136782	-0.222152	-0.124096	-0.454694	0.101859	-0.347543	-0.330376	0.127709	0.272052	0.519411	0.275441	-0.0440702	-0.371166	-0.729443	-0.154872	0.436269	0.372133	0.37483	-0.0192194
CINP	-0.250865	-0.478435	-0.0229039	-0.338594	-0.313182	-0.044694	-0.251629	0.151448	-0.0317149	0.107371	0.165973	0.450173	0.605195	0.460178	-0.0970076	-0.510261	-0.664156	-0.151065	0.00508242	0.140573	0.22426	-0.274972
DGLUCY	-0.454758	-0.478261	-0.245224	-0.85017	-0.501994	-0.309691	-0.23838	-0.238502	0.410886	0.240362	0.523083	0.940087	0.579363	0.615939	0.380277	0.174975	-0.420211	-0.183701	0.0260345	-0.0572811	-0.122842	-0.504724
NBEA	-0.542511	-0.478243	-0.810843	-0.568808	-0.516606	0.067641	-0.168508	-0.440014	0.279487	0.423888	0.523421	0.412949	0.180753	-0.117407	0.695038	0.108756	0.353942	0.14027	-0.0604286	0.0974979	0.0347261	0.237249
C1GALT1C1	-0.336747	-0.477957	-0.456111	-0.597881	-0.265368	0.217222	-0.0590565	-0.461385	0.512337	0.504518	0.392325	0.555016	-0.0478688	-0.02549	0.480586	0.386345	0.242707	0.00232694	-0.434819	-0.272482	-0.150244	-0.0456723
VASP	-0.563202	-0.477664	-0.496382	-0.339307	-0.214195	0.382678	0.0610331	-0.572686	0.302175	0.367784	0.459345	0.287328	-0.357097	-0.503829	0.629345	0.602094	0.480224	-0.0141876	0.00266346	-0.280611	-0.2524	0.280778
CBLC	-0.461561	-0.477372	0.0488322	-0.025531	-0.170302	0.768384	0.289588	0.0947819	-0.156185	0.58203	0.324205	0.14441	-0.173815	-0.634512	0.0242771	0.195732	-0.167922	-0.547596	-0.0556429	-0.384464	-0.0713126	0.212251
IFT20	-0.303504	-0.477299	-0.411218	-0.729005	-0.322339	0.104857	0.124546	-0.628941	0.778681	0.634262	0.474902	0.70439	-0.0449479	0.148431	0.642518	0.374095	0.340587	0.142769	-0.204844	-0.488774	-0.466107	-0.295229
CCNG2	-0.582461	-0.476946	-0.338501	-0.273858	-0.254863	-0.159761	-0.341408	-0.484587	0.0360787	-0.283361	0.26468	0.297175	0.20099	0.183478	0.506941	-0.186139	-0.0628621	0.338513	0.760358	0.189346	-0.00442072	0.0554144
GPD1L	-0.266231	-0.474934	-0.243223	-0.414634	-0.538826	0.232519	0.339262	0.0240577	0.276789	0.760504	0.481123	0.428849	0.358837	0.058385	0.190512	-0.341962	-0.0877855	-0.179288	-0.0145758	-0.254561	-0.274807	-0.239947
BLNK	-0.312737	-0.474608	-0.416393	-0.900916	-0.615331	-0.327086	-0.149901	-0.149949	0.510524	0.516666	0.537439	0.905617	0.701889	0.643764	0.38078	-0.0283279	-0.310987	-0.130425	-0.2304	-0.0256204	-0.0810721	-0.505862
CARHSP1	-0.540956	-0.473477	-0.57377	-0.295555	-0.490272	0.0922187	0.0512847	-0.26593	0.134009	0.0207313	0.602069	0.231705	0.0507247	-0.20569	0.295597	0.146562	0.304171	-0.101445	0.0988399	0.147823	-0.289105	0.125817
MYNN	-0.23154	-0.473256	-0.194972	-0.500884	-0.325267	-0.0290418	-0.140714	-0.23977	0.332792	0.280572	0.226072	0.542573	0.415006	0.492483	0.254718	-0.449629	-0.23355	0.208126	0.0809772	-0.0842383	-0.0501118	-0.323545
ADCY6	-0.337901	-0.473041	-0.509743	-0.874447	-0.296254	-0.389043	-0.365595	-0.6376	0.689705	0.328657	0.347263	0.838197	0.293133	0.513738	0.743704	0.399684	0.00682692	0.23172	-0.139617	-0.131076	-0.0486185	-0.318174
GM2A	-0.267555	-0.472691	-0.297508	-0.78334	-0.629776	-0.415944	0.0956211	-0.158397	0.596233	0.308265	0.630304	0.832253	0.60283	0.677326	0.228134	-0.0116961	-0.217301	-0.160054	-0.0233691	-0.080599	-0.478465	-0.699016
RFTN1	0.0381666	-0.472659	0.59875	0.570853	0.361866	0.780576	0.441032	0.116356	-0.152162	0.295687	-0.288161	-0.347237	-0.422689	-0.470828	-0.392596	-0.459381	-0.309206	-0.0953617	0.239505	-0.567187	-0.170044	0.0218901
CSTA	-0.271261	-0.472587	-0.056434	-0.142581	-0.586019	0.370462	0.689956	0.342436	0.0971548	0.591577	0.652346	0.228261	0.216473	-0.230725	-0.250431	-0.159184	-0.113781	-0.654622	-0.0715186	-0.248484	-0.589254	-0.280694
EPS8L2	-0.234094	-0.472329	-0.0973456	-0.074654	0.282573	0.230451	-0.645653	-0.333744	-0.0832084	0.0433978	-0.343671	0.111196	-0.0235871	-0.0145212	0.299182	-0.154816	-0.334778	0.329338	-0.0676403	0.0177315	0.700557	0.327802
NCOA3	-0.0483994	-0.47194	0.226539	-0.289627	-0.0854412	0.192001	0.195755	0.0470081	0.29677	0.71219	0.0806722	0.446387	0.212008	0.171735	0.0262401	-0.10496	-0.501772	-0.245415	-0.140935	-0.5029	-0.090484	-0.404574
LRBA	-0.506853	-0.471019	-0.408802	-0.874522	-0.635565	-0.219942	0.0570975	-0.345176	0.572066	0.384941	0.756405	0.907928	0.390764	0.386489	0.494264	0.388141	-0.0323849	-0.226577	0.019722	-0.181733	-0.474945	-0.477953
CDC42SE1	-0.326008	-0.470766	0.208882	-0.124248	0.400768	0.15651	-0.530116	-0.499003	0.0438779	-0.0589889	-0.295116	0.295875	-0.185139	0.0458559	0.384046	0.234771	-0.449428	0.230086	0.297044	-0.281683	0.380142	0.0771797
ARMC8	-0.535788	-0.470698	-0.145941	-0.344039	-0.55737	0.397363	0.251698	0.0196172	-0.00149583	0.521949	0.549042	0.42375	0.318392	-0.0736304	0.204533	-0.33268	-0.192904	-0.259699	0.359738	-0.19062	-0.233206	-0.0917609
LLGL2	-0.316518	-0.470602	-0.462085	-0.904567	-0.452051	-0.353111	-0.313471	-0.366032	0.569131	0.466666	0.402073	0.886038	0.554974	0.609855	0.57223	0.118264	-0.215073	0.066772	-0.207353	-0.0596066	0.0355971	-0.393583
PSD3	-0.0312421	-0.470512	-0.214665	-0.0168701	-0.0499996	0.250801	0.0658267	-0.287407	0.274782	0.217466	-0.0033527	-0.0132398	-0.063636	0.0176251	0.107694	-0.526537	0.183533	0.39898	-0.0283484	-0.130202	-0.118369	-0.00176336
HLA.F.AS1	-0.655455	-0.470365	-0.5589	-0.424932	-0.408614	0.250102	0.0105323	-0.580342	0.247617	0.285506	0.538504	0.365022	-0.0792817	-0.252677	0.71866	0.17938	0.408927	0.172414	0.394861	-0.135228	-0.261246	0.202602
CTBS	-0.578744	-0.470072	-0.595006	-0.812463	-0.750011	-0.340125	-0.0555465	-0.316679	0.423794	0.172833	0.792352	0.785195	0.525737	0.408828	0.502989	0.15138	0.0203804	-0.110643	0.18539	0.113895	-0.369322	-0.343016
SCD	-0.527301	-0.470042	-0.284371	-0.457711	-0.648286	-0.312208	-0.153512	0.0592456	-0.0330819	-0.112885	0.554235	0.524568	0.728865	0.464027	0.0996451	-0.382192	-0.459565	-0.193329	0.461775	0.344405	-0.0813711	-0.295034
TMBIM4	-0.41804	-0.469919	-0.626402	-0.586266	-0.163284	-0.05533	-0.235319	-0.8576	0.604289	0.30987	0.291083	0.481143	-0.143827	0.0183635	0.908614	0.416825	0.467249	0.464482	0.0705881	-0.210317	-0.128664	0.0767126
MRPS10	0.260209	-0.46833	0.548388	0.264242	0.356081	0.21016	0.386455	-0.0518758	0.324503	0.257098	-0.275068	-0.051775	-0.253513	0.0563977	-0.303526	-0.231585	-0.328324	0.0254138	0.0510343	-0.60501	-0.374033	-0.440692
SEC14L1	-0.0411018	-0.467542	0.649611	0.0736622	-0.0432352	0.326319	0.359833	0.409854	-0.067998	0.341327	0.0346325	0.233082	0.25457	0.161732	-0.505731	-0.453207	-0.857249	-0.4975	0.174478	-0.423461	-0.212872	-0.512532
BNIP3L	-0.34239	-0.467387	-0.784007	-0.708766	-0.43601	-0.277832	-0.185131	-0.627599	0.643697	0.2906	0.472007	0.557665	0.183113	0.254137	0.711143	0.223642	0.41364	0.324202	-0.159266	0.0285076	-0.188276	-0.0996127
GALNT10	-0.447712	-0.467228	-0.368166	-0.900252	-0.711564	-0.226557	0.0458032	-0.18911	0.508343	0.519344	0.713248	0.938837	0.617406	0.532453	0.425563	0.0569507	-0.215742	-0.215703	0.0260219	-0.139535	-0.347625	-0.54069
GYG1	0.117984	-0.466833	0.404688	0.452245	0.481577	0.337217	-0.192387	0.0200431	-0.194256	-0.0641952	-0.567126	-0.29636	-0.135795	-0.0488091	-0.302265	-0.616464	-0.521161	0.233573	0.093928	-0.135203	0.390411	0.088725
PJA1	-0.464904	-0.466694	-0.0362413	-0.61119	-0.42124	0.274723	0.166827	-0.169348	0.339763	0.454364	0.572517	0.752302	0.173693	0.1405	0.207651	0.249143	-0.209472	-0.377753	-0.0375918	-0.400003	-0.405661	-0.380535
XRCC1	-0.064749	-0.466653	0.32072	0.102454	0.0521579	0.818228	0.346227	0.138687	0.00833308	0.633533	-0.0139069	0.0557241	-0.169684	-0.31885	-0.244854	-0.326947	-0.275653	-0.25805	-0.237666	-0.542417	-0.0868756	-0.0408195
DNAJC16	-0.184789	-0.466308	-0.0363175	-0.604977	-0.464735	0.224814	0.487406	-0.140008	0.616788	0.854113	0.530007	0.70109	0.225884	0.248063	0.211193	-0.0509963	-0.0732583	-0.21578	-0.111292	-0.607859	-0.62123	-0.589144
GMDS	-0.408422	-0.465969	-0.1955	-0.262546	-0.183498	-0.30077	-0.250254	-0.28794	0.0856462	-0.0408757	0.176499	0.317415	0.290083	0.213882	0.405808	-0.0378739	-0.294513	0.119553	0.56394	0.080438	0.0600687	-0.0886055
DROSHA	-0.0454588	-0.465776	-0.331755	-0.700639	-0.109676	-0.0553658	-0.1001	-0.543373	0.804698	0.687088	0.154901	0.669436	0.064438	0.345876	0.547759	0.268772	0.102924	0.237832	-0.51879	-0.438225	-0.114986	-0.337314
MAPK10	-0.565846	-0.465694	-0.633007	-0.532224	-0.398389	-0.402102	-0.689685	-0.350573	0.00528086	-0.180589	0.272388	0.461147	0.563304	0.380353	0.567891	-0.172841	-0.223071	0.26718	0.311748	0.50407	0.446121	0.127281
CHMP7	-0.406638	-0.465624	-0.669009	-0.659872	-0.636486	-0.165858	0.182869	-0.425466	0.592564	0.398525	0.714371	0.561263	0.225413	0.15067	0.546755	0.17465	0.393906	0.0415342	0.0104971	-0.0746181	-0.525222	-0.236854
OSBPL10	-0.336991	-0.465557	-0.0697175	-0.309692	-0.558584	0.405233	0.721271	0.0538626	0.324208	0.681042	0.711193	0.401079	0.0623065	-0.20197	0.01344	0.0563182	0.0688297	-0.509506	0.0319029	-0.474289	-0.775948	-0.351543
ADM	-0.0657755	-0.465543	0.127197	0.312509	-0.143834	0.203402	0.139377	0.375964	-0.301906	0.0208644	-0.0171525	-0.214535	0.30483	-0.0146839	-0.437303	-0.873948	-0.474932	-0.121325	0.234223	0.150772	0.0835829	-0.0319949
SELENOT	-0.690824	-0.465122	-0.400923	-0.213223	-0.365572	0.0213876	-0.507496	-0.0963448	-0.369939	-0.300956	0.308564	0.225504	0.383155	-0.0091194	0.246567	-0.226966	-0.31105	-0.043994	0.425949	0.486202	0.399617	0.31678
RBMS1	-0.571777	-0.465	-0.503991	0.0886574	0.0508536	0.317589	-0.403938	-0.590334	-0.178597	-0.148438	0.00386775	-0.177635	-0.308944	-0.521935	0.61938	-0.0275316	0.327725	0.473275	0.496512	0.164354	0.33974	0.71316
CMTR1	-0.00407313	-0.464712	-0.210688	-0.389255	-0.0703171	-0.0314605	0.281829	-0.565697	0.81284	0.537173	0.203199	0.383075	-0.181205	0.139494	0.438015	0.22346	0.328419	0.271516	-0.122881	-0.545424	-0.552995	-0.378368
RALGAPA1	-0.422841	-0.464619	-0.499165	-0.759137	-0.180992	-0.0223007	-0.345489	-0.771074	0.602751	0.416817	0.275741	0.712203	0.0202605	0.211374	0.861611	0.397425	0.197115	0.349226	-0.070552	-0.27143	-0.00043585	-0.0580232
CLCA2	-0.536226	-0.464512	-0.500313	-0.897509	-0.576262	-0.33331	-0.210111	-0.474505	0.522646	0.245324	0.624158	0.896966	0.463859	0.509822	0.646726	0.237224	-0.0563266	0.0339304	0.155518	-0.0340359	-0.23857	-0.372631
CASP7	-0.853609	-0.464105	-0.685183	-0.59743	-0.595637	-0.238434	-0.529467	-0.287887	-0.130174	-0.0511266	0.573031	0.544675	0.525775	0.0760953	0.676368	0.142615	-0.179583	-0.0660795	0.474188	0.44667	0.318269	0.244987
ACSF2	-0.103161	-0.463905	0.162551	0.0240953	-0.33863	0.59684	0.776462	0.30671	0.139621	0.700091	0.421572	0.100836	-0.0119618	-0.320572	-0.336039	-0.237578	-0.0993861	-0.546912	-0.151447	-0.486658	-0.595765	-0.275451
IFITM1	-0.597881	-0.463762	-0.209162	0.0365758	-0.0713266	0.737768	0.164897	-0.40826	-0.0546578	0.26365	0.299959	-0.00997751	-0.499136	-0.763247	0.409753	0.271334	0.34831	-0.0370132	0.330114	-0.324126	-0.189809	0.463633
C2CD3	-0.781203	-0.463678	-0.487543	-0.72887	-0.482119	-0.135148	-0.351884	-0.449658	0.18584	0.0229286	0.629755	0.753371	0.267595	0.122966	0.645949	0.545884	-0.0857257	-0.166864	0.259948	0.0775258	-0.0460739	-0.0237297
IGF2R	-0.463711	-0.462522	-0.355764	-0.329755	-0.0262636	0.294047	-0.166895	-0.48549	0.236843	0.306793	0.249781	0.319408	-0.307971	-0.40025	0.52495	0.715468	0.196972	-0.0923083	-0.216208	-0.243616	0.0365264	0.263079
TMEM41B	-0.469643	-0.461244	-0.629	-0.588927	-0.583379	0.00480459	-0.146045	-0.28107	0.24678	0.337272	0.511327	0.498835	0.40602	0.181289	0.481702	-0.232904	0.105267	0.121538	0.0302335	0.131069	-0.0166952	-0.003193
UEVLD	-0.620181	-0.460739	-0.345749	-0.223239	-0.100675	0.0621758	-0.563632	-0.464483	-0.16013	-0.0994266	0.0613351	0.22569	0.145467	-0.0267235	0.622644	-0.170423	-0.161831	0.360862	0.626082	0.183174	0.441836	0.366493
PEX1	-0.436549	-0.4607	-0.211769	-0.631786	-0.155042	0.215684	0.0143463	-0.677341	0.602569	0.467707	0.384495	0.688897	-0.189266	0.0249145	0.665571	0.557725	0.192217	0.0802397	0.0282902	-0.553038	-0.375251	-0.195127
CCT5	-0.412681	-0.460651	-0.389136	-0.729055	-0.298171	0.130435	-0.265016	-0.410608	0.392388	0.628822	0.309337	0.718111	0.234705	0.171475	0.631789	0.188068	-0.086208	0.0526595	-0.210555	-0.240825	0.149056	-0.0632003
FTH1P5	-0.342891	-0.460405	-0.119401	-0.224543	-0.737416	-0.0372598	0.336846	0.489449	-0.115822	0.215678	0.637109	0.314715	0.699528	0.196235	-0.3192	-0.52971	-0.480953	-0.585276	0.184377	0.19981	-0.298692	-0.360963
CTSV	0.318959	-0.460164	0.604203	0.388207	0.49218	0.36825	0.20851	-0.0577809	0.192667	0.120573	-0.487242	-0.176579	-0.283636	0.0919778	-0.399186	-0.556527	-0.372572	0.230968	0.0167959	-0.521355	-0.149943	-0.312386
ALG13	-0.293182	-0.460164	-0.392777	-0.585464	-0.718927	0.0280013	0.269939	0.0125959	0.364913	0.574237	0.642718	0.569545	0.532951	0.3016	0.157545	-0.372621	-0.0428261	-0.170357	-0.0849546	-0.0691088	-0.373465	-0.377022
HTT	-0.281179	-0.460162	0.0303094	0.468501	0.0292459	0.18741	-0.094947	0.0912553	-0.475306	-0.306986	-0.116966	-0.395596	0.057998	-0.262806	-0.153308	-0.665819	-0.313513	0.105312	0.656817	0.267037	0.234486	0.315423
PBX2	-0.509577	-0.460157	0.105824	0.149431	-0.0520151	0.754437	0.363442	-0.105714	-0.155675	0.351667	0.282445	-0.016802	-0.406929	-0.746099	0.121327	0.238885	0.017472	-0.354918	0.352341	-0.439394	-0.267225	0.26825
ALDH2	-0.367582	-0.459938	-0.284977	0.0271694	-0.0423587	0.330982	0.037761	-0.480723	0.0964717	0.215318	0.0920729	-0.0577696	-0.244089	-0.351947	0.493534	-0.188845	0.296279	0.388605	0.49594	-0.181017	-0.0834805	0.302559
C1D	-0.770639	-0.459912	-0.397045	-0.0896818	-0.115131	0.386952	-0.231286	-0.522514	-0.175387	0.0230218	0.274143	0.0783279	-0.265719	-0.586381	0.676022	0.298424	0.207804	0.116088	0.61428	-0.0182744	0.132584	0.578869
SKIL	-0.42188	-0.459592	-0.311552	-0.101148	-0.099937	0.161672	-0.212942	-0.304688	0.00950231	-0.187928	0.215237	0.104555	-0.11832	-0.197357	0.183681	0.162244	0.0862143	0.0160423	0.0396088	0.114623	0.0153427	0.215931
TRIL	-0.609735	-0.459561	-0.555062	-0.878747	-0.485236	-0.334429	-0.475635	-0.388652	0.316963	0.208277	0.529707	0.864718	0.479948	0.36246	0.663248	0.471715	-0.215572	-0.120191	-0.0389643	0.11964	0.151088	-0.13776
TFIP11	0.134409	-0.459182	0.085978	-0.556082	-0.186802	0.0550221	0.35905	-0.170883	0.809563	0.720973	0.250896	0.66357	0.140015	0.468316	0.0178467	0.0242444	-0.139225	-0.107829	-0.526021	-0.632844	-0.549663	-0.754559
ST3GAL5	-0.321829	-0.459063	-0.425548	-0.861865	-0.630749	-0.00915292	0.174306	-0.190031	0.614933	0.797025	0.669657	0.850344	0.408149	0.297968	0.411102	0.210533	-0.00635933	-0.260848	-0.378558	-0.297285	-0.353197	-0.434144
UHRF1BP1L	-0.597788	-0.459021	-0.656839	-0.646075	-0.324212	-0.267236	-0.674522	-0.493236	0.128555	0.10334	0.267848	0.56358	0.399362	0.223896	0.789659	0.144211	-0.117518	0.24696	0.173024	0.275608	0.47084	0.199229
NLRX1	-0.537557	-0.458984	0.069577	0.443822	0.148289	0.355582	-0.165894	-0.116789	-0.527533	-0.44077	-0.029589	-0.323167	-0.271105	-0.566469	0.0211908	-0.0503669	-0.211732	-0.053738	0.740419	0.135211	0.180294	0.488922
COA1	-0.524581	-0.458844	-0.239151	-0.565047	-0.120963	0.161978	-0.402393	-0.451291	0.216896	0.168231	0.258239	0.627163	0.0246113	0.0552606	0.487928	0.465861	-0.152942	-0.055823	-0.107748	-0.156018	0.149483	0.0259521
IDH1	-0.631842	-0.458796	-0.677988	-0.683407	-0.852518	-0.303372	-0.215078	0.0721982	0.000984391	0.225994	0.742673	0.620331	0.810261	0.267551	0.342466	-0.105137	-0.266273	-0.332077	0.0893717	0.444784	0.108725	-0.0706588
CD2AP	-0.42221	-0.458619	-0.610716	-0.348628	-0.138701	0.211615	-0.0988709	-0.66797	0.378726	0.419035	0.26617	0.226709	-0.265589	-0.346823	0.770999	0.371053	0.514519	0.304315	-0.00270622	-0.198869	-0.0443909	0.319809
RRM2	-0.75366	-0.458563	-0.399113	-0.331773	-0.213033	0.13647	-0.506248	-0.522114	-0.119415	-0.155895	0.258847	0.342268	0.0858785	-0.074255	0.645855	0.0219865	-0.0466311	0.247284	0.607747	0.158701	0.262447	0.343872
QSOX1	0.0914388	-0.458209	0.394137	0.196666	0.286139	0.728327	0.585085	-0.186757	0.364765	0.636917	-0.0885775	-0.0385529	-0.581537	-0.417819	-0.0949586	0.0434557	0.073813	-0.0640013	-0.148928	-0.863867	-0.491777	-0.163441
FAF2	-0.657717	-0.457954	-0.674979	-0.630388	-0.780353	-0.380888	-0.28259	-0.108002	0.037988	-0.0682225	0.706988	0.573355	0.706012	0.340607	0.38091	-0.126464	-0.155732	-0.130936	0.300829	0.492813	0.00253135	-0.0821815
OPN3	-0.510204	-0.456963	-0.212271	0.225593	0.183365	0.442312	-0.548476	-0.22811	-0.488376	-0.20942	-0.178113	-0.216769	-0.187365	-0.517945	0.247644	-0.104648	-0.155064	0.157347	0.265457	0.24072	0.679014	0.729488
PRKAR1A	-0.174	-0.456479	-0.379819	0.0922129	-0.128688	-0.283986	-0.274964	-0.0441195	-0.108538	-0.236665	0.00827217	-0.15244	0.266511	0.042904	0.0493278	-0.381721	-0.138482	0.180483	0.185249	0.44904	0.272149	0.171532
HSP90B1	-0.350301	-0.45624	-0.508379	-0.546665	-0.636054	0.154344	0.203305	-0.0309108	0.320576	0.545865	0.656419	0.491703	0.308705	0.0106451	0.179178	0.0156441	0.119567	-0.300463	-0.373963	-0.0423913	-0.282845	-0.148473
MXRA8	-0.3561	-0.455788	-0.0932526	-0.293263	0.123774	0.470704	0.0712552	-0.698684	0.463895	0.477607	0.140471	0.351065	-0.518637	-0.333403	0.618047	0.560097	0.297376	0.165444	0.0588862	-0.660225	-0.274526	0.0668345
CYB5B	-0.830019	-0.455148	-0.554788	-0.501374	-0.31509	-0.110938	-0.477282	-0.640618	0.0537284	-0.188045	0.452608	0.482731	0.0792678	-0.0530668	0.807153	0.434595	0.0870001	0.152299	0.595461	0.17198	0.0831094	0.257847
TMEM248	-0.570814	-0.455047	0.196326	-0.171988	0.0031567	0.339538	-0.089282	-0.303286	-0.0308783	-0.0493781	0.219862	0.382363	-0.161668	-0.148743	0.220826	0.348232	-0.314144	-0.210552	0.466755	-0.314748	-0.142469	-0.03138
PNP	-0.13217	-0.454805	0.394694	0.44828	0.627598	0.553667	-0.281899	-0.256888	-0.238567	-0.167959	-0.522101	-0.272519	-0.515072	-0.394285	-0.0524891	-0.0612414	-0.325794	0.193059	0.203558	-0.275785	0.371103	0.339158
HNRNPAB	-0.688079	-0.454769	-0.423927	-0.672473	-0.673459	0.0485216	-0.271477	0.0438346	-0.086882	0.348968	0.612632	0.697921	0.649356	0.156694	0.342605	-0.034336	-0.420803	-0.38911	0.061898	0.197799	0.23094	-0.00854334
H2BS1	-0.13385	-0.454648	-0.118547	-0.704557	-0.124253	0.0380704	0.0776548	-0.500205	0.800947	0.63512	0.292345	0.770517	-0.0328496	0.290885	0.441243	0.507152	0.0265906	-0.0150398	-0.405767	-0.607784	-0.382277	-0.484493
SLC2A1	-0.321484	-0.45439	-0.389694	-0.622051	-0.49596	-0.204258	0.0431491	-0.360178	0.536642	0.150579	0.548584	0.622734	0.298864	0.424311	0.320823	0.00757672	0.0912232	0.0606751	0.0388895	-0.0654231	-0.461976	-0.420295
MRPL35	-0.20819	-0.454265	0.455539	0.518433	0.00547371	0.509756	0.385747	0.343498	-0.42136	-0.0451304	0.0192669	-0.296222	-0.0505244	-0.351197	-0.495247	-0.577138	-0.4738	-0.326932	0.56708	-0.147756	-0.193605	0.000892088
RPAP3	-0.792249	-0.454199	-0.36421	-0.367922	-0.266675	0.369262	-0.188638	-0.471342	-0.0367612	0.254576	0.420776	0.388852	-0.0854657	-0.390223	0.707292	0.36746	0.0753803	-0.0386949	0.468659	-0.141271	0.0603425	0.356787
FAM98A	0.0347153	-0.454121	0.295559	-0.133998	0.351505	0.283639	-0.238873	-0.352001	0.284263	0.355214	-0.388241	0.281789	-0.0681663	0.265064	0.184536	-0.317015	-0.404487	0.378881	-0.00993157	-0.485651	0.229975	-0.184841
DYNLL1	-0.511921	-0.453881	-0.277204	-0.252647	0.158859	0.455657	-0.237553	-0.802892	0.270269	0.211205	0.0872953	0.2575	-0.54058	-0.426855	0.742102	0.576841	0.355803	0.299418	0.142374	-0.396853	0.00919965	0.362784
BASP1	-0.0353381	-0.453733	0.0393499	0.275635	0.350603	0.535014	0.246915	-0.581658	0.326858	0.165038	-0.178722	-0.241375	-0.701676	-0.425876	0.223826	-0.0644335	0.444917	0.479385	0.196906	-0.528383	-0.351254	0.155129
BEX3	-0.593392	-0.453443	-0.444867	-0.373178	-0.175292	-0.0313982	-0.750591	-0.276055	-0.195803	-0.152855	0.121228	0.357157	0.313557	0.0732887	0.440398	0.0196521	-0.315185	0.0902455	0.102688	0.385287	0.645908	0.345013
GAREM1	-0.114665	-0.453419	0.0160916	-0.613496	-0.526855	-0.152339	0.398775	0.10257	0.536151	0.665776	0.536107	0.739019	0.520026	0.489017	0.00709328	-0.0448168	-0.393264	-0.419293	-0.139316	-0.375646	-0.532312	-0.76858
DNAJC13	-0.268689	-0.453367	-0.304415	-0.468097	-0.241887	0.0516467	-0.323518	-0.249261	0.198621	0.386215	0.104941	0.457418	0.380495	0.31276	0.391388	-0.386743	-0.228423	0.247328	-0.0220244	-0.0146133	0.287519	-0.0479689
MPC2	-0.372741	-0.452783	0.0165206	-0.41141	0.208847	0.0924768	-0.527756	-0.636494	0.260858	0.0627725	-0.111273	0.531303	-0.0823552	0.219306	0.565131	0.256193	-0.280268	0.318382	0.206741	-0.302048	0.25091	-0.0343776
CNOT6	-0.763504	-0.452266	-0.65381	-0.569271	-0.398264	-0.229644	-0.706421	-0.4213	-0.0898126	-0.0885751	0.353661	0.507401	0.433402	0.12881	0.745883	0.114415	-0.175411	0.149938	0.403553	0.416213	0.494021	0.307266
ASMTL	-0.49804	-0.451455	-0.716978	-0.789302	-0.818218	-0.157193	-0.00445259	-0.141229	0.35709	0.453559	0.782753	0.693285	0.573599	0.256026	0.429755	0.0105124	0.0796302	-0.189772	-0.161975	0.152567	-0.199089	-0.191462
RPL36AL	-0.851576	-0.451183	-0.391531	-0.102909	-0.439709	0.462173	0.0714005	-0.170131	-0.29311	0.0509314	0.621091	0.118199	-0.0967884	-0.656565	0.363638	0.27519	0.150033	-0.338626	0.519165	0.0680374	-0.134207	0.453712
USP4	-0.354788	-0.450425	-0.0496751	-0.205761	-0.131624	0.460668	0.409585	-0.491506	0.431267	0.346959	0.38938	0.287911	-0.39969	-0.272134	0.33106	0.273939	0.346073	0.0171472	0.238452	-0.584739	-0.680299	-0.133466
TTI2	-0.349484	-0.450406	-0.635633	-0.39349	-0.164043	0.145831	-0.213222	-0.654209	0.412065	0.212205	0.24481	0.264251	-0.17006	-0.117258	0.621963	0.180139	0.497296	0.39545	-0.152562	-0.0553962	-0.0331101	0.224891
MYL6	-0.508354	-0.449828	-0.470535	-0.3774	-0.244437	-0.390886	-0.44171	-0.574657	0.176189	-0.280128	0.235836	0.347436	0.251828	0.305451	0.627239	-0.0699906	0.0034874	0.439756	0.648998	0.250716	0.0481005	0.0179799
GOLPH3	-0.270296	-0.44975	-0.259729	-0.747901	-0.135387	-0.134182	-0.305561	-0.481379	0.56222	0.523234	0.194595	0.777061	0.197167	0.350934	0.610535	0.421287	-0.182838	0.0665984	-0.256127	-0.315777	0.0837033	-0.267144
PON2	-0.526028	-0.449747	-0.0711281	-0.6698	-0.530957	0.0750216	0.166431	-0.200864	0.349839	0.363832	0.653042	0.811138	0.319144	0.289724	0.297285	0.159328	-0.239516	-0.309079	0.25787	-0.322856	-0.486299	-0.472528
RTN2	0.224098	-0.44939	0.144417	0.029607	0.0283049	0.328073	0.459172	-0.0988222	0.482196	0.414908	0.0043069	0.0455583	-0.166281	0.0757652	-0.231184	-0.391356	0.0726987	0.107506	-0.294381	-0.482202	-0.499526	-0.386114
CTPS2	-0.591748	-0.447514	-0.474155	-0.112709	-0.111936	-0.0249138	-0.689492	-0.183485	-0.391601	-0.148417	0.035437	0.0634603	0.242121	-0.204105	0.441244	-0.0219116	-0.280258	0.0801236	0.279253	0.470492	0.758239	0.573136
TIPARP	-0.0925319	-0.447481	0.239091	-0.0637292	-0.34111	0.262052	0.498751	0.266718	0.131634	0.250444	0.354206	0.236444	0.239352	0.163364	-0.422796	-0.474471	-0.340741	-0.370908	0.0589484	-0.254872	-0.542707	-0.499458
SEC23A	-0.968213	-0.447438	-0.525329	-0.23019	-0.49381	0.237193	-0.258514	-0.214714	-0.394378	-0.133842	0.602909	0.221105	0.124236	-0.469098	0.501387	0.228812	0.00432548	-0.242179	0.634853	0.321766	0.142467	0.518848
HLA.B	0.152552	-0.447198	-0.143946	-0.412692	-0.196691	-0.469014	0.0121778	-0.222834	0.640673	0.227588	0.0843634	0.431213	0.420116	0.736489	0.103833	-0.405942	-0.185424	0.30549	-0.0866194	-0.107241	-0.264732	-0.63626
CDH11	-0.313582	-0.447119	-0.597533	-0.443672	0.0281155	-0.151375	-0.400482	-0.945738	0.575555	0.0617136	0.0722976	0.326564	-0.223093	0.0836802	0.876705	0.317849	0.48199	0.692423	0.113537	-0.108896	-0.00287105	0.139486
SCPEP1	-0.488652	-0.447058	-0.213479	-0.567346	-0.802922	0.12389	0.371712	0.325263	0.102333	0.585956	0.844261	0.651442	0.560739	0.0530188	-0.0370135	0.0754088	-0.340703	-0.799257	-0.127015	-0.0835157	-0.379781	-0.363045
KANSL2	-0.526495	-0.44698	-0.478832	-0.71244	-0.416165	0.134674	-0.0344283	-0.529501	0.465183	0.604022	0.517938	0.680304	0.0988167	0.0158613	0.754317	0.329869	0.192721	0.0534381	0.0522851	-0.305454	-0.188349	-0.0568412
SRSF8	-0.639859	-0.44653	-0.145756	-0.298077	-0.331027	0.462256	0.192117	-0.371728	0.121023	0.223647	0.529045	0.386661	-0.140822	-0.267683	0.391353	0.175887	0.136489	-0.115172	0.463041	-0.322701	-0.428326	0.0243817
ZNF140	-0.386947	-0.44626	-0.360513	-0.840689	-0.256523	-0.258626	-0.41264	-0.539437	0.529112	0.374559	0.283877	0.85575	0.335195	0.484085	0.704341	0.323646	-0.188303	0.15262	-0.0525164	-0.170455	0.0920539	-0.275544
ABCD4	-0.413219	-0.445999	-0.362196	-0.479352	-0.580024	-0.0436874	-0.18512	0.0583166	0.00396722	0.209522	0.426589	0.483813	0.650949	0.345657	0.142461	-0.489922	-0.342236	-0.097556	0.0797478	0.246791	0.126422	-0.134608
SLC30A9	-0.38983	-0.445986	0.15101	-0.142627	-0.0408957	0.136589	0.0857794	-0.424784	0.200815	-0.0202805	0.181924	0.308308	-0.0991343	0.08293	0.290629	-0.0344606	-0.130156	0.148898	0.716947	-0.356796	-0.394805	-0.22641
SWAP70	-0.405858	-0.445773	-0.660451	-0.141944	0.0574791	0.087634	-0.582388	-0.602616	0.0457053	-0.068853	-0.0307202	-0.0073562	-0.194631	-0.29695	0.625875	0.180463	0.324475	0.457327	-0.0519949	0.23854	0.482448	0.599763
TSC22D3	-0.41056	-0.445582	-0.179419	-0.730883	-0.711988	-0.178777	0.294679	-0.0219146	0.446923	0.392703	0.791365	0.834062	0.525913	0.435036	0.148868	0.129212	-0.247427	-0.455138	0.073607	-0.190755	-0.614456	-0.653299
TMEM62	-0.603264	-0.444829	-0.628521	-0.799353	-0.66542	-0.331303	-0.310932	-0.349793	0.280551	0.185041	0.609895	0.747504	0.608399	0.436233	0.638902	-0.0311878	-0.0892721	0.0731922	0.275661	0.212413	-0.0102311	-0.164493
ATP5MG	-0.117812	-0.444682	-0.214976	-0.241023	-0.221224	-0.121911	0.299165	-0.412984	0.548298	0.281421	0.279775	0.242607	0.00535937	0.164226	0.335907	-0.119011	0.231719	0.271555	0.30833	-0.292095	-0.55894	-0.329344
PXN	-0.40492	-0.444109	-0.489969	-0.549042	-0.819961	-0.244831	0.225963	0.110314	0.245691	0.223567	0.809166	0.527957	0.595253	0.266486	0.0563469	-0.0839528	-0.0680574	-0.406097	-0.0232999	0.202964	-0.435063	-0.364453
TMOD1	0.300053	-0.443922	0.29326	0.331078	0.514106	0.290231	-0.008143	-0.0928069	0.162704	0.2234	-0.520931	-0.23681	-0.309875	-0.104019	-0.215909	-0.254969	-0.2353	0.210184	-0.329514	-0.349324	0.182848	-0.0178108
PPP1R13B	-0.0958629	-0.443851	-0.0258083	-0.502513	-0.00530601	0.196187	-0.190568	-0.181879	0.381417	0.627265	0.0235876	0.578167	0.126885	0.197934	0.221832	0.18577	-0.340785	-0.107074	-0.562046	-0.38165	0.199548	-0.213578
MPHOSPH6	-0.301966	-0.443649	-0.365616	-0.779143	-0.181828	-0.490181	-0.530157	-0.576241	0.551228	0.0968082	0.188655	0.788239	0.368708	0.648746	0.633309	0.269545	-0.213815	0.278134	-0.012904	-0.0196008	0.110481	-0.337447
JPT1	-0.574559	-0.443108	-0.038947	0.0128357	-0.2146	0.339963	-0.340891	0.287411	-0.61686	0.000730856	0.142423	0.0955503	0.347342	-0.253891	-0.0621971	-0.260054	-0.661711	-0.415169	0.240949	0.288876	0.574723	0.357818
FRYL	-0.0305961	-0.442847	-0.16289	-0.380938	0.308098	-0.0890075	-0.504848	-0.772313	0.577826	0.0987151	-0.280804	0.387501	-0.148952	0.382427	0.554571	0.0776228	0.0259309	0.678273	-0.134813	-0.274797	0.192957	-0.110685
MFF	-0.594889	-0.442839	-0.693968	-0.549699	-0.808808	-0.15345	0.127128	-0.0387555	0.147713	0.328791	0.836977	0.462387	0.458014	-0.0533088	0.374374	0.163769	0.110905	-0.364497	0.085839	0.223753	-0.260299	-0.0290329
LIN7B	0.0169955	-0.442542	-0.0691801	-0.383401	0.119704	0.29048	0.158002	-0.669637	0.782181	0.66467	-0.00237262	0.407384	-0.324536	0.0996106	0.498569	0.110103	0.293919	0.432889	-0.20011	-0.729462	-0.361496	-0.270013
ARMCX5	-0.265438	-0.442313	-0.264645	-0.804556	-0.470348	-0.0118929	-0.0687071	-0.167032	0.494939	0.601222	0.444941	0.841613	0.47101	0.477465	0.303439	0.00307002	-0.244542	-0.141712	-0.357248	-0.220455	-0.110272	-0.439186
ZNF764	0.0207017	-0.44223	0.39485	-0.260035	0.269647	0.37172	0.154829	-0.464618	0.593982	0.463796	-0.111589	0.460113	-0.300082	0.208103	0.171183	0.0920848	-0.164381	0.179267	-0.0619139	-0.828818	-0.365858	-0.462766
SLC8B1	-0.743283	-0.442115	-0.457599	-0.5856	-0.807699	0.00794347	-0.0243551	0.120814	-0.091474	0.158977	0.850625	0.613975	0.560919	0.0230979	0.1802	0.147343	-0.251969	-0.604723	0.114458	0.25798	-0.123685	-0.0659998
INTS6	-0.383821	-0.44196	-0.322525	-0.352946	-0.398555	0.284082	0.278117	-0.380912	0.356994	0.488374	0.455115	0.339387	0.0129754	-0.073774	0.455206	-0.163977	0.285448	0.152078	0.298696	-0.310191	-0.434677	-0.081796
RABAC1	-0.131153	-0.44186	-0.373558	-0.77716	-0.539411	-0.104106	0.293436	-0.283105	0.804006	0.686557	0.590586	0.758885	0.298154	0.419074	0.324222	0.114099	0.149003	-0.0736423	-0.387553	-0.36112	-0.580882	-0.589288
SORBS2	0.137867	-0.441457	0.343587	-0.0202442	0.570628	0.0815265	-0.270872	-0.514838	0.39746	0.171996	-0.533508	0.169813	-0.264197	0.252527	0.237364	-0.0611705	-0.317692	0.500179	0.0560856	-0.524706	0.164842	-0.206691
MTUS1	-0.213358	-0.439981	-0.544146	-0.545375	-0.148043	-0.060292	-0.40577	-0.488973	0.439238	0.258097	0.135564	0.448687	0.116364	0.217179	0.49563	0.116993	0.138334	0.30176	-0.424254	0.0169899	0.204302	0.0273477
STYXL1	-0.311358	-0.439906	-0.489132	-0.49667	-0.42274	-0.0907081	0.051235	-0.317171	0.45599	0.161243	0.529478	0.448342	0.112975	0.119081	0.276081	0.249971	0.24223	-0.0601401	-0.21834	-0.0160384	-0.372758	-0.192475
HFE	-0.686597	-0.439843	-0.534452	-0.741464	-0.911185	-0.256019	-0.0195069	0.0557878	0.0785662	0.278351	0.875687	0.742072	0.770132	0.28696	0.343232	-0.00100011	-0.274338	-0.442789	0.260482	0.256617	-0.170557	-0.242714
GFPT1	-0.350881	-0.439836	0.0950882	-0.588786	-0.526801	0.106074	0.293673	0.0646478	0.293865	0.613012	0.544433	0.759968	0.483763	0.354468	0.109262	-0.12674	-0.476629	-0.409202	0.171983	-0.389996	-0.400983	-0.580972
CASP8	-0.745839	-0.439477	-0.481301	-0.621291	-0.759678	0.0255051	0.0207322	-0.0825374	0.0277187	0.390381	0.780599	0.625765	0.498394	0.00230147	0.483466	0.0754535	-0.133315	-0.346638	0.373119	0.0741249	-0.141276	-0.0343767
B3GALT4	-0.509074	-0.439221	-0.459533	-0.417604	-0.620279	0.117977	0.416751	-0.257899	0.340626	0.407943	0.760996	0.388411	0.0788092	-0.173254	0.398804	0.174171	0.343552	-0.186923	0.263341	-0.17993	-0.638225	-0.12492
PAIP2B	0.0445835	-0.438363	0.163863	-0.351727	0.0888073	0.410444	0.232324	-0.242612	0.565628	0.873692	0.00892848	0.461224	-0.155192	0.024998	0.190403	0.179255	-0.130499	-0.0677916	-0.465	-0.764554	-0.195424	-0.331318
LDAH	-0.149509	-0.438043	0.1237	-0.139834	-0.212416	0.4435	0.525439	-0.102056	0.309323	0.684028	0.260325	0.248819	-0.0251935	-0.0846855	0.11122	-0.301233	-0.0348632	-0.0580645	0.225769	-0.583813	-0.493196	-0.283938
GALNT12	-0.367106	-0.43762	-0.150629	-0.024759	0.202686	0.506571	0.0557697	-0.67636	0.283977	0.159203	0.0918866	0.0498458	-0.688031	-0.55255	0.484165	0.552861	0.452188	0.19404	0.114592	-0.466211	-0.260987	0.283904
UGGT1	-0.0629917	-0.437459	0.544653	-0.135266	0.0589275	0.0456504	0.0207766	0.109647	0.0889723	0.207056	-0.0769574	0.41386	0.295064	0.422795	-0.194982	-0.29372	-0.850769	-0.207397	0.24591	-0.372012	-0.0451777	-0.538794
C4orf19	-0.532016	-0.437431	-0.221996	-0.310764	-0.262003	-0.0333191	-0.55613	0.0766295	-0.309179	-0.114625	0.202815	0.376437	0.469417	0.112447	0.100919	-0.0192568	-0.602331	-0.288568	0.0268916	0.37233	0.545493	0.149986
SERTAD3	0.00349146	-0.437345	-0.38165	-0.747544	-0.316001	-0.331868	0.000625851	-0.339826	0.815621	0.580485	0.321871	0.708413	0.314789	0.534045	0.367674	0.201782	0.0204317	0.0659661	-0.538439	-0.254386	-0.259761	-0.537186
UST	-0.515592	-0.437196	-0.191353	-0.180422	-0.498951	0.469611	0.359273	0.201594	-0.100019	0.404672	0.643071	0.24095	0.0674375	-0.465642	-0.0541772	0.230288	-0.0630648	-0.695386	-0.104332	-0.110319	-0.285955	0.0680489
TFPI	-0.548992	-0.436892	-0.547224	-0.968201	-0.740914	-0.265903	-0.148162	-0.199278	0.414508	0.461977	0.749145	0.953761	0.636118	0.437757	0.521354	0.265014	-0.178375	-0.279117	-0.119311	0.0288557	-0.134506	-0.351434
TCERG1	-0.688192	-0.43662	-0.331683	-0.119024	-0.110368	0.0636059	-0.5347	-0.457823	-0.26138	-0.305503	0.108067	0.131437	0.084198	-0.104122	0.566326	-0.152565	-0.110981	0.335924	0.793688	0.262648	0.358359	0.418412
MRPS7	-0.318255	-0.435973	-0.151519	-0.543843	-0.757019	-0.0889421	0.185381	0.427894	0.0579097	0.511556	0.625261	0.628403	0.840471	0.396875	-0.133356	-0.381121	-0.599335	-0.593837	-0.083797	0.0772466	-0.133984	-0.471327
C11orf80	-0.178774	-0.435847	-0.215569	-0.196617	-0.16626	0.0267415	0.364735	-0.40578	0.51015	0.348878	0.329701	0.200291	-0.193969	-0.118874	0.342057	0.240986	0.320497	0.072	0.156884	-0.378322	-0.578402	-0.197426
DPP3	-0.399254	-0.435735	0.33149	0.222825	-0.173008	0.460438	0.478575	0.109954	-0.19922	0.0632806	0.305601	-0.00811871	-0.0844129	-0.320447	-0.187627	-0.238439	-0.27225	-0.349497	0.713373	-0.302501	-0.484649	-0.110301
EPHB2	-0.178306	-0.435425	-0.166445	0.135076	-0.203284	0.329609	0.0434031	0.325598	-0.281215	0.302684	0.100899	-0.135081	0.203395	-0.316045	-0.207824	-0.398603	-0.267037	-0.292476	-0.201236	0.155584	0.284349	0.245705
SEMA3F	-0.735862	-0.435322	-0.827926	-0.591723	-0.499048	-0.184179	-0.608969	-0.314897	-0.0644645	0.030868	0.483472	0.463651	0.396502	-0.0464202	0.676314	0.309117	-0.00962532	-0.044298	0.0359139	0.475646	0.465579	0.391056
BEX4	-0.230993	-0.43515	-0.161931	-0.821687	-0.280213	-0.116169	-0.156357	-0.274	0.572942	0.610898	0.321843	0.892594	0.356223	0.4707	0.408307	0.334201	-0.32355	-0.155129	-0.375397	-0.345436	-0.0475777	-0.467249
TOMM22	0.26048	-0.435085	0.192692	-0.149189	0.04719	0.187	0.605644	-0.254606	0.77845	0.632443	0.0809759	0.246135	-0.244078	0.137452	-0.0345273	-0.0126661	0.137526	0.0646813	-0.288107	-0.759119	-0.741759	-0.601384
ATP2C1	-0.734662	-0.434901	-0.279473	-0.614212	-0.672823	0.0149782	-0.00227194	-0.143822	0.0675312	0.138202	0.746461	0.701122	0.443723	0.176198	0.359434	0.0703743	-0.225672	-0.317167	0.479083	0.0142333	-0.290022	-0.211405
PSMD1	-0.178325	-0.434502	-0.346856	-0.206711	0.0443967	-0.377476	-0.629289	-0.359086	0.0863743	-0.0989481	-0.191752	0.161382	0.303504	0.329533	0.427349	-0.260302	-0.262931	0.475876	0.185398	0.281485	0.540772	0.109779
TIMM8B	-0.511695	-0.434321	-0.128818	-0.287842	-0.681472	0.0987701	0.263391	0.374269	-0.186438	0.408094	0.632677	0.381393	0.590543	-0.0232776	-0.0335213	-0.255374	-0.47473	-0.619062	0.314603	0.0642102	-0.149273	-0.168147
SAP130	0.132001	-0.434247	0.384734	-0.0366947	0.0425749	-0.129601	0.0323079	0.0455674	0.206395	0.0499943	-0.164891	0.227965	0.345325	0.60204	-0.253874	-0.702963	-0.632458	0.145353	0.249218	-0.197189	-0.115865	-0.577177
OSBP	-0.124043	-0.433793	0.00242336	-0.385879	-0.0683715	0.0119465	0.178222	-0.568802	0.650577	0.342791	0.161829	0.469911	-0.0637511	0.32537	0.423153	-0.0552877	0.0894899	0.359642	0.306536	-0.536998	-0.521006	-0.452125
ZNF467	-0.241215	-0.433681	-0.106148	-0.777931	-0.336762	-0.374518	-0.100714	-0.276403	0.582451	0.367876	0.376915	0.880226	0.457212	0.643536	0.366683	0.243732	-0.382436	-0.111311	-0.0290745	-0.257675	-0.23444	-0.634745
STX18	-0.552279	-0.433262	-0.192571	-0.438094	-0.0105428	0.029272	-0.500664	-0.671211	0.175011	-0.0549184	0.093685	0.503261	0.00325527	0.168223	0.686888	0.1672	-0.114906	0.364131	0.490955	-0.119802	0.160716	0.0673679
PARP8	-0.815239	-0.433224	-0.741817	-0.577685	-0.835466	-0.0334786	-0.027922	-0.174285	0.00961077	0.138481	0.888277	0.497232	0.411433	-0.108138	0.50735	0.149084	0.159531	-0.26982	0.333164	0.300763	-0.197297	0.129394
IL13RA1	-0.363602	-0.432809	-0.308365	-0.734461	-0.822759	-0.0876429	0.203188	0.254146	0.26214	0.599885	0.761781	0.776585	0.751739	0.38691	0.0326809	-0.117193	-0.373905	-0.575514	-0.252927	-0.00272679	-0.267709	-0.493891
KIAA1109	-0.343296	-0.432448	-0.380358	-0.310496	0.123412	0.147402	-0.29452	-0.886467	0.436815	0.199207	-0.0114245	0.256196	-0.338885	-0.0903268	0.836963	0.216084	0.393204	0.646736	0.264822	-0.298324	0.0173425	0.213772
DNPH1	-0.555015	-0.432407	-0.439495	-0.324622	-0.486384	0.041503	0.163138	-0.108717	0.0938735	0.25786	0.643588	0.308724	0.0895479	-0.31604	0.312467	0.466982	0.10654	-0.420637	0.0914724	0.00779424	-0.271126	0.0696166
BDH2	-0.782651	-0.432149	-0.196656	-0.332468	-0.598104	0.156351	0.0767512	0.0194908	-0.188219	-0.0464853	0.736516	0.444443	0.279724	-0.141956	0.142004	0.180442	-0.234984	-0.534956	0.504984	0.100074	-0.281662	-0.0252937
GATM	-0.546116	-0.431978	-0.555192	-0.60058	-0.150784	0.117312	-0.426601	-0.740626	0.343472	0.334811	0.235257	0.527422	-0.0542176	-0.0448928	0.90582	0.365102	0.238473	0.35519	0.0824608	-0.147708	0.188345	0.240694
TRAPPC2	-0.153966	-0.431925	-0.543062	-0.60859	-0.0539932	-0.124899	-0.280974	-0.81238	0.743192	0.392354	0.0986544	0.497848	-0.0714605	0.259037	0.785896	0.221851	0.387287	0.592693	-0.212334	-0.253446	-0.0449485	-0.0797252
SEC23B	-0.304968	-0.431563	-0.231369	-0.80722	-0.719959	-0.209281	0.276065	-0.0609	0.563084	0.532793	0.730658	0.874818	0.596363	0.566316	0.20765	-0.0366454	-0.208323	-0.300392	-0.0245115	-0.221346	-0.571435	-0.706648
LTBP1	0.152495	-0.431504	0.183212	-0.00164314	0.582334	0.179037	-0.386681	-0.504278	0.329702	0.242703	-0.595193	0.0797615	-0.280355	0.136289	0.274445	-0.116557	-0.220717	0.562819	-0.162153	-0.419104	0.38822	0.00357909
DEPDC5	0.103596	-0.430893	0.43423	0.0577457	0.0998547	0.48376	0.684476	-0.15963	0.49746	0.456019	0.091842	0.1356	-0.380162	-0.0728289	-0.197145	-0.0719868	0.0238796	-0.0830176	0.00621637	-0.808441	-0.798576	-0.499381
TMEM131L	-0.522349	-0.430579	-0.28072	0.176026	0.244651	0.361098	-0.613358	-0.483783	-0.348792	-0.328437	-0.203822	-0.193304	-0.303636	-0.451415	0.434115	-0.0357734	0.0377154	0.40517	0.402865	0.209045	0.588953	0.727163
TOX4	-0.33206	-0.430565	-0.388171	-0.906713	-0.647346	-0.285241	-0.00822809	-0.220223	0.57744	0.545036	0.609689	0.917049	0.622814	0.614285	0.438923	-0.00305462	-0.183727	-0.0948025	-0.0834197	-0.133963	-0.279487	-0.555049
M6PR	-0.718116	-0.430497	-0.523684	-0.485944	-0.647081	0.312783	0.0810221	-0.0324996	-0.0273984	0.408788	0.775128	0.461363	0.189131	-0.374088	0.334085	0.398433	0.0676737	-0.546037	-0.0757778	0.0386104	-0.121564	0.189141
LGALS3BP	-0.46463	-0.430365	-0.495251	-0.516897	-0.516363	0.0386646	-0.252438	0.00267638	0.0217003	0.228362	0.47447	0.479572	0.443003	0.088999	0.195258	0.00380248	-0.177986	-0.268544	-0.283741	0.246709	0.197197	0.0472791
TCTN3	-0.105813	-0.430179	-0.313965	-0.493487	-0.407873	-0.219104	0.290146	-0.397353	0.702066	0.353354	0.43197	0.475935	0.201055	0.414146	0.336928	-0.16375	0.230497	0.241615	0.122673	-0.259221	-0.639842	-0.516093
MYO6	-0.388638	-0.42989	-0.42809	-0.282035	0.111219	-0.396635	-0.734728	-0.681658	0.14979	-0.302017	-0.106893	0.237381	0.0586171	0.202626	0.704147	0.18347	-0.0535757	0.551701	0.391367	0.231496	0.432948	0.218746
MXI1	-0.175436	-0.42951	-0.305214	-0.184773	-0.0839362	0.298679	0.0638037	-0.496718	0.397024	0.221556	0.150813	0.142874	-0.222431	-0.0680354	0.319356	-0.140073	0.391455	0.374758	-0.0353127	-0.236628	-0.264061	0.0265217
EYA2	0.120796	-0.429491	-0.214109	-0.200888	0.276221	0.177321	-0.0850159	-0.54655	0.606269	0.490958	-0.191857	0.150814	-0.364989	-0.0658149	0.371124	0.253969	0.278152	0.375798	-0.563559	-0.434459	0.0214011	0.00392711
TRAPPC8	-0.26072	-0.4294	-0.356577	-0.516355	-0.217707	-0.143077	0.0510999	-0.64421	0.64716	0.366963	0.311097	0.49054	-0.00323897	0.209959	0.663753	0.179553	0.276857	0.34798	0.228824	-0.332314	-0.394586	-0.252294
SLC35A3	-0.280011	-0.429274	-0.649721	-0.473224	-0.332818	-0.501479	-0.564808	-0.261594	0.183467	-0.123786	0.198983	0.359033	0.511569	0.429289	0.368652	-0.137467	-0.109899	0.244798	-0.107821	0.490827	0.352131	0.00786598
IFI35	-0.758727	-0.429024	-0.320293	-0.389512	-0.487961	-0.0601101	-0.405591	0.0346079	-0.32311	-0.21705	0.516654	0.45776	0.469495	0.0265197	0.187125	0.152318	-0.457798	-0.426645	0.301605	0.405941	0.254749	0.129363
WWC3	-0.523853	-0.428409	-0.330172	-0.608711	-0.498633	-0.00459019	-0.345129	0.0784922	-0.0668206	0.41066	0.404637	0.638749	0.628272	0.19539	0.298528	-0.0236049	-0.525582	-0.346643	-0.0924833	0.15515	0.394607	-0.0170469
GSDMD	-0.0241157	-0.427236	-0.0599044	0.411086	0.20058	0.600692	0.169977	-0.0783507	-0.0868895	0.291112	-0.188378	-0.426489	-0.393839	-0.594934	-0.0510193	-0.320335	0.173688	0.146126	-0.0918588	-0.186539	0.0971429	0.403005
ANGEL1	0.264797	-0.426796	0.646642	0.383051	0.464012	0.694303	0.4157	0.0450169	0.143888	0.534843	-0.404364	-0.167136	-0.413262	-0.245362	-0.349783	-0.346636	-0.32086	-0.0220184	-0.137207	-0.758081	-0.158811	-0.186004
ADD1	-0.676917	-0.426784	-0.67063	-0.179476	-0.156217	0.0532376	-0.368572	-0.717184	0.0253044	-0.21061	0.278698	0.064426	-0.217695	-0.3595	0.785971	0.26455	0.466636	0.416936	0.549035	0.198365	0.083228	0.536399
AKAP9	-0.409283	-0.426318	-0.314667	-0.582585	-0.0278616	0.000254007	-0.210496	-0.851444	0.612413	0.187173	0.246942	0.593945	-0.241811	0.0997052	0.778279	0.598453	0.285327	0.330402	0.122445	-0.387664	-0.252081	-0.102152
CRABP2	-0.0076357	-0.42614	0.257201	0.270064	0.433045	0.198196	-0.345706	-0.120782	-0.164391	0.0426878	-0.525253	-0.154729	-0.0613037	-0.0320774	0.0281347	-0.421901	-0.500997	0.300365	0.220851	-0.117712	0.532695	0.170464
NAT1	-0.622963	-0.425086	-0.885857	-0.803153	-0.622502	-0.233739	-0.364711	-0.441971	0.318105	0.233819	0.649064	0.652568	0.373089	0.124835	0.735266	0.370443	0.227649	0.0140686	-0.126549	0.2635	0.0745217	0.105378
VPS8	-0.348511	-0.424926	-0.265066	-0.793727	-0.639725	-0.00970445	0.142083	-0.128741	0.476096	0.627791	0.618411	0.838729	0.527007	0.453515	0.321199	-0.112877	-0.179239	-0.179855	-0.0599013	-0.243701	-0.34611	-0.504471
ZSCAN31	-0.655834	-0.424917	-0.336202	-0.753548	-0.510298	-0.117865	-0.225459	-0.257478	0.219717	0.137382	0.642228	0.820545	0.35774	0.22579	0.437295	0.504755	-0.233262	-0.349883	0.065806	-0.00302382	-0.118534	-0.210214
NFATC4	0.00580727	-0.424839	-0.0770257	-0.0310107	0.329614	0.385913	0.124586	-0.701632	0.585824	0.274966	-0.113973	0.0359812	-0.668744	-0.252614	0.35478	0.297702	0.492232	0.435157	-0.18872	-0.584466	-0.341513	0.0228461
TPMT	-0.612435	-0.424734	-0.700627	-0.770276	-0.334814	-0.300911	-0.534655	-0.674876	0.386669	0.0278307	0.449669	0.686422	0.168582	0.185429	0.834237	0.622402	0.160222	0.157552	0.0119809	0.132175	0.104441	0.0697203
RRBP1	0.126727	-0.424331	0.203623	-0.442289	-0.198107	0.00131428	0.552602	-0.137587	0.789537	0.638365	0.31048	0.588259	0.086312	0.419994	-0.0358816	0.0548556	-0.123044	-0.170379	-0.249071	-0.691186	-0.781777	-0.839371
FTSJ3	-0.370287	-0.424313	-0.010559	-0.498088	-0.695267	0.154405	0.386615	0.394914	0.0992138	0.522023	0.725066	0.639369	0.553612	0.167615	-0.213907	-0.0394385	-0.479065	-0.800694	-0.16502	-0.148509	-0.396786	-0.487334
METTL7A	-0.431698	-0.424091	-0.468259	-0.552923	-0.416474	-0.360521	-0.185013	-0.220647	0.283038	0.0231463	0.520667	0.537797	0.295929	0.176532	0.330047	0.504379	-0.0709123	-0.254987	-0.10189	0.158058	-0.116045	-0.164002
C1orf112	-0.470468	-0.423914	0.101555	0.299887	0.368258	0.524511	-0.517043	-0.272158	-0.492783	-0.24724	-0.323391	-0.190398	-0.295025	-0.459025	0.209177	-0.110316	-0.313444	0.194169	0.475325	0.0260218	0.616717	0.611645
SLC30A1	0.142973	-0.423812	0.529894	0.475124	0.704596	0.592573	0.105843	-0.314002	0.101249	0.1927	-0.571668	-0.297003	-0.675044	-0.376478	-0.0547701	-0.0796982	-0.13712	0.285347	0.113966	-0.656483	0.012686	0.0926149
ZBED1	-0.524662	-0.423803	-0.669601	-0.744652	-0.799204	0.00444293	0.18029	-0.141287	0.369797	0.625965	0.841383	0.657255	0.403829	0.0221763	0.469276	0.217109	0.189432	-0.315228	-0.166984	-0.0245142	-0.324936	-0.137929
KAT6B	-0.292935	-0.423768	-0.287406	-0.52305	-0.146212	-0.0620673	-0.0378441	-0.736113	0.633611	0.272818	0.249264	0.524523	-0.0587647	0.259279	0.686567	0.129324	0.260077	0.451566	0.30131	-0.367481	-0.367587	-0.243391
TUBD1	-0.495454	-0.423563	-0.515937	-0.780049	-0.545636	-0.520248	-0.526352	-0.235494	0.20785	0.0188241	0.437447	0.762247	0.744814	0.6364	0.489602	-0.0501211	-0.372194	0.0357403	0.15059	0.343846	0.222259	-0.237998
FBXL5	-0.467889	-0.423102	-0.278542	-0.404505	-0.0102697	-0.173468	-0.456328	-0.709145	0.262819	-0.0523946	0.0714426	0.425209	0.0234649	0.202154	0.752683	0.165321	-0.0242175	0.464084	0.553949	-0.0763458	0.111755	0.0390429
EXOC3	-0.472833	-0.423061	-0.44597	-0.569527	-0.465787	-0.374919	-0.346525	-0.292198	0.167855	0.0818221	0.360372	0.550901	0.576385	0.448014	0.53651	-0.220175	-0.233272	0.18696	0.439974	0.219992	0.112746	-0.142117
NOD1	-0.0764524	-0.42237	0.0377732	0.0461443	0.610193	0.170555	-0.402214	-0.82666	0.351597	-0.147886	-0.439096	0.00917419	-0.614755	-0.0909056	0.463229	0.299417	0.157315	0.649073	0.110522	-0.370932	0.132555	0.168976
HLTF	-0.461481	-0.422103	-0.272281	-0.41911	-0.281626	0.365464	-0.0822691	-0.383286	0.185328	0.390285	0.301266	0.432108	0.0708286	-0.0119176	0.479679	-0.148922	0.0564514	0.164269	0.188109	-0.215317	-0.0393368	0.0559911
GLA	-0.0335591	-0.421052	0.0833816	0.00484883	-0.117875	0.368689	0.0907866	0.329806	-0.0837562	0.365503	0.0493666	0.0814183	0.198832	-0.0611924	-0.357284	-0.35619	-0.419518	-0.350999	-0.424827	-0.0743054	0.143906	-0.0675385
CAAP1	-0.2342	-0.421046	0.261962	-0.218812	0.31364	0.376326	-0.364443	-0.314833	0.0900062	0.296337	-0.231498	0.392159	-0.135245	0.0124528	0.263174	0.200758	-0.476902	0.0309987	-0.0612748	-0.435294	0.358169	0.00603385
FA2H	-0.565264	-0.420254	-0.429286	-0.895005	-0.516794	-0.197876	-0.160454	-0.439995	0.484236	0.403691	0.624412	0.91329	0.350855	0.324834	0.680616	0.492114	-0.0709584	-0.131317	0.0622902	-0.168928	-0.202472	-0.299561
EWSR1	-0.183721	-0.419779	-0.687384	-0.3017	-0.146516	-0.170101	-0.364173	-0.394578	0.28507	0.105548	0.11452	0.134517	0.0710306	0.00242963	0.428954	0.0943429	0.274762	0.298928	-0.357376	0.242829	0.25293	0.230457
SPRED2	-0.306968	-0.419654	-0.265751	-0.730758	-0.649833	0.0477107	0.350845	-0.124967	0.569477	0.58974	0.727112	0.77291	0.348592	0.318368	0.203274	0.0851259	0.0142953	-0.302581	-0.196864	-0.315733	-0.618519	-0.550296
SORL1	-0.477741	-0.419402	-0.649706	-0.739227	-0.440365	-0.323781	-0.310582	-0.461954	0.403081	0.347569	0.456521	0.649483	0.349606	0.225273	0.755503	0.350129	0.0590512	0.0885496	0.0193964	0.0601551	0.0654493	-0.0474975
NADK	-0.653696	-0.419022	-0.118814	-0.462673	-0.229604	-0.0120813	-0.41914	-0.218133	-0.10285	0.101182	0.273096	0.576321	0.319858	0.0955857	0.478368	0.237893	-0.504918	-0.178371	0.430333	0.00565323	0.294468	0.0382225
PPP2R3A	-0.257927	-0.418994	0.230099	-0.0215638	0.0634055	-0.0387148	-0.0471665	-0.214456	0.043169	-0.0231303	-0.0216922	0.191503	0.0655509	0.140353	0.171603	-0.137002	-0.413319	0.0893229	0.658833	-0.216342	-0.082852	-0.194585
RMND5B	-0.154043	-0.418379	0.0571096	-0.664826	-0.48812	-0.207444	0.037142	0.182531	0.334058	0.460059	0.398307	0.812355	0.731729	0.701501	-0.0560074	-0.236839	-0.68531	-0.373751	-0.162568	-0.152533	-0.155683	-0.713757
VPS51	-0.61986	-0.417808	-0.159679	-0.197823	-0.71221	0.358115	0.412935	0.228458	-0.194404	0.280503	0.744646	0.28241	0.345771	-0.211805	-0.0166151	-0.294347	-0.16022	-0.515847	0.482288	-4.51565e-07	-0.410271	-0.0637505
RBM19	-0.356516	-0.417684	-0.122702	-0.549738	-0.588819	0.24116	0.179121	0.268982	0.0906242	0.761898	0.535827	0.629481	0.546271	0.114544	0.0493707	-0.125713	-0.450908	-0.564403	-0.231869	-0.180256	-0.0459885	-0.272225
SGSM3	-0.108219	-0.417634	-0.407959	-0.78601	-0.212967	-0.273591	-0.0729774	-0.632775	0.894619	0.469903	0.315834	0.745817	0.0843128	0.454999	0.597412	0.432651	0.218137	0.236411	-0.372191	-0.357141	-0.337343	-0.451107
RB1	-0.587424	-0.417612	-0.593402	-0.837153	-0.75929	-0.250038	0.000492754	-0.264918	0.390956	0.431283	0.791649	0.796097	0.522373	0.278312	0.60097	0.229716	0.0143267	-0.188949	0.152831	0.0153171	-0.286781	-0.26485
SLC16A6	-0.528863	-0.417491	-0.445923	-0.840263	-0.442754	-0.279081	-0.334638	-0.427211	0.421825	0.130623	0.542611	0.853671	0.352231	0.398476	0.553785	0.486231	-0.110643	-0.100431	-0.0598182	0.00744642	-0.0884252	-0.265007
INPP4B	-0.233273	-0.417411	-0.256085	-0.136966	-0.455815	0.270195	0.504502	0.0981572	0.196737	0.378348	0.566635	0.137294	0.0186297	-0.275138	-0.107511	0.0581909	0.184411	-0.422114	-0.217462	-0.137701	-0.526455	-0.121828
MPZL1	-0.33598	-0.417138	0.289742	0.158058	-0.0581279	0.240868	-0.187937	0.28826	-0.477969	-0.229691	-0.00740923	0.0423553	0.294259	0.0331869	-0.333468	-0.502355	-0.751049	-0.277158	0.387529	0.156896	0.276848	0.0130443
LAP3	-0.472423	-0.416919	0.132944	0.401073	0.354494	0.424043	-0.377785	-0.284494	-0.490651	-0.307132	-0.290697	-0.284354	-0.323901	-0.4956	0.226767	-0.127611	-0.261703	0.22078	0.748534	0.0116211	0.45128	0.571331
CSNK1E	-0.355928	-0.416822	-0.220146	-0.732685	-0.404483	-0.15333	0.109905	-0.427729	0.644756	0.298599	0.578235	0.801404	0.161113	0.368454	0.411241	0.43941	0.028912	-0.119123	-0.00178875	-0.337495	-0.567538	-0.524852
TLK2	0.0362379	-0.416792	0.236678	0.375489	0.147467	0.37572	0.323812	-0.108748	0.041894	0.140798	-0.177408	-0.278344	-0.198386	-0.140416	-0.115617	-0.700675	-0.0378315	0.312429	0.464483	-0.311234	-0.249761	-0.0463161
DUSP4	-0.542253	-0.416573	-0.340724	-0.781353	-0.870581	-0.215007	0.192178	0.0616427	0.279484	0.396645	0.882777	0.838241	0.70214	0.400997	0.229758	0.0366865	-0.278413	-0.493884	0.160617	0.00815437	-0.440286	-0.507097
WDR26	-0.0842645	-0.416551	0.397264	0.574221	0.352972	0.342993	0.152308	-0.117785	-0.201852	-0.224284	-0.295974	-0.406511	-0.347408	-0.292873	-0.170241	-0.443977	-0.204033	0.213766	0.697309	-0.221982	-0.114531	0.100585
SHPK	-0.592935	-0.416326	-0.200264	0.129028	0.0311875	0.28699	-0.157735	-0.528445	-0.144901	-0.370299	0.145424	-0.0939108	-0.37254	-0.427222	0.402141	0.111254	0.233005	0.25953	0.74046	0.0181779	-0.0910792	0.409277
CD99	-0.178026	-0.415927	-0.394261	-0.72709	-0.57686	-0.455995	0.0196084	-0.147221	0.550303	0.456107	0.482286	0.706635	0.64588	0.629916	0.343792	-0.152148	-0.178152	-0.00342425	-0.0410795	-0.0222384	-0.244926	-0.546674
TSPAN31	-0.415778	-0.415335	-0.0579493	-0.497931	-0.787173	-0.0273916	0.332622	0.340893	0.057617	0.400538	0.722136	0.625197	0.738231	0.358462	-0.102348	-0.382391	-0.511517	-0.564514	0.25539	-0.0186809	-0.394927	-0.526308
AGA	-0.569311	-0.414753	-0.311713	-0.410724	-0.427812	0.225641	0.243718	-0.436636	0.296526	0.353824	0.58637	0.430592	-0.0391952	-0.158775	0.553687	0.188712	0.266372	-0.00699491	0.472088	-0.302696	-0.498992	-0.0548556
RNF139	-0.0408581	-0.414732	-0.210538	-0.23654	0.186813	-0.01857	-0.480256	-0.503462	0.293938	0.210922	-0.304261	0.206935	0.0606821	0.281975	0.465685	-0.327416	-0.0941846	0.634132	-0.0195899	-0.0922338	0.418738	0.0602578
NMI	-0.235245	-0.414543	0.0478886	0.483324	0.500543	0.698191	-0.115203	-0.389169	-0.210728	-0.000268941	-0.345078	-0.443363	-0.726161	-0.794683	0.191181	0.103168	0.182343	0.257366	0.188743	-0.258523	0.257461	0.647182
NSMCE4A	-0.758692	-0.414453	-0.247616	-0.24105	-0.19281	0.474699	-0.158247	-0.433159	-0.126757	0.186796	0.338258	0.286544	-0.148194	-0.430002	0.615493	0.236389	0.055666	-0.000910264	0.556469	-0.162916	0.0613429	0.388224
SQLE	0.0367893	-0.4133	0.186302	0.320853	0.697677	0.45238	-0.362028	-0.488427	0.0316129	0.0827478	-0.65932	-0.255942	-0.550809	-0.301727	0.23472	-0.0989048	-0.0723491	0.551785	0.0176562	-0.349071	0.471224	0.375329
BRMS1	-0.381171	-0.412252	-0.103941	-0.106013	-0.415101	0.235782	0.510513	-0.00872559	0.107314	0.40666	0.526512	0.169188	0.0368885	-0.28052	0.128846	0.00446931	0.0458181	-0.314928	0.389001	-0.263947	-0.530602	-0.119118
VLDLR	0.119748	-0.412005	0.533296	-0.0290792	0.355748	0.151419	-0.11103	-0.196148	0.248068	0.134238	-0.382591	0.258628	0.00579413	0.4343	-0.0845304	-0.416318	-0.583238	0.262751	0.150001	-0.472173	0.0285606	-0.427097
SMURF2	-0.341301	-0.411782	-0.119257	0.0123245	0.152851	-0.13669	-0.41948	-0.569527	0.0207311	-0.384786	-0.14593	0.0298864	-0.0597758	0.121901	0.451631	-0.218976	-0.069714	0.582652	0.769828	0.0806067	0.1472	0.139734
SLC39A7	-0.502536	-0.411755	-0.538052	-0.887582	-0.640125	-0.141772	0.0836231	-0.423028	0.610953	0.505115	0.768351	0.857022	0.289409	0.248904	0.624972	0.461329	0.183629	-0.151255	-0.0605142	-0.209903	-0.461137	-0.344387
MAGED2	-0.0792866	-0.41175	-0.147069	-0.742947	-0.125772	-0.122695	0.00155343	-0.580462	0.870434	0.493701	0.252731	0.792	0.0371564	0.493258	0.473424	0.373463	0.0581118	0.170352	-0.311905	-0.53151	-0.40583	-0.568182
HLA.C	0.27813	-0.411738	0.0717957	-0.253819	0.0759838	-0.347525	0.0804157	-0.350865	0.711702	0.221378	-0.124091	0.316309	0.137953	0.650788	0.0984544	-0.328764	-0.123586	0.439146	-0.0302459	-0.342699	-0.341059	-0.643709
TBC1D30	-0.712854	-0.411682	-0.795096	-0.767683	-0.584779	-0.320902	-0.606036	-0.372074	0.0825969	0.0610483	0.534621	0.658919	0.551238	0.239557	0.740541	0.196651	-0.0692461	0.0472775	0.136729	0.423465	0.355467	0.166513
PEG10	-0.563832	-0.411433	0.101375	0.111509	-0.361954	0.294943	0.0733111	0.372948	-0.570244	0.0411448	0.316728	0.042043	0.367462	-0.252961	-0.141383	-0.407085	-0.605235	-0.486441	0.656543	0.152537	0.122725	0.138444
ERCC6L	-0.674843	-0.411422	-0.121767	0.00394054	-0.131433	0.693299	-0.152267	-0.113525	-0.404056	0.0844683	0.236005	0.0677156	-0.151965	-0.578084	0.212681	0.0436382	-0.105361	-0.213657	0.294443	-0.0270104	0.232655	0.509846
FBXW11	-0.412798	-0.411349	-0.206634	-0.754403	-0.541608	-0.225516	-0.0706706	-0.235701	0.40268	0.246568	0.535405	0.834739	0.543975	0.600018	0.353211	-0.0732604	-0.288015	-0.0616203	0.222535	-0.101425	-0.284807	-0.52003
H2BC6	-0.0179768	-0.411197	-0.108196	-0.713406	-0.167933	-0.03183	0.190978	-0.456123	0.894179	0.69213	0.303887	0.765617	0.0217096	0.393523	0.38365	0.393449	0.0695117	0.0193869	-0.441861	-0.63212	-0.497474	-0.607221
RYBP	-0.117004	-0.41119	-0.203066	-0.679526	-0.184748	0.0183236	0.150994	-0.44512	0.778228	0.73875	0.328847	0.701633	-0.00932629	0.20288	0.47815	0.498603	0.107333	-0.0371803	-0.409545	-0.575342	-0.375532	-0.419643
CLTC	-0.14042	-0.41101	0.0453945	-0.606774	-0.0355381	-0.151798	-0.337622	-0.255183	0.423305	0.245415	0.0632423	0.734595	0.286611	0.554808	0.212904	0.207304	-0.494834	-0.0460802	-0.288305	-0.246018	0.0999436	-0.447365
FOCAD	-0.101816	-0.410763	0.386476	0.32354	0.0737035	0.78786	0.501622	0.142462	-0.0828788	0.281592	0.0601715	-0.144364	-0.348813	-0.460344	-0.388784	-0.230926	-0.125044	-0.310112	0.015851	-0.472381	-0.360008	-0.022808
ANO1	-0.495846	-0.41053	-0.42855	-0.237615	-0.0237327	0.302488	-0.364165	-0.465971	-4.65508e-05	0.339377	0.0694015	0.175622	-0.130731	-0.376609	0.681707	0.230819	0.114253	0.200958	0.105378	-0.0696129	0.406307	0.495283
ZNF175	-0.563775	-0.410436	-0.613016	-0.712005	-0.933467	-0.141861	0.180444	0.040327	0.216169	0.470161	0.902727	0.65638	0.652034	0.180915	0.331683	-0.0373124	-0.0186904	-0.389807	0.0699698	0.1508	-0.323324	-0.234302
VRK3	0.225434	-0.410378	0.17756	-0.0289374	0.044104	0.288484	0.264644	0.0562761	0.30599	0.696948	-0.154551	0.10119	0.0947734	0.127451	-0.106959	-0.548976	-0.256232	0.0868494	-0.262141	-0.442662	-0.0486977	-0.284932
GABARAPL1	-0.281925	-0.410188	-0.085881	-0.360874	-0.678023	0.257591	0.46662	0.392038	0.0913345	0.525321	0.671797	0.44794	0.4642	0.0681859	-0.267081	-0.246998	-0.284226	-0.657693	-0.213008	-0.112332	-0.423557	-0.382673
HIF1AN	-0.467146	-0.409859	-0.262795	-0.49639	-0.816827	0.115599	0.261124	0.276836	0.0168438	0.429639	0.741622	0.545666	0.655352	0.193696	-0.018546	-0.389219	-0.297603	-0.482207	0.101898	0.0699012	-0.283022	-0.298183
CHMP2B	-0.370935	-0.409314	-0.0946746	0.219614	-0.168321	0.00806595	-0.128182	-0.0201616	-0.339745	-0.378131	0.0757981	-0.167272	0.216481	-0.0161291	-0.0107148	-0.659154	-0.236556	0.177093	0.775266	0.327848	0.0807161	0.159856
MECOM	-0.432282	-0.40922	-0.345861	-0.0202174	-0.531858	0.40752	0.205298	0.326008	-0.315869	0.376669	0.466269	-0.00923341	0.284119	-0.421003	-0.069467	-0.348937	-0.0930154	-0.429089	0.00436562	0.190364	0.0608068	0.279383
ENDOD1	0.149395	-0.408389	0.742185	0.0826977	0.323982	0.374504	0.347755	-0.0537025	0.297526	0.369062	-0.231768	0.21382	-0.18027	0.181058	-0.248155	-0.230309	-0.524215	-0.0539419	0.152908	-0.78029	-0.364416	-0.553182
LUC7L3	-0.320954	-0.408196	-0.656217	-0.620336	-0.299906	-0.233189	-0.264262	-0.668083	0.547617	0.312481	0.285469	0.490498	0.165393	0.260996	0.800654	0.0629566	0.321928	0.491823	0.0807031	-0.0302223	-0.0336891	-0.0285674
UFD1	-0.164086	-0.40739	-0.113818	-0.726311	-0.302457	-0.331325	-0.0113488	-0.373393	0.696386	0.233205	0.385068	0.813565	0.30579	0.656971	0.293581	0.21802	-0.166156	0.00531571	-0.0854351	-0.287765	-0.441628	-0.682897
ASB8	-0.371053	-0.406898	-0.435932	-0.908988	-0.396828	-0.0918108	-0.125573	-0.497839	0.661935	0.608721	0.494048	0.891722	0.22758	0.320574	0.672303	0.490546	0.0588611	-0.0210482	-0.289093	-0.316712	-0.182271	-0.313654
BPGM	-0.491236	-0.406736	-0.638618	-0.756939	-0.418405	-0.33704	-0.532884	-0.481356	0.333677	0.00066729	0.409172	0.68249	0.404202	0.421499	0.613463	0.195002	-0.00335879	0.183396	-0.0443942	0.24653	0.152284	-0.0645313
NFKBIE	-0.0695316	-0.406715	0.0163318	0.221285	-0.253496	0.350224	0.616175	0.277929	0.0123652	0.311866	0.320248	-0.164845	-0.0581665	-0.374299	-0.35941	-0.214995	0.0216521	-0.408732	-0.0546428	-0.172913	-0.475014	-0.0942531
LPGAT1	-0.450499	-0.406656	-0.0724525	-0.177136	0.166692	0.161077	-0.22042	-0.587329	0.156083	0.10052	0.0367453	0.25196	-0.323241	-0.25353	0.597722	0.537234	0.00926344	0.140116	0.38102	-0.321075	0.0332891	0.178143
SRRD	0.0588159	-0.406621	0.52551	0.0822341	-0.00220155	0.672061	0.755359	0.210103	0.244467	0.707691	0.155063	0.143733	-0.227976	-0.246505	-0.383575	-0.0669047	-0.245411	-0.493962	-0.189328	-0.79387	-0.605906	-0.420429
CFD	-0.546203	-0.406453	-0.48743	-0.899091	-0.660455	0.00712535	-0.00318007	-0.255573	0.431451	0.6434	0.72829	0.886687	0.40622	0.200643	0.569742	0.359	-0.0212075	-0.283662	-0.157466	-0.181146	-0.211693	-0.248921
PEX11A	-0.560862	-0.406451	-0.684317	-0.862669	-0.573073	-0.455926	-0.557296	-0.297488	0.243565	0.10436	0.524613	0.790598	0.637895	0.459958	0.600976	0.252773	-0.197751	-0.0489135	-0.0814545	0.348761	0.26051	-0.0949409
RAB25	-0.491374	-0.406301	-0.0668055	-0.659864	-0.431382	0.0660945	-0.0788167	0.0429514	0.133223	0.449395	0.515318	0.793036	0.414376	0.177073	0.194437	0.391929	-0.517239	-0.591601	-0.15622	-0.180257	-0.0142417	-0.291569
SIK3	-0.0700345	-0.406216	0.563027	0.49179	0.130494	0.526393	0.488299	0.282246	-0.250762	0.173811	-0.0718672	-0.2578	-0.168034	-0.355898	-0.432217	-0.421229	-0.435909	-0.305146	0.455592	-0.387341	-0.263478	-0.0933048
GOLGA5	-0.543477	-0.406184	-0.102518	-0.730678	-0.523483	0.0164704	-0.147066	-0.0271021	0.13363	0.3653	0.537599	0.859888	0.554221	0.371857	0.26704	0.0939791	-0.528918	-0.395733	0.0787243	-0.108428	-0.0244187	-0.345571
EIF2AK3	-0.572513	-0.406076	-0.356036	-0.695952	-0.211029	-0.240821	-0.514126	-0.577181	0.284131	0.10384	0.284777	0.723103	0.240103	0.294849	0.767597	0.428314	-0.180496	0.142837	0.284275	-0.0394322	0.171122	-0.0584946
DSTN	-0.314093	-0.405996	-0.665743	-0.801055	-0.470989	-0.380173	-0.0806173	-0.609171	0.739104	0.357393	0.530781	0.69181	0.241766	0.381908	0.724061	0.316524	0.337754	0.246316	-0.0700574	-0.0926455	-0.342895	-0.297908
TFAP2B	-0.552605	-0.405857	-0.347104	-0.469953	-0.465303	-0.406949	-0.560481	-0.0185498	-0.168614	-0.278919	0.344274	0.506956	0.721087	0.469283	0.222525	-0.215608	-0.557868	-0.0941082	0.354709	0.518267	0.354194	-0.073781
TSPYL1	-0.370456	-0.404811	0.314626	-0.169972	-0.491922	0.355693	0.442633	0.422351	-0.150787	0.419833	0.484583	0.398898	0.441844	0.0642981	-0.282553	-0.413431	-0.638259	-0.63529	0.367697	-0.256734	-0.348225	-0.398755
HMGXB4	0.362537	-0.404708	0.180217	-0.178156	0.358444	0.0598548	0.128812	-0.548538	0.831285	0.410289	-0.299877	0.248551	-0.297452	0.379038	0.155821	-0.106092	0.101303	0.536886	-0.31762	-0.677398	-0.350596	-0.499171
MAGEH1	-0.196951	-0.404453	-0.119957	-0.775407	-0.128014	-0.0824335	-0.267429	-0.40269	0.581328	0.531633	0.174307	0.846137	0.240767	0.476056	0.475164	0.329791	-0.281095	0.0199174	-0.336244	-0.379748	0.0350282	-0.402396
TRIM14	-0.689597	-0.404221	-0.563745	-0.361338	-0.304842	0.0183032	-0.471906	-0.404232	-0.0786148	-0.250801	0.3923	0.311953	0.0855063	-0.123268	0.489287	0.279011	0.0915126	0.0374998	0.211107	0.325126	0.198022	0.344427
ELOVL5	-0.726648	-0.404013	-0.542387	-0.45105	-0.783442	-0.0570057	-0.104459	0.0406943	-0.17293	-0.0474218	0.754308	0.430157	0.564384	0.0561982	0.226001	-0.156175	-0.129342	-0.312652	0.367441	0.423923	-0.067366	0.0514043
GNAS	-0.0631571	-0.403942	-0.192792	-0.373328	-0.386077	-0.00272238	0.521705	-0.257908	0.644788	0.576477	0.439744	0.378295	0.0911738	0.186072	0.239349	-0.129137	0.240886	0.0672664	0.0677708	-0.426591	-0.718126	-0.479069
MKNK1	-0.330354	-0.403834	-0.161482	-0.34122	-0.758584	0.139857	0.566404	0.240465	0.157551	0.475204	0.732987	0.400704	0.476486	0.118637	-0.088075	-0.423483	-0.118096	-0.4205	0.21164	-0.111053	-0.612093	-0.412065
IMMT	0.0447712	-0.403445	0.478655	0.528195	0.156049	0.708731	0.612477	0.165126	-0.087525	0.214935	-0.0783952	-0.347205	-0.362257	-0.415934	-0.471122	-0.524209	-0.112026	-0.13086	0.237784	-0.472366	-0.435757	-0.0723007
MTRR	-0.197184	-0.403049	-0.0733053	-0.390764	0.0833584	-0.0441696	-0.203049	-0.50506	0.413799	0.382217	-0.0205681	0.445873	-0.0195156	0.165588	0.559377	0.242547	-0.13065	0.242961	0.117506	-0.375126	0.0527281	-0.140011
SLC29A2	-0.362012	-0.402872	0.352601	0.143056	-0.284517	0.745066	0.590915	0.376813	-0.273182	0.485387	0.365967	0.0659121	0.0165465	-0.44356	-0.306991	-0.29208	-0.375154	-0.626854	0.319678	-0.400668	-0.352388	-0.0698394
TMCO1	-0.279847	-0.402496	0.0400877	-0.110279	0.349523	-0.0590226	-0.702236	-0.551653	0.0153738	-0.338627	-0.342947	0.209175	-0.0508698	0.247486	0.397739	-0.0508177	-0.349308	0.503629	0.396072	0.00508434	0.466291	0.11459
PPFIBP1	-0.764021	-0.40248	-0.603083	-0.407637	-0.243169	0.0621436	-0.305792	-0.686216	0.124017	-0.0659838	0.462807	0.344784	-0.194777	-0.334461	0.813088	0.661572	0.374439	0.114049	0.390476	0.0431617	-0.0406902	0.379542
CENPE	-0.684893	-0.402316	-0.110618	0.171064	0.117037	0.599753	-0.340862	-0.349614	-0.460655	-0.111396	-0.0079277	-0.113021	-0.324716	-0.64924	0.423718	0.0619795	-0.0429032	0.106553	0.627888	-0.00104737	0.393892	0.695073
LRRC31	-0.532318	-0.402294	-0.480204	-0.944009	-0.635241	-0.347937	-0.19557	-0.351466	0.478906	0.272538	0.682261	0.949586	0.537583	0.523482	0.570631	0.313456	-0.125507	-0.126796	0.042488	-0.00269807	-0.220805	-0.405995
WBP1L	-0.20791	-0.401897	-0.171127	-0.58261	-0.2746	-0.362304	-0.390088	-0.230023	0.304026	0.0697273	0.141208	0.636663	0.586774	0.73948	0.280733	-0.344943	-0.442868	0.220119	0.127191	0.0805965	0.130158	-0.4065
EIF2B3	0.000799223	-0.401654	0.309565	-0.0403647	0.584439	0.425119	-0.159658	-0.668366	0.415917	0.296732	-0.427967	0.179084	-0.56036	-0.0574346	0.382175	0.197323	-0.0378757	0.467393	0.0250243	-0.721449	0.0341674	-0.0335975
MBD1	-0.192227	-0.400393	0.28089	0.319672	0.283323	0.340139	0.234957	-0.391977	0.0892576	-0.170772	-0.0698952	-0.166347	-0.530037	-0.312261	0.0599732	0.0330784	0.0864622	0.188802	0.608287	-0.408848	-0.426534	0.00321737
PRB1	0.0396384	-0.400061	-0.0166209	0.0632838	0.482528	0.324252	0.0366887	-0.787666	0.559439	0.17043	-0.263774	-0.0511175	-0.751593	-0.259853	0.414043	0.319369	0.479257	0.567718	-0.0516801	-0.588654	-0.261527	0.076346
RBPMS	0.0939298	-0.399744	-0.00966218	0.410824	0.30161	0.364539	-0.0866976	-0.00682882	-0.143389	0.142625	-0.386554	-0.41975	-0.206797	-0.341083	-0.124756	-0.455011	-0.0766231	0.230169	-0.155055	-0.0171398	0.375757	0.34912
AGFG2	-0.566884	-0.399576	-0.195466	-0.626204	-0.443284	0.221484	0.120955	-0.163806	0.256723	0.50482	0.648981	0.711699	0.108813	-0.107192	0.358427	0.637946	-0.106947	-0.534304	-0.104259	-0.323435	-0.291239	-0.171761
COG4	-0.344556	-0.399496	-0.372946	-0.710138	-0.373278	-0.644344	-0.449016	-0.34794	0.373684	-0.0391401	0.313197	0.722255	0.605558	0.716403	0.486199	0.0487434	-0.333777	0.150303	0.219144	0.194265	0.0621078	-0.388172
RPRD1A	-0.41306	-0.399329	0.0169896	-0.358576	-0.668438	0.0581193	0.326284	0.322591	-0.0390738	0.402038	0.601642	0.495671	0.63645	0.23089	-0.0712954	-0.421786	-0.517985	-0.497264	0.396069	-0.0618493	-0.313892	-0.40859
SQSTM1	-0.210576	-0.399057	-0.115227	-0.335335	-0.642961	-0.107859	0.114076	0.50704	-0.083515	0.350222	0.445872	0.403159	0.829786	0.378433	-0.266758	-0.603656	-0.628689	-0.481997	-0.0569151	0.217204	0.0148981	-0.366963
CDK17	-0.633808	-0.399052	-0.585214	-0.876695	-0.57812	-0.119607	-0.124268	-0.519031	0.479099	0.353628	0.717694	0.839847	0.243929	0.179434	0.746083	0.539436	0.174344	-0.0809791	0.0602586	-0.112675	-0.276068	-0.164056
GNPTAB	-0.629802	-0.398225	-0.561368	-0.92818	-0.689413	-0.211599	-0.273737	-0.197458	0.272999	0.367116	0.715896	0.910159	0.584186	0.322812	0.547499	0.378062	-0.196014	-0.319539	-0.113524	0.10519	0.0182674	-0.19211
NDUFB8	-0.828636	-0.39802	-0.614336	-0.152377	-0.48073	0.201559	-0.260912	-0.233328	-0.360056	-0.177847	0.509664	0.0791156	0.135363	-0.40136	0.469566	-0.0515486	0.154909	-0.0122399	0.595342	0.41552	0.162263	0.552487
SUSD6	0.108367	-0.39774	-0.0660819	-0.443604	0.192138	-0.189534	-0.273663	-0.652986	0.730723	0.178915	-0.181162	0.475194	-0.0283374	0.585044	0.396871	-0.036075	-0.00149203	0.595709	-0.180533	-0.359356	-0.0823584	-0.409504
DENND1B	-0.186287	-0.397294	0.158892	0.299774	0.664578	0.410496	-0.497651	-0.562237	-0.120348	-0.124106	-0.581307	-0.21532	-0.548427	-0.35964	0.364509	0.0493689	-0.112031	0.520919	0.313941	-0.244619	0.525396	0.487957
BAZ1A	-0.475052	-0.397048	0.291598	0.0839962	0.18419	0.747983	-0.0878586	-0.0981776	-0.310401	0.26324	-0.0401024	0.104602	-0.28654	-0.520064	0.13459	0.165768	-0.374944	-0.255188	0.261593	-0.386647	0.245385	0.317874
THG1L	-0.398137	-0.396813	-0.301353	-0.554526	-0.741491	-0.048628	0.313787	0.0186471	0.301209	0.271507	0.77061	0.59053	0.465282	0.287361	0.0701044	-0.131708	-0.0449882	-0.329481	0.0924071	-0.0232239	-0.574641	-0.444351
TFPT	0.0129171	-0.396463	0.11577	-0.632835	-0.106229	0.0706075	0.264374	-0.376988	0.831426	0.67189	0.244068	0.758104	0.00954233	0.429347	0.24907	0.272218	-0.0780217	-0.0268312	-0.329352	-0.734862	-0.552168	-0.698128
HLA.A	-0.189648	-0.39642	-0.155158	-0.357327	-0.281373	-0.370441	0.114154	-0.367797	0.478432	0.0258676	0.316841	0.404493	0.22636	0.440017	0.304942	-0.107908	-0.00873649	0.217083	0.463443	-0.12996	-0.495251	-0.469245
EFCAB11	-0.520605	-0.396309	-0.287882	-0.595181	-0.839028	-0.0219479	0.0862119	0.305745	-0.0406433	0.387993	0.733307	0.64907	0.801991	0.301018	0.0369573	-0.325645	-0.458954	-0.527774	0.105464	0.173381	-0.107678	-0.29888
STRN3	-0.801637	-0.396278	-0.665629	-0.729169	-0.563272	-0.291723	-0.596022	-0.32088	-0.0305751	-0.0029465	0.556204	0.677896	0.535878	0.182008	0.712219	0.30538	-0.199231	-0.0890509	0.296889	0.391608	0.346285	0.165615
DHX40	-0.164072	-0.394849	-0.176206	-0.755634	-0.27842	-0.0543226	-0.0869464	-0.190759	0.557208	0.584212	0.337441	0.807464	0.290722	0.387889	0.269743	0.373265	-0.238402	-0.239481	-0.571877	-0.313711	-0.0903993	-0.438171
ATXN1	-0.506954	-0.394624	-0.521846	-0.653346	-0.121934	-0.335716	-0.651598	-0.618868	0.302451	-0.0178218	0.218487	0.611226	0.13837	0.203337	0.759586	0.6446	-0.0405452	0.160644	-0.0115382	0.108983	0.303943	0.0860049
SELENBP1	0.0243158	-0.394559	-0.00217164	-0.565378	0.0401526	-0.371075	-0.362411	-0.279724	0.524078	0.259462	-0.0635065	0.650883	0.321548	0.651792	0.243694	0.161121	-0.467446	0.0969669	-0.32897	-0.204199	0.149766	-0.490329
PIK3IP1	0.126228	-0.394528	-0.0732826	-0.383907	0.155067	0.0783462	0.179874	-0.690937	0.909482	0.468346	0.0141601	0.401067	-0.368718	0.207036	0.398695	0.29854	0.369555	0.407083	-0.326269	-0.676636	-0.515862	-0.406631
TMEM104	-0.18962	-0.394485	0.0926454	-0.644203	-0.339227	0.0363669	0.100619	0.0453677	0.40316	0.51728	0.406329	0.800588	0.373079	0.411366	-0.00253907	0.213372	-0.479028	-0.475386	-0.375623	-0.361915	-0.250468	-0.593823
FTH1	-0.108068	-0.39433	-0.228875	-0.258761	-0.613357	-0.252207	0.278688	0.279355	0.16836	0.126486	0.499803	0.27484	0.603999	0.389238	-0.250438	-0.518647	-0.226813	-0.262216	-0.00478539	0.205279	-0.371582	-0.453862
HMGB3	-0.707451	-0.394127	-0.357797	-0.224546	-0.486894	0.406208	-0.0143523	0.0839837	-0.299477	0.139577	0.601615	0.242862	0.116848	-0.473446	0.132159	0.267878	-0.0711077	-0.559394	0.038604	0.155417	0.0397306	0.329611
SORD	-0.6457	-0.394125	-0.378517	-0.19907	-0.680801	0.395646	0.131846	0.327417	-0.383968	0.34348	0.652942	0.196763	0.3929	-0.392566	0.0270849	-0.176621	-0.183412	-0.591899	0.112269	0.231108	0.0617338	0.268939
TPRKB	-0.628691	-0.393887	-0.0216811	0.0908521	-0.307505	0.676945	0.253453	0.0928587	-0.401344	0.300931	0.390951	0.00515099	-0.0480282	-0.624619	0.108239	-0.134404	-0.124443	-0.375883	0.539245	-0.141282	-0.0734249	0.341449
MYO10	-0.270276	-0.393359	-0.095232	-0.767915	-0.381884	-0.0777493	0.018065	-0.258425	0.534647	0.615629	0.395839	0.856857	0.402243	0.496625	0.420514	0.0767326	-0.285249	-0.0792974	-0.0123101	-0.390904	-0.235381	-0.530216
TMEM127	-0.385603	-0.392688	0.145881	-0.595477	-0.253192	0.153956	-0.10873	-0.0848267	0.194058	0.399463	0.304816	0.781943	0.338528	0.342472	0.189582	0.113997	-0.568638	-0.310894	0.0228335	-0.337004	-0.035361	-0.390683
PLXNB2	-0.094637	-0.392612	-0.36441	-0.84414	-0.256596	-0.256961	-0.101587	-0.488977	0.83362	0.574237	0.320398	0.819031	0.212355	0.502103	0.528329	0.407659	0.0587384	0.100139	-0.497862	-0.342394	-0.223951	-0.481894
HLA.G	-0.130042	-0.392502	-0.323095	-0.348347	-0.404135	-0.557811	-0.0320224	-0.183651	0.362285	-0.102902	0.311429	0.333073	0.492762	0.584261	0.16223	-0.372391	-0.0959375	0.219209	0.312125	0.207235	-0.287397	-0.431489
CHPF2	-0.370288	-0.392494	0.310825	-0.402947	-0.0808912	0.385248	0.0524236	-0.151076	0.180102	0.393138	0.23332	0.632044	0.0275172	0.0948454	0.143324	0.238427	-0.453426	-0.319767	0.101739	-0.541855	-0.186023	-0.3215
INTS12	0.376343	-0.392424	0.568428	0.425152	0.438263	0.32508	0.305887	0.0161657	0.198203	0.0865663	-0.430412	-0.239903	-0.284022	0.0706699	-0.484579	-0.544322	-0.279362	0.17591	-0.0495116	-0.468645	-0.246375	-0.332182
MAGOHB	-0.55274	-0.392393	-0.196947	-0.224793	0.0278771	0.48547	-0.160077	-0.412171	0.0303312	0.264101	0.218627	0.26525	-0.377952	-0.543616	0.478091	0.714494	0.105367	-0.185781	-0.049267	-0.286425	0.0948434	0.368958
NDST1	-0.26165	-0.392032	-0.351465	-0.84029	-0.223563	-0.439402	-0.360183	-0.592662	0.684856	0.200711	0.289774	0.847826	0.283532	0.619891	0.62208	0.418487	-0.0778415	0.201278	-0.125759	-0.154471	-0.102984	-0.432966
PLPP3	-0.301036	-0.391993	-0.435919	-0.764396	-0.622548	-0.369023	-0.135502	0.0767681	0.308435	0.457967	0.550241	0.748009	0.714665	0.452329	0.233844	0.131751	-0.360114	-0.381352	-0.35142	0.133107	0.0383591	-0.367434
SNRNP35	0.186737	-0.391892	-0.0762843	-0.366533	0.270007	0.046538	-0.106974	-0.577305	0.76485	0.425096	-0.176416	0.373777	-0.265764	0.253631	0.316686	0.267526	0.150997	0.379626	-0.592798	-0.514513	-0.108162	-0.286182
CORO1B	-0.556842	-0.391337	-0.409314	-0.555068	-0.792133	-0.0478395	0.354297	0.0155535	0.206921	0.44434	0.867773	0.562415	0.420968	0.00383124	0.28833	0.164038	0.00296849	-0.476461	0.231028	-0.0431337	-0.506649	-0.253104
ECM1	-0.0718712	-0.391022	-0.168851	-0.217453	-0.0710187	-0.233057	-0.117372	-0.468658	0.407298	-0.0655503	0.0109808	0.224098	0.138641	0.45884	0.304222	-0.446995	0.0410574	0.574091	0.383233	-0.0550453	-0.19789	-0.274312
USP9X	-0.444707	-0.390905	-0.714543	-0.750236	-0.697588	-0.343935	-0.203282	-0.162996	0.284989	0.405278	0.593637	0.634864	0.648659	0.330723	0.540436	-0.0213914	-0.0354383	-0.0494232	-0.0495131	0.248058	0.0634737	-0.115667
PRR13	-0.153186	-0.390639	0.156979	-0.19206	-0.600644	0.254836	0.534051	0.577338	-0.0327522	0.558884	0.50157	0.338562	0.580616	0.163652	-0.438345	-0.599674	-0.542462	-0.639264	-0.0247925	-0.146459	-0.355825	-0.474911
PPIA	-0.212269	-0.390593	-0.0921296	0.0502181	0.535158	0.0319585	-0.779513	-0.619425	-0.0203236	-0.337284	-0.488986	-0.0266085	-0.31082	-0.0587966	0.438022	0.175092	-0.13207	0.554301	0.126951	0.0461205	0.643472	0.407427
IGFBP5	-0.495383	-0.389883	-0.508062	-0.555755	-0.524176	-0.423412	-0.590611	0.0364987	-0.125964	-0.0635758	0.35403	0.523809	0.794562	0.434392	0.279014	-0.180537	-0.50296	-0.126298	0.0723697	0.561434	0.495854	-0.00275702
CLU	-0.297003	-0.389861	-0.438482	-0.316879	-0.548985	-0.432337	-0.263542	0.135761	-0.0744469	-0.0559386	0.323738	0.272543	0.773426	0.441853	0.0826165	-0.586484	-0.370631	0.000464461	0.234768	0.52735	0.213424	-0.120803
CRISP3	-0.558252	-0.389794	-0.541783	-0.940114	-0.779321	-0.282081	-0.173062	-0.0835716	0.302791	0.414644	0.761171	0.924143	0.711365	0.431315	0.445598	0.228317	-0.247414	-0.363569	-0.129386	0.125276	-0.0624505	-0.318691
KIF4A	-0.82698	-0.389632	-0.332196	-0.203107	-0.409574	0.305348	-0.31978	-0.0764078	-0.446204	-0.158874	0.453751	0.240987	0.206568	-0.294563	0.287328	0.00467889	-0.19788	-0.24562	0.483531	0.308826	0.253384	0.413814
CANT1	-0.369467	-0.389539	-0.334116	-0.864617	-0.693546	-0.0108637	0.19634	-0.0299858	0.486209	0.74647	0.739921	0.890657	0.494429	0.300887	0.298164	0.262903	-0.147709	-0.466165	-0.350141	-0.251739	-0.349889	-0.469439
HERPUD1	-0.160962	-0.389297	0.109292	-0.704577	-0.342923	-0.175658	0.143258	-0.0955424	0.555576	0.533892	0.39628	0.865464	0.425915	0.583812	0.166944	0.164677	-0.460592	-0.292972	-0.084565	-0.438502	-0.383557	-0.746037
OXCT1	-0.171494	-0.389145	-0.236654	-0.720778	-0.151453	-0.135195	0.0207416	-0.691765	0.857432	0.431911	0.312684	0.741341	-0.044806	0.387936	0.61285	0.449726	0.217016	0.245034	-0.119751	-0.510033	-0.47325	-0.470633
MTFR1	-0.112092	-0.38857	0.567212	0.240833	0.509698	0.564814	-0.123659	-0.189308	-0.122485	0.166751	-0.439903	-0.00546211	-0.330297	-0.188561	0.0172068	-0.149924	-0.500938	0.11347	0.317083	-0.521561	0.244218	0.0705291
PXDC1	0.0914603	-0.387855	0.465643	0.723676	0.457549	0.588102	0.307205	0.00204443	-0.194313	-0.0810369	-0.385563	-0.569185	-0.526061	-0.479782	-0.38144	-0.455683	-0.0982433	0.129899	0.32945	-0.329797	-0.135689	0.159611
CHMP2A	-0.401007	-0.387371	-0.353575	-0.770392	-0.846446	-0.0165356	0.361211	0.0715881	0.410631	0.627018	0.870534	0.793319	0.564022	0.298828	0.169413	0.0282874	-0.08765	-0.489105	-0.15121	-0.149059	-0.540628	-0.508277
DCAF11	-0.49194	-0.38707	-0.685071	-0.769479	-0.600761	-0.538903	-0.553073	-0.167832	0.152347	0.064776	0.473773	0.682392	0.759614	0.509819	0.501589	0.0284533	-0.271013	-0.0274647	-0.0297281	0.472413	0.332917	-0.0909066
DNAJC7	-0.0823561	-0.386893	0.342941	0.51543	0.653758	0.424477	-0.323894	-0.229165	-0.280061	-0.294034	-0.558247	-0.37311	-0.515816	-0.404525	-0.079537	-0.0162568	-0.27811	0.210326	0.19139	-0.15199	0.414977	0.389139
SGSM2	-0.396643	-0.386583	-0.63234	-0.221984	0.0710324	-0.0811075	-0.524666	-0.786586	0.208922	-0.0300871	-0.0281558	0.0757546	-0.207697	-0.171755	0.851382	0.231263	0.403508	0.637759	0.252931	0.107229	0.321458	0.471996
JPT2	-0.858446	-0.386448	-0.390463	-0.578721	-0.634213	0.110596	-0.148975	-0.171043	-0.0937738	0.0642949	0.744479	0.627932	0.33612	-0.0528373	0.446462	0.284765	-0.143286	-0.370948	0.420936	0.12137	-0.0975606	0.0601102
NCAPG	-0.577106	-0.386112	-0.0486298	0.35201	0.118382	0.70943	-0.178996	-0.197902	-0.531009	-0.131271	-0.0339804	-0.295614	-0.36371	-0.730471	0.197903	-0.144516	-0.00101306	0.0676438	0.569195	0.0195287	0.311032	0.702048
CHST11	-0.636916	-0.386088	-0.295092	-0.365787	-0.713299	0.242148	0.127094	0.364568	-0.265854	0.31098	0.746999	0.4155	0.46753	-0.221554	-0.0395762	0.100907	-0.326282	-0.797465	-0.0376094	0.181741	-0.0441538	0.041126
SNX1	-0.570464	-0.385794	-0.52776	-0.705207	-0.8458	-0.284845	-0.199649	0.200718	-0.0311043	0.216503	0.725867	0.687153	0.87762	0.373644	0.191707	-0.130241	-0.413173	-0.449654	0.00170667	0.415406	0.105727	-0.187899
NR2F2	-0.707646	-0.385695	-0.502099	0.116823	-0.0302416	0.118305	-0.632231	-0.315149	-0.530494	-0.431101	0.0522023	-0.184574	-0.0645665	-0.510452	0.475078	0.091798	0.00793208	0.165858	0.547393	0.514711	0.628387	0.81427
EXOC2	-0.47572	-0.385321	-0.309305	-0.617611	-0.392883	0.0211115	0.126563	-0.529814	0.503561	0.408247	0.541605	0.638583	0.0516071	0.107299	0.647175	0.317984	0.198074	0.0584249	0.315976	-0.358757	-0.470639	-0.24038
FAHD2A	0.456881	-0.384907	0.377246	-0.02857	0.381591	0.103503	0.0884107	-0.0927797	0.522353	0.448588	-0.412144	0.155451	-0.0843031	0.355529	-0.222136	-0.248739	-0.334717	0.177041	-0.552451	-0.540349	-0.0459354	-0.483592
CLN5	-0.464503	-0.384637	-0.419323	-0.648818	-0.49877	0.170207	0.300293	-0.410735	0.548131	0.567648	0.714265	0.632329	-0.0375515	-0.104495	0.528983	0.558358	0.361286	-0.213328	-0.0892422	-0.388316	-0.587957	-0.197393
ELMO2	0.0311606	-0.384401	-0.198789	-0.640579	-0.355356	-0.162909	0.309022	-0.371132	0.864072	0.560639	0.38343	0.650238	0.211406	0.552363	0.285634	-0.0772175	0.1531	0.176274	-0.201193	-0.442962	-0.645419	-0.686143
NAGK	0.336616	-0.384081	0.247201	-0.219178	0.374559	-0.187235	-0.112741	-0.468629	0.700111	0.244175	-0.391356	0.324403	-0.0545721	0.608505	0.150423	-0.187381	-0.217362	0.534538	-0.159166	-0.504098	-0.11009	-0.553384
ETFB	-0.000681693	-0.384051	-0.0761672	-0.552471	-0.345969	0.24859	0.432146	-0.0715495	0.652178	0.812432	0.42489	0.601908	0.110498	0.193813	0.0417327	0.104388	0.0300618	-0.271537	-0.604207	-0.547796	-0.524023	-0.528526
SLC12A9	0.0425091	-0.382428	0.526201	0.159682	0.231295	0.59773	0.534338	-0.110595	0.292137	0.312261	-0.00884404	0.063274	-0.473426	-0.211342	-0.259395	0.0583941	-0.0796319	-0.175392	-0.0194756	-0.752457	-0.597946	-0.331661
TK1	-0.820499	-0.382334	-0.829892	-0.563308	-0.571192	-0.188971	-0.575123	-0.291344	-0.149093	-0.134122	0.584336	0.442506	0.39305	-0.0750667	0.6367	0.328164	0.0342634	-0.0989459	0.181633	0.553777	0.367088	0.406011
TDRD7	-0.253662	-0.382177	-0.22097	-0.613351	-0.641464	-0.0738077	0.165106	0.0212246	0.345559	0.416608	0.555013	0.654174	0.598686	0.509857	0.0992322	-0.396287	-0.219553	-0.144923	0.00980633	-0.0691787	-0.341842	-0.509894
GAPDH	-0.234167	-0.382112	-0.585385	-0.242115	-0.46676	-0.423589	-0.0940334	-0.0102621	0.117302	-0.0908894	0.403043	0.134773	0.410927	0.1537	0.101538	-0.0929814	0.0413645	-0.0621126	-0.0485319	0.448733	-0.0431029	-0.0384247
TMEM132A	-0.251911	-0.382	-0.0361271	-0.558027	-0.430611	-0.376493	0.071673	-0.176405	0.425715	0.0949256	0.433636	0.674592	0.492538	0.656235	0.185448	-0.140861	-0.324873	-0.034784	0.374106	-0.125524	-0.450286	-0.660633
SERPINI1	-0.638643	-0.381698	-0.421539	-0.662433	-0.345906	-0.051755	-0.343952	-0.506307	0.249211	-0.00170259	0.495651	0.676069	0.127269	0.133947	0.593311	0.500123	0.0284151	-0.0303663	0.133733	0.00400166	-0.0629167	-0.0214368
IQCK	0.0426131	-0.381606	0.288202	-0.485434	-0.0936993	-0.0791239	-0.0027814	-0.0362557	0.433212	0.497259	0.0205932	0.664022	0.424591	0.666875	0.0249451	-0.277926	-0.631542	-0.0400485	-0.0942515	-0.422886	-0.0887433	-0.675862
H2BC12	-0.185196	-0.381594	-0.0552061	-0.614742	-0.0157002	0.0738782	0.00133829	-0.5085	0.664761	0.538924	0.220185	0.694245	-0.135747	0.15676	0.474847	0.66219	0.00387649	-0.048411	-0.309007	-0.594115	-0.275542	-0.349243
SPHK2	0.235023	-0.381527	0.703995	0.406	0.385346	0.760716	0.553678	0.0958531	0.112552	0.526967	-0.314335	-0.171083	-0.410031	-0.261239	-0.404127	-0.422301	-0.28906	-0.0713861	-0.00659985	-0.79396	-0.313282	-0.235437
MTX2	-0.394049	-0.38147	-0.0568972	-0.25064	-0.687283	0.398756	0.66088	0.261412	0.0615705	0.565278	0.732822	0.341692	0.289672	-0.13795	-0.101197	-0.274625	-0.0854436	-0.54725	0.214772	-0.255286	-0.630999	-0.290227
ACVR1B	-0.243537	-0.381355	-0.440846	-0.896032	-0.485178	-0.118383	-0.024471	-0.385892	0.705401	0.625225	0.510312	0.860445	0.344414	0.460485	0.517046	0.205495	0.0765857	0.0186059	-0.374818	-0.265793	-0.268684	-0.431839
PIGN	0.0592315	-0.379843	-0.204651	-0.513417	-0.355468	-0.273154	0.333315	-0.254713	0.750071	0.551532	0.33923	0.509921	0.282182	0.49157	0.250462	-0.14967	0.0804498	0.140463	-0.082879	-0.344224	-0.565005	-0.628416
ZDHHC3	-0.442868	-0.379798	-0.237692	-0.0269122	-0.583064	0.449998	0.451224	0.347333	-0.241019	0.483277	0.588362	0.0369029	0.216579	-0.48017	-0.0833286	-0.219485	-0.0494091	-0.563304	0.112565	0.010272	-0.21199	0.150446
B2M	-0.762859	-0.37946	-0.647602	-0.784838	-0.842032	-0.323344	-0.297758	-0.0473911	-0.00838705	0.123461	0.802596	0.746656	0.754153	0.274062	0.484815	0.141796	-0.252681	-0.351427	0.239254	0.407713	0.0791164	-0.0625998
TNFSF10	-0.524067	-0.379127	-0.443903	-0.880931	-0.634757	-0.38761	-0.356232	-0.160882	0.26424	0.160899	0.596585	0.896165	0.710211	0.585807	0.423192	0.137167	-0.355534	-0.197846	0.00619418	0.195023	0.039279	-0.342316
RGL2	-0.172261	-0.3791	-0.245158	-0.531129	-0.372895	-0.0287684	0.378042	-0.313822	0.645979	0.658543	0.47987	0.534834	0.0813302	0.128059	0.406157	0.24031	0.190157	-0.0616312	-0.0462965	-0.45328	-0.574705	-0.408889
OSBPL2	0.0152842	-0.378983	0.0767372	-0.390511	-0.194612	-0.0462709	0.46522	-0.331621	0.749139	0.351163	0.339266	0.495439	-0.0265717	0.371112	0.100669	0.0671509	0.103325	0.0376467	0.0138349	-0.56167	-0.837228	-0.700849
PCDH1	-0.0531292	-0.378917	-0.262243	-0.828138	-0.570306	-0.292043	0.232359	-0.122713	0.764401	0.632934	0.555141	0.845179	0.52484	0.662309	0.200252	0.010616	-0.103704	-0.154481	-0.387656	-0.280214	-0.507237	-0.758758
OAS2	-0.356573	-0.378902	-0.390544	-0.910399	-0.523431	-0.217833	0.0216794	-0.432375	0.688018	0.549377	0.597053	0.91164	0.352703	0.461361	0.605923	0.325887	0.0361508	-0.0282017	-0.0699442	-0.294347	-0.389927	-0.486023
DCTN6	-0.309837	-0.378162	-0.663948	-0.145195	0.12521	-0.0599161	-0.553802	-0.799871	0.219921	-0.144973	-0.0984854	-0.0272033	-0.266626	-0.1582	0.756247	0.126891	0.496368	0.738732	0.132104	0.175735	0.330214	0.504693
HGD	-0.559182	-0.378079	-0.460719	-0.659516	-0.654513	-0.404683	-0.459872	0.0790402	-0.0781159	-0.0287635	0.526595	0.663161	0.843979	0.484651	0.241776	-0.112026	-0.521371	-0.27584	0.109527	0.49054	0.296306	-0.145601
NUP155	0.131931	-0.377444	0.23184	0.156634	0.554114	0.203813	-0.465703	-0.206515	0.00428744	0.0856327	-0.625319	-0.0672783	-0.150701	0.0536565	0.0257232	-0.237884	-0.427382	0.350591	-0.203858	-0.177419	0.611486	0.135714
PSMC5	-0.305052	-0.377306	-0.284344	-0.813324	-0.644571	-0.278961	-0.10879	0.0695794	0.330958	0.380692	0.56666	0.85735	0.753323	0.628904	0.14026	-0.0574951	-0.438312	-0.337999	-0.257576	0.0592806	-0.0835279	-0.524969
UIMC1	-0.238681	-0.37726	0.156455	-0.307381	-0.599795	0.258239	0.436072	0.46833	-0.0110747	0.580389	0.509456	0.465408	0.595691	0.220616	-0.284601	-0.538806	-0.56839	-0.578497	0.0732371	-0.193064	-0.307849	-0.472598
EDF1	-0.143362	-0.377133	-0.0188845	-0.435875	-0.602431	-0.0243759	0.183654	0.50213	0.0514296	0.506207	0.454175	0.533777	0.765415	0.40846	-0.296795	-0.434662	-0.64148	-0.58051	-0.283662	0.0311282	-0.0671858	-0.488114
ARSA	0.255619	-0.376735	0.245354	-0.456112	-0.202655	-0.0733361	0.458456	0.0137432	0.747028	0.619407	0.215558	0.599981	0.2692	0.616537	-0.189725	-0.173634	-0.286051	-0.161881	-0.410932	-0.580607	-0.627645	-0.915217
TAF11	-0.598643	-0.376384	-0.658622	-0.372525	-0.064226	0.0454954	-0.394917	-0.832337	0.254176	-0.0069892	0.259404	0.254762	-0.325635	-0.327821	0.905682	0.656865	0.52134	0.361378	0.213331	-0.00579012	0.0723406	0.448495
MYCBP2	-0.442913	-0.37637	-0.363051	-0.455019	-0.1576	0.442138	0.0674644	-0.522871	0.388466	0.582496	0.385579	0.42689	-0.327591	-0.394072	0.614473	0.649472	0.383839	-0.0628247	-0.212183	-0.447148	-0.20115	0.163311
SDHD	-0.77523	-0.376181	-0.469365	-0.148507	-0.647158	0.00392999	-0.0213382	0.117281	-0.411964	-0.0847784	0.665534	0.134194	0.380136	-0.322956	0.228493	-0.00363215	-0.121414	-0.416147	0.611807	0.430131	0.007791	0.300569
YKT6	-0.687851	-0.37557	-0.263275	-0.0539201	-0.0404824	0.0702635	-0.704606	-0.14969	-0.524101	-0.428964	0.0693456	0.0929318	0.12161	-0.245612	0.288886	0.184308	-0.375854	-0.0992325	0.372892	0.449253	0.663447	0.544316
CNOT2	-0.587133	-0.375324	-0.632473	-0.644881	-0.304471	0.132596	-0.458821	-0.502467	0.191803	0.292676	0.367405	0.552674	0.0924442	-0.0739181	0.725183	0.407752	0.162855	0.0838058	-0.173476	0.0458586	0.283366	0.28709
MXRA5	-0.211436	-0.375225	-0.233683	-0.369465	-0.184981	-0.522743	-0.435932	-0.318171	0.224675	-0.32631	0.0887477	0.39357	0.449365	0.658679	0.252692	-0.305964	-0.282034	0.356167	0.346544	0.27142	0.0717321	-0.290982
AHCYL2	0.17618	-0.375185	-0.0519876	-0.386669	0.0448947	-0.454287	-0.114487	-0.482401	0.717683	0.103416	-0.0917085	0.420135	0.182627	0.733373	0.26748	-0.226102	-0.0826248	0.533199	0.0233687	-0.236761	-0.244459	-0.587605
TMEM165	-0.465405	-0.375053	-0.332176	-0.895119	-0.590798	-0.301227	-0.272772	-0.116595	0.315548	0.302315	0.575007	0.942885	0.669172	0.571329	0.369648	0.200986	-0.410498	-0.287927	-0.110477	0.048654	-0.00229436	-0.416278
ARL3	-0.274073	-0.374213	-0.240405	-0.630008	-0.33662	0.193477	0.197419	-0.484822	0.635312	0.551419	0.449994	0.647561	0.00898514	0.196875	0.476346	0.134585	0.243491	0.114511	-0.0534367	-0.477719	-0.503802	-0.341347
ACSL3	-0.102352	-0.374102	-0.16186	-0.778633	-0.318418	-0.0202838	0.228683	-0.398835	0.83029	0.769049	0.414067	0.817755	0.150095	0.405625	0.442303	0.282209	0.0595955	-0.0116455	-0.309462	-0.590318	-0.502417	-0.595019
ERC1	-0.39889	-0.373857	-0.149421	0.397398	0.181875	0.618326	0.0721945	-0.306621	-0.23505	-0.0558003	0.0177901	-0.400056	-0.63123	-0.874723	0.194115	0.220079	0.360628	0.0491011	0.288231	-0.117858	-0.00922108	0.632057
UBE2G1	-0.67455	-0.373485	-0.506768	0.078384	-0.0435266	0.203331	-0.549827	-0.29525	-0.478646	-0.215585	0.0637544	-0.157968	-0.0847779	-0.573674	0.515774	0.126367	0.0438431	0.125953	0.440598	0.405556	0.621707	0.817872
SLC48A1	-0.367453	-0.372838	-0.161402	-0.688467	-0.76623	-0.16865	0.124137	0.359294	0.125754	0.501605	0.687785	0.779375	0.834053	0.447725	-0.0329384	-0.10892	-0.594869	-0.65994	-0.128751	0.0421801	-0.154405	-0.52056
MXD3	-0.386342	-0.372793	-0.616537	-0.831617	-0.444033	-0.366378	-0.223671	-0.649966	0.662589	0.189791	0.506432	0.749571	0.258884	0.459789	0.729164	0.300297	0.264872	0.285183	0.0184027	-0.0374422	-0.270415	-0.282163
MISP	-0.0436282	-0.372383	-0.316154	-0.667586	-0.448223	0.00136203	0.234883	-0.065896	0.612966	0.868959	0.43245	0.636257	0.334531	0.267509	0.236364	0.0883145	-0.00591494	-0.205434	-0.596684	-0.331332	-0.260758	-0.422579
RHOQ	-0.206619	-0.372286	0.317607	0.64954	0.435791	0.628529	-0.0539302	-0.108523	-0.465946	-0.165659	-0.404276	-0.521689	-0.445185	-0.581725	-0.0705778	-0.430374	-0.181663	0.225986	0.615899	-0.144009	0.266921	0.492597
MANSC1	-0.582524	-0.371789	-0.629816	-0.837738	-0.434988	-0.219806	-0.353976	-0.494161	0.393078	0.307081	0.550314	0.771779	0.242888	0.137285	0.768613	0.691391	0.0836429	-0.0869351	-0.125581	0.00827915	0.0410834	-0.0161544
GGCX	-0.194008	-0.371534	0.131399	-0.353319	-0.630288	0.0906134	0.457047	0.575157	0.041149	0.514762	0.596939	0.513149	0.62311	0.236124	-0.414219	-0.231799	-0.611355	-0.825337	-0.187625	-0.125943	-0.366338	-0.567847
RPS6KB1	-0.648813	-0.371525	-0.543652	-0.458153	-0.223775	-0.362028	-0.732281	-0.573877	-0.00495049	-0.404991	0.22104	0.41347	0.277973	0.2512	0.703472	0.127315	-0.0712176	0.364004	0.549555	0.40985	0.350258	0.218187
TXNDC9	0.0310162	-0.371355	0.200172	-0.223835	0.417643	0.162352	-0.272942	-0.636396	0.480071	0.263737	-0.374534	0.330988	-0.243261	0.287411	0.419586	-0.0418344	-0.1318	0.572623	0.0584988	-0.553196	0.0872529	-0.190532
YIPF5	-0.455681	-0.370972	-0.610775	-0.806392	-0.599405	-0.554272	-0.340278	-0.369145	0.406275	-0.0279925	0.572116	0.747718	0.586731	0.604508	0.525465	0.102511	-0.0436838	0.0935184	0.119746	0.2777	-0.110047	-0.312258
YWHAH	-0.00587252	-0.370959	0.0924625	0.558782	0.671344	0.307316	-0.365067	-0.429326	-0.166501	-0.307038	-0.633123	-0.531981	-0.577061	-0.415433	0.125109	-0.168342	0.0398361	0.577832	0.258968	-0.0566451	0.435854	0.522617
TARS1	-0.00348887	-0.37057	0.308901	-0.461658	-0.229902	0.302684	0.468617	0.117772	0.480568	0.868469	0.307552	0.647281	0.181662	0.226814	-0.0930674	0.0789059	-0.397159	-0.478295	-0.378242	-0.704552	-0.448972	-0.649889
MGAT1	-0.262907	-0.370489	-0.0668934	-0.66735	-0.71896	-0.0716191	0.244725	0.365915	0.223503	0.581674	0.657774	0.777819	0.755137	0.463741	-0.125157	-0.146265	-0.556567	-0.656832	-0.247	-0.0946554	-0.276927	-0.616696
RARA	-0.560518	-0.370106	-0.115806	0.0980179	-0.304402	0.371433	0.00192634	0.305441	-0.51627	-0.0613175	0.381503	-0.0237325	0.103465	-0.510673	-0.172184	0.0928629	-0.296586	-0.624531	0.125784	0.238969	0.143156	0.34105
GRAMD4	-0.348864	-0.370025	-0.164181	-0.574804	0.118327	-0.037843	-0.471157	-0.660362	0.417701	0.224012	0.0284798	0.625928	-0.095236	0.165893	0.690989	0.628505	-0.0993062	0.194459	-0.0543736	-0.316076	0.182719	-0.0450021
ILRUN	-0.295954	-0.369803	-0.586091	-0.668139	-0.429426	-0.143743	0.111409	-0.472256	0.646943	0.55673	0.540678	0.567246	0.0833325	0.0707614	0.636356	0.463538	0.38292	0.0302643	-0.197147	-0.226484	-0.368991	-0.180531
GRHPR	0.201173	-0.369744	0.397754	0.204031	0.167229	0.38578	0.193977	0.317298	-0.00513732	0.285086	-0.195776	-0.0466962	-0.00255835	-0.0154051	-0.534554	-0.361363	-0.475088	-0.272684	-0.418766	-0.276158	0.0273738	-0.214363
ERBB2	-0.387708	-0.369446	-0.54071	-0.936506	-0.648822	-0.392222	-0.257086	-0.130302	0.416021	0.424582	0.599825	0.896626	0.691812	0.540228	0.439717	0.227586	-0.239593	-0.234222	-0.31548	0.117698	0.0276299	-0.361038
TEAD3	-0.208533	-0.368983	0.12291	-0.253514	-0.23889	0.446893	0.607245	-0.0568456	0.364407	0.749252	0.431437	0.375853	-0.144356	-0.248106	0.102051	0.292513	0.013914	-0.420166	-0.0496264	-0.674283	-0.608819	-0.306311
KRT18	-0.453911	-0.368718	-0.721578	-0.823111	-0.840003	-0.437909	-0.123661	-0.0249891	0.294389	0.350817	0.754944	0.720428	0.763818	0.408145	0.399383	0.0602131	-0.0871516	-0.261631	-0.152677	0.319166	-0.0646066	-0.249222
NQO1	-0.287393	-0.368715	-0.258	-0.61802	-0.776209	-0.231712	0.0719203	0.389838	0.0994364	0.406241	0.628569	0.659871	0.889035	0.499612	-0.100236	-0.323088	-0.535264	-0.534128	-0.185206	0.197794	-0.0829943	-0.471832
FASN	-0.706287	-0.368606	-0.35354	-0.341207	-0.619281	-0.290906	-0.355847	0.233938	-0.425663	-0.223285	0.545548	0.384954	0.721984	0.129444	0.121126	-0.0632547	-0.574526	-0.470943	0.459497	0.582115	0.295902	0.0767017
SECISBP2L	-0.556866	-0.368444	-0.449123	-0.788917	-0.34321	-0.352493	-0.656524	-0.40118	0.191743	0.0462962	0.323809	0.787744	0.498373	0.461254	0.650456	0.282521	-0.319779	0.0582066	0.0956422	0.19293	0.351787	-0.0763466
NIPSNAP1	-0.206387	-0.368311	0.195343	-0.334374	-0.520719	0.361207	0.592979	0.443772	0.133037	0.707597	0.587825	0.506592	0.337674	0.00261747	-0.31827	-0.0098824	-0.433396	-0.833181	-0.262297	-0.400287	-0.485222	-0.496306
H2BC5	-0.212406	-0.368161	-0.178209	-0.737461	-0.713492	-0.115705	0.452187	0.0512599	0.563784	0.713526	0.728405	0.797027	0.539825	0.441122	0.13623	-0.0121497	-0.158573	-0.403562	-0.132027	-0.321481	-0.631724	-0.702477
UBE2Z	-0.0509132	-0.368131	-0.327509	-0.267484	-0.216225	-0.403829	-0.184567	-0.289122	0.322273	0.011746	0.0544	0.215033	0.391711	0.515009	0.286647	-0.549261	-0.0487296	0.489435	0.272586	0.158532	-0.010568	-0.233012
PXMP4	-0.388726	-0.367773	0.131012	-0.389098	-0.618034	0.015813	0.213399	0.524059	-0.143593	0.35256	0.576293	0.574177	0.708142	0.251265	-0.263851	-0.172409	-0.781373	-0.810905	0.0973713	-0.00195111	-0.146654	-0.4471
ARMT1	-0.833349	-0.367731	-0.662252	-0.289858	-0.258532	0.0261613	-0.585986	-0.402076	-0.282756	-0.192138	0.362289	0.203972	0.0278939	-0.418051	0.687802	0.525195	0.0909525	-0.0408537	0.333506	0.400618	0.456089	0.649122
NUBP1	-0.55713	-0.36743	-0.183091	-0.584225	-0.847583	0.0796734	0.231326	0.332344	-0.0376823	0.428979	0.81348	0.678421	0.71008	0.207367	-0.00307892	-0.178511	-0.443547	-0.670867	0.142109	0.0445393	-0.268037	-0.346503
KAT2B	-0.0634405	-0.367389	-0.145459	-0.630082	0.0197819	-0.370105	-0.275605	-0.619042	0.737516	0.106904	0.0794024	0.674257	0.0649817	0.595035	0.45699	0.377944	-0.0420256	0.304261	-0.172455	-0.287512	-0.191824	-0.485564
POLG2	-0.313393	-0.367313	-0.476688	-0.323826	-0.262074	-0.444661	-0.43201	-0.419402	0.163816	-0.27343	0.145353	0.255463	0.380467	0.4432	0.451794	-0.367032	-0.0121196	0.505183	0.467814	0.361804	0.120037	-0.0319998
MRPL19	-0.819774	-0.367298	-0.376658	0.00110333	-0.215327	0.341526	-0.210185	-0.308447	-0.399648	-0.121471	0.346527	-0.00818235	-0.146835	-0.629912	0.52719	0.237528	0.114494	-0.0573991	0.718071	0.165121	0.169437	0.628884
SP140L	-0.403828	-0.367189	-0.768168	-0.74973	-0.27632	-0.414081	-0.548836	-0.646328	0.477487	0.165241	0.307095	0.601532	0.216562	0.257973	0.842238	0.504502	0.215554	0.294397	-0.182078	0.15628	0.218423	0.0665226
AR	-0.595439	-0.366814	-0.497887	-0.573693	-0.619819	-0.349114	-0.526311	0.100064	-0.203537	-0.0757325	0.478804	0.558326	0.809287	0.366023	0.248485	-0.131296	-0.507903	-0.263885	0.132328	0.570193	0.425611	0.0102859
ID2	-0.759107	-0.366526	-0.687642	-0.150425	-0.33521	0.138832	-0.235596	-0.500062	-0.146018	-0.160448	0.442517	0.0320571	-0.115727	-0.479481	0.676441	0.211875	0.439578	0.187011	0.58361	0.280153	0.0451029	0.586051
TBC1D9B	-0.355466	-0.366439	-0.165289	-0.633135	-0.67913	-0.17081	-0.0148698	0.268522	0.0721887	0.44768	0.534021	0.709041	0.844255	0.500444	0.0635994	-0.328718	-0.606593	-0.415903	0.0375355	0.0865854	0.0056338	-0.429719
GATB	-0.27743	-0.366225	0.146373	0.138469	-0.520993	0.391223	0.600765	0.5941	-0.300794	0.253088	0.512855	-0.000566791	0.310685	-0.241026	-0.522582	-0.472987	-0.36424	-0.706709	0.206525	-0.0189226	-0.404274	-0.175118
PHTF2	-0.460895	-0.366091	-0.443752	-0.374095	0.174067	0.155138	-0.667819	-0.736929	0.16172	0.0929315	-0.0645107	0.310332	-0.25794	-0.1933	0.804883	0.531665	0.166763	0.385059	-0.060299	-0.0612662	0.498905	0.462844
MEGF9	-0.0586488	-0.366069	-0.207724	-0.604275	-0.298168	-0.195248	-0.276879	-0.0379134	0.342501	0.375656	0.146881	0.619063	0.574441	0.617145	0.128611	-0.280657	-0.402749	0.0181462	-0.401575	0.0156331	0.195553	-0.379045
ARHGAP32	-0.403007	-0.365747	-0.222833	-0.420777	-0.48838	-0.30166	0.189362	-0.180376	0.290696	0.104604	0.572301	0.472895	0.310963	0.227527	0.297905	0.140502	-0.0686365	-0.165565	0.468775	-0.0554473	-0.49292	-0.367183
DAD1	-0.0333933	-0.365559	-0.108254	-0.686331	-0.374914	-0.294785	-0.155464	0.0747894	0.409932	0.450156	0.246596	0.747884	0.678634	0.720866	0.0412404	-0.178664	-0.540533	-0.181644	-0.432264	-0.0568359	0.0553796	-0.586096
CASP1	-0.0133719	-0.365557	0.262291	-0.30664	-0.20336	-0.145496	0.129349	0.270819	0.216069	0.207723	0.22209	0.493487	0.405035	0.433615	-0.333368	0.0139327	-0.650173	-0.509528	-0.261773	-0.175218	-0.209793	-0.619819
ATF7IP	-0.0934765	-0.365529	0.00595933	-0.308306	-0.257309	0.61387	0.515398	0.00298509	0.386451	0.881618	0.361546	0.369414	-0.0946307	-0.20586	0.0111019	0.063275	0.0779163	-0.340634	-0.480777	-0.610755	-0.424071	-0.229703
TM9SF1	-0.509217	-0.365517	-0.444405	-0.661313	-0.776467	-0.467995	-0.265904	0.176991	-0.0217443	0.0277102	0.635703	0.668084	0.928035	0.544104	0.153661	-0.208513	-0.504481	-0.347568	0.156746	0.471633	0.0977468	-0.290082
BCR	-0.212033	-0.365408	0.407475	-0.104365	-0.175415	0.592972	0.627036	0.151015	0.138005	0.682891	0.338519	0.325029	-0.0856092	-0.241836	-0.132206	0.08088	-0.291757	-0.558297	0.092236	-0.698848	-0.5333	-0.341948
SPAG9	-0.0598801	-0.364693	-0.233722	-0.0622347	-0.0328474	-0.285834	-0.200085	-0.361521	0.214453	-0.0948524	-0.0924347	0.0272336	0.183913	0.329117	0.299207	-0.533955	-0.00279824	0.584631	0.440052	0.113213	0.0374947	-0.0758326
PLEKHA5	-0.522925	-0.364563	-0.311739	-0.0942895	-0.251057	0.369574	0.256004	-0.262628	0.0634505	0.151951	0.510632	0.0908081	-0.333226	-0.59926	0.284188	0.547679	0.370882	-0.286591	0.12907	-0.167438	-0.386581	0.243819
OFD1	0.0209431	-0.364185	-0.390263	-0.364163	0.168343	-0.201025	-0.354515	-0.808926	0.659717	0.163557	-0.180129	0.265742	-0.134875	0.331759	0.664802	-0.0211227	0.336401	0.818164	-0.0640596	-0.191035	0.0512085	-0.0592067
RHOT2	-0.318376	-0.363955	0.14947	-0.291665	-0.247698	0.070118	0.152789	-0.191849	0.222689	0.00588525	0.335769	0.458234	0.147483	0.302228	0.0697423	-0.143414	-0.229716	-0.0531838	0.458297	-0.260727	-0.471046	-0.430194
TIMELESS	-0.418006	-0.363745	-0.764414	-0.289737	-0.12851	-0.053525	-0.627248	-0.452127	0.00425704	-0.00336745	0.0819209	0.105944	0.0630396	-0.162772	0.620897	0.131401	0.239629	0.344652	-0.138787	0.387321	0.570266	0.551906
ACAT2	-0.00186729	-0.363424	0.020488	0.363336	0.705407	0.222432	-0.427971	-0.702757	0.0942286	-0.284094	-0.616403	-0.354995	-0.659776	-0.27543	0.347264	0.0150856	0.201283	0.763028	0.224685	-0.179851	0.325924	0.423503
GUCY1A1	-0.351983	-0.363131	0.0772882	0.0540939	0.459849	0.278677	-0.647477	-0.565239	-0.14763	-0.230572	-0.405373	0.0382656	-0.300358	-0.126425	0.448018	0.031766	-0.223635	0.476686	0.423119	-0.103105	0.551317	0.396778
CLDN4	-0.252209	-0.363092	-0.276234	-0.333059	0.210877	-0.0684105	-0.577656	-0.510126	0.229021	0.0265141	-0.100422	0.320764	-0.146839	-0.0114053	0.490115	0.601049	-0.0557884	0.157126	-0.298202	-0.0427576	0.410319	0.19038
CSNK1A1	0.0363917	-0.362698	-0.201724	-0.638428	-0.119895	-0.31167	-0.0940461	-0.572313	0.822258	0.299637	0.11976	0.641895	0.177615	0.689104	0.435113	-0.0394183	0.0678923	0.454547	-0.135762	-0.322113	-0.316671	-0.568792
CBR3	-0.331387	-0.362694	-0.404382	-0.543063	0.0380644	-0.348645	-0.748266	-0.54293	0.265103	-0.0980216	0.00194565	0.5135	0.142508	0.301153	0.592597	0.487636	-0.157448	0.235993	-0.165277	0.14712	0.457954	0.0672524
ICE1	-0.332174	-0.362586	-0.266042	-0.707693	-0.213301	0.0114793	-0.208305	-0.508146	0.488687	0.543321	0.24643	0.72036	0.174614	0.290006	0.676609	0.207138	-0.045764	0.18314	-0.0064001	-0.337836	-0.00211766	-0.194681
PTGER4	-0.244538	-0.362431	-0.50838	-0.37479	-0.225956	-0.47138	-0.644088	-0.26469	0.075856	-0.227482	0.0403224	0.290172	0.520239	0.503876	0.348478	-0.360811	-0.207341	0.396085	0.100248	0.496178	0.453007	0.0279592
SLC31A1	-0.27834	-0.36203	-0.0225254	-0.729787	-0.646104	-0.04455	0.39996	0.0521452	0.493853	0.585086	0.713625	0.858292	0.489317	0.452729	0.0709593	0.0846706	-0.285723	-0.490237	-0.0687938	-0.368241	-0.637171	-0.73534
FXYD3	0.0766112	-0.361894	-0.114266	-0.729425	-0.313416	-0.186844	0.28396	-0.294332	0.907949	0.64235	0.378868	0.771894	0.225748	0.587166	0.22021	0.167665	0.0195165	-0.0198452	-0.450644	-0.514372	-0.601779	-0.774956
INAVA	-0.81367	-0.361827	-0.423215	-0.587904	-0.637393	-0.0445245	-0.200121	-0.0416564	-0.148584	0.185306	0.702803	0.61683	0.464041	-0.0642913	0.467296	0.376646	-0.281074	-0.488116	0.337776	0.190309	0.0847511	0.088835
FOXA1	-0.51605	-0.361671	-0.534318	-0.947077	-0.743989	-0.343324	-0.211109	-0.0937085	0.322315	0.405834	0.713961	0.925722	0.723853	0.477572	0.46031	0.241362	-0.262283	-0.328593	-0.146579	0.13308	-0.0244111	-0.334017
EXOC1	-0.360955	-0.361629	-0.112935	-0.785154	-0.298225	-0.172471	-0.2566	-0.322941	0.434252	0.247963	0.363573	0.887278	0.363421	0.540999	0.393739	0.299775	-0.340235	-0.103031	-0.0586074	-0.207656	-0.0944945	-0.451479
BABAM2	0.0747961	-0.361563	0.271628	-0.108199	-0.195846	0.460006	0.716366	0.00807041	0.442755	0.696306	0.239413	0.239785	-0.0396946	0.0607916	-0.144098	-0.419867	-0.00891076	-0.0918983	0.0133525	-0.682073	-0.712141	-0.515439
NDUFS6	-0.343516	-0.361325	-0.530545	-0.863034	-0.461302	-0.326287	-0.276943	-0.441585	0.540132	0.446559	0.417813	0.80038	0.469319	0.508032	0.690654	0.127229	-0.0212791	0.175726	-0.0601627	-0.0481238	-0.00413002	-0.27922
SUCO	-0.243265	-0.361239	-0.00733235	-0.380722	0.270968	0.261247	-0.202682	-0.688018	0.479106	0.327502	-0.0317518	0.457618	-0.430526	-0.0900498	0.575387	0.696223	0.0942769	0.177142	-0.139249	-0.578476	-0.0441473	-0.0183389
UTP18	-0.192588	-0.361	-0.520662	-0.208137	-0.258031	-0.272908	-0.155948	-0.374611	0.239952	0.0402728	0.145532	0.089189	0.230876	0.196795	0.446987	-0.392734	0.209845	0.49447	0.328258	0.202503	0.000887557	0.0417637
GSN	0.257689	-0.36092	-0.021136	-0.391604	0.115607	-0.233364	0.0787633	-0.525514	0.884484	0.26771	-0.0440201	0.423034	-0.0921892	0.539918	0.203661	0.0807617	0.134839	0.403732	-0.338728	-0.467388	-0.44693	-0.603296
KHNYN	0.252204	-0.360556	0.388108	-0.186904	0.00639328	0.483096	0.560623	0.111531	0.510702	0.88993	0.0462204	0.344385	-0.0603275	0.0946732	-0.255994	-0.133098	-0.232767	-0.278321	-0.569533	-0.788737	-0.434136	-0.5563
KDM6A	-0.271042	-0.360232	0.0150978	-0.15373	0.134257	0.0447448	-0.227917	-0.314	0.0837194	0.219575	-0.071836	0.233276	-0.0490285	-0.0613286	0.408419	0.2291	-0.255049	0.0771562	0.255876	-0.233204	0.207819	0.0626395
COPB2	-0.628029	-0.360174	-0.560667	-0.882409	-0.670034	-0.0845941	-0.145423	-0.330299	0.350971	0.345437	0.745483	0.852584	0.40445	0.242811	0.59458	0.362522	0.0404528	-0.19144	-0.0181661	-0.00272299	-0.184622	-0.175906
NANS	-0.200187	-0.360119	-0.262141	-0.832668	-0.740374	-0.243994	0.249295	0.0662979	0.550619	0.603768	0.69939	0.869476	0.68582	0.613496	0.120714	-0.0682907	-0.241259	-0.361379	-0.265766	-0.154116	-0.463103	-0.711471
APPBP2	-0.0734018	-0.359962	-0.41506	-0.642485	-0.200275	-0.422589	-0.232453	-0.6071	0.710437	0.24762	0.147538	0.576809	0.268978	0.628013	0.602999	-0.0814679	0.128652	0.544985	0.00822111	-0.117882	-0.141525	-0.377672
S100A9	-0.396302	-0.359735	0.0770945	-0.428607	-0.19091	0.199337	0.00245348	-0.00955022	0.113354	0.349739	0.363488	0.58212	0.0951631	-0.04171	0.106766	0.561412	-0.394261	-0.571869	-0.184158	-0.301671	-0.082501	-0.198276
RAB15	0.166171	-0.359427	0.0658831	0.0781304	0.302117	0.00193523	-0.374047	-0.0754913	0.0312966	0.161899	-0.482156	-0.0484162	0.134226	0.214564	0.0139199	-0.510167	-0.410303	0.361857	-0.148702	-0.012336	0.550492	0.0366704
ZC3H7A	0.0285401	-0.359348	0.57927	0.0907573	0.387666	0.499189	0.0662807	-0.201426	0.16126	0.149927	-0.291291	0.148918	-0.296694	0.0705946	-0.137304	-0.193042	-0.366573	0.108788	0.0980891	-0.60436	-0.127577	-0.257334
BNIP1	-0.532714	-0.358945	-0.16816	-0.528759	-0.261387	-0.253564	-0.257432	-0.387602	0.191364	0.0282072	0.347624	0.612751	0.263569	0.271073	0.549761	0.31118	-0.258272	-0.0116101	0.514189	-0.0663207	-0.0633526	-0.188334
MSX2	-0.403826	-0.358437	-0.527004	-0.803834	-0.644494	-0.0520612	-0.0435502	-0.0356771	0.327123	0.658637	0.641021	0.750819	0.498691	0.174157	0.38513	0.291057	-0.0951751	-0.388914	-0.443779	-0.0200668	-0.0179471	-0.181696
ISOC1	-0.624047	-0.35828	-0.487884	-0.339563	0.0304832	-0.108848	-0.623226	-0.824854	0.110107	-0.250417	0.0980317	0.287998	-0.16941	-0.0896399	0.890749	0.455332	0.215319	0.479049	0.529734	0.0980579	0.259728	0.388525
POU2F1	-0.0145265	-0.358146	-0.0127762	0.163442	0.255766	0.693513	0.243291	-0.424955	0.278563	0.370983	-0.117033	-0.16047	-0.62672	-0.471149	0.160418	-0.0373661	0.441019	0.309939	-0.156787	-0.519371	-0.227642	0.210473
LSM6	0.321841	-0.357807	0.542241	0.462899	0.39826	0.454385	0.442453	0.111223	0.137685	0.182802	-0.310861	-0.286766	-0.402939	-0.196253	-0.529021	-0.261926	-0.187961	-0.0798791	-0.197899	-0.511222	-0.311722	-0.230182
CFDP1	-0.590029	-0.357545	-0.339806	-0.590886	-0.448511	0.110029	-0.0998615	-0.145921	0.0855973	0.517547	0.518566	0.608418	0.277685	-0.0925249	0.518586	0.397202	-0.167555	-0.345677	0.0526631	-0.112179	0.0671231	0.0383406
STEAP1	-0.58624	-0.35746	-0.136782	-0.377212	-0.600183	0.252602	0.172951	0.294857	-0.163683	0.279456	0.705993	0.479365	0.345155	-0.177316	-0.0647897	0.271013	-0.342072	-0.816822	-0.0493884	0.0199712	-0.172749	-0.0832778
KDM5B	-0.0810278	-0.357214	0.35315	0.25347	0.660454	0.370746	-0.35399	-0.444112	-0.0398446	0.00659412	-0.575334	-0.10855	-0.472811	-0.22579	0.25095	0.0567025	-0.271976	0.384978	0.278908	-0.398083	0.399491	0.253195
CLN3	-0.337291	-0.356684	-0.00516781	-0.660616	-0.422503	-0.207172	-0.167482	0.112572	0.14813	0.381053	0.375762	0.794928	0.660882	0.505105	0.147636	0.0607018	-0.701903	-0.420636	-0.0244582	-0.0698774	0.083924	-0.455156
SBF1	-0.0747665	-0.35644	-0.36226	0.138469	-0.167049	-0.227978	-0.125603	0.0754533	-0.0987623	-0.224913	0.0606883	-0.215702	0.22379	-0.00492511	-0.112606	-0.363188	-0.0332931	0.0720142	0.00122379	0.445848	0.146918	0.136082
ECT2	-0.76296	-0.356044	-0.805933	-0.648004	-0.418465	-0.0900315	-0.558259	-0.613566	0.10461	0.0188992	0.480328	0.51645	0.164559	-0.0565172	0.8975	0.414841	0.258936	0.19897	0.220502	0.271551	0.259717	0.379103
PUS3	0.135562	-0.355972	0.7246	0.138074	0.146492	0.402942	0.489976	0.325218	0.101108	0.396794	-0.0503303	0.155587	-0.0535908	0.0246771	-0.540462	-0.12236	-0.627875	-0.507512	-0.105803	-0.623464	-0.364554	-0.526322
WNT5A	-0.641444	-0.355679	-0.557919	-0.0785602	-0.572716	0.0524756	-0.182903	0.251571	-0.507415	-0.0761592	0.512443	0.00663395	0.412875	-0.361361	0.0832314	-0.102049	-0.147337	-0.41831	0.200285	0.596167	0.31513	0.456622
OAS3	-0.654614	-0.355659	-0.626133	-0.713512	-0.515328	-0.365792	-0.65715	-0.263162	0.00416498	-0.122141	0.466043	0.659494	0.588023	0.351991	0.548777	0.181234	-0.241142	-0.0375874	0.113732	0.468331	0.378252	0.0730168
WDR19	0.363549	-0.355291	0.224569	0.300066	0.671909	0.319279	0.0154844	-0.535639	0.446196	0.222773	-0.620973	-0.262291	-0.620938	-0.0985878	0.119397	-0.193657	0.201274	0.683586	-0.15071	-0.562961	-0.0158597	0.0105208
PIP4K2C	-0.292789	-0.355111	-0.0110706	-0.594534	-0.541538	-0.344897	0.0180766	0.0638153	0.238998	0.195227	0.464139	0.724092	0.719372	0.68195	0.0886376	-0.275173	-0.562514	-0.223378	0.315046	-0.0201714	-0.249291	-0.633647
COPS4	-0.681612	-0.35511	-0.776206	-0.638627	-0.434304	-0.147822	-0.404786	-0.662737	0.239837	0.0829439	0.49135	0.506358	0.152562	0.0160454	0.917787	0.316618	0.341147	0.299008	0.33071	0.171888	0.0683467	0.249532
SERHL2	-0.424153	-0.355038	-0.407984	-0.619388	-0.329628	-0.552787	-0.502456	-0.453879	0.288099	-0.267519	0.309982	0.617387	0.455636	0.610792	0.506978	0.0575743	-0.172883	0.256837	0.345939	0.264943	0.0353558	-0.244737
SNF8	-0.230481	-0.354752	-0.397523	-0.640166	-0.640005	-0.414153	-0.0236184	-0.0693735	0.365985	0.279261	0.488438	0.61332	0.72313	0.644738	0.264415	-0.413026	-0.192023	0.0510052	0.13589	0.140397	-0.191969	-0.464971
PPP1R3C	0.0576368	-0.354573	0.0630178	-0.658048	-0.257141	-0.116104	0.376718	-0.254899	0.856794	0.652613	0.361874	0.763189	0.167421	0.533201	0.171818	0.208626	-0.0789749	-0.107568	-0.299657	-0.634737	-0.677364	-0.821977
C12orf49	-0.199488	-0.354504	-0.389152	-0.76656	-0.120439	-0.370424	-0.485362	-0.496536	0.557638	0.323132	0.13603	0.73504	0.272721	0.476683	0.619875	0.444419	-0.132557	0.169512	-0.347842	-0.0952284	0.214353	-0.231
ZNF136	-0.287898	-0.354469	-0.652253	-0.722024	-0.154221	-0.438798	-0.543404	-0.749467	0.586247	0.164752	0.164068	0.595382	0.170346	0.393967	0.866674	0.364197	0.211881	0.498713	-0.0868606	0.0393186	0.172055	-0.0383681
TRIM68	-0.491836	-0.354409	-0.560125	-0.835359	-0.938574	-0.29842	0.127204	0.0630885	0.313493	0.411282	0.911263	0.799965	0.743984	0.394698	0.27362	0.0586615	-0.111275	-0.442739	-0.0615377	0.158116	-0.354051	-0.413238
RNF13	-0.439672	-0.353687	-0.441261	-0.578459	-0.581793	0.289776	0.349604	-0.262008	0.409907	0.714236	0.687329	0.533389	0.0861781	-0.143504	0.483712	0.202617	0.329143	-0.175773	-0.0407223	-0.330231	-0.469993	-0.106638
EAF2	-0.47136	-0.35345	-0.570413	-0.663515	-0.45456	0.0712814	0.00211622	-0.582294	0.508452	0.350646	0.569507	0.584073	0.0322613	0.0642842	0.674865	0.271985	0.434813	0.172138	0.0401283	-0.177517	-0.357541	-0.0663802
INHBC	-0.426408	-0.353204	-0.656501	-0.214144	0.0887199	0.00956878	-0.505944	-0.835319	0.208147	-0.0317659	-0.00476767	0.0556669	-0.316959	-0.276178	0.884678	0.337698	0.516068	0.631909	0.215819	0.073737	0.289494	0.54358
TESK2	0.00652229	-0.353096	-0.0825751	-0.661191	-0.35696	0.0721537	0.457657	-0.274958	0.839868	0.80767	0.440904	0.708293	0.124532	0.37729	0.249266	0.0945554	0.119466	-0.0533893	-0.335308	-0.641925	-0.690755	-0.676978
MRPS18A	-0.436592	-0.35296	-0.317687	-0.341388	-0.598129	-0.0578285	0.288738	0.146329	0.0627521	0.352965	0.673434	0.352602	0.327762	-0.13498	0.125369	0.254849	-0.0899419	-0.561253	0.0767618	0.0271034	-0.313351	-0.129766
CASD1	-0.559572	-0.352707	-0.324565	-0.759707	-0.69429	-0.241758	0.114702	-0.168672	0.357499	0.220675	0.816789	0.816161	0.443217	0.322061	0.36136	0.374648	-0.106841	-0.387749	0.205076	-0.0638332	-0.499946	-0.444003
SEPTIN9	0.259794	-0.352548	0.545715	-0.0621631	0.1973	0.446603	0.531295	0.047855	0.477711	0.735549	-0.0707146	0.271791	-0.222131	0.0268176	-0.266762	0.0665719	-0.291861	-0.286361	-0.435597	-0.858058	-0.445631	-0.547243
SSR3	-0.609983	-0.352221	-0.572972	-0.441667	-0.710246	-0.325187	-0.337572	0.149785	-0.238827	-0.200586	0.610454	0.396831	0.720753	0.214794	0.137596	-0.137415	-0.303766	-0.323641	0.187404	0.64815	0.204677	0.0533061
TAB2	-0.545987	-0.351692	-0.389558	-0.0445737	0.0831023	0.389307	-0.39288	-0.37648	-0.20545	0.0975957	0.0549359	-0.00794039	-0.325653	-0.651922	0.525314	0.518396	0.15014	-0.0036261	0.0146878	0.0363551	0.458383	0.689713
ACKR3	-0.483895	-0.351538	-0.458866	-0.0207615	-0.532643	-0.154012	-0.174854	0.160056	-0.39037	-0.260373	0.375518	-0.0348271	0.526554	-0.000885801	0.0449311	-0.572776	-0.175727	-0.0525724	0.518834	0.620056	0.184298	0.229607
LIMCH1	-0.555409	-0.351191	-0.636622	-0.785274	-0.830116	-0.559565	-0.222263	-0.00826119	0.165791	0.0581623	0.773502	0.732977	0.808844	0.474212	0.349417	0.119576	-0.227821	-0.320599	0.0840532	0.435807	-0.0627926	-0.274821
NFU1	-0.188108	-0.350932	-0.124972	0.245223	-0.0828961	0.251896	0.321866	-0.206376	0.0263227	0.102776	0.115026	-0.253025	-0.204635	-0.337411	0.148565	-0.356213	0.272497	0.23443	0.539669	-0.131848	-0.319153	0.148508
SPDL1	-0.287292	-0.350875	-0.307887	0.10572	-0.158621	0.173927	-0.111347	-0.149066	-0.140755	-0.228455	0.121336	-0.149033	0.00722415	-0.14824	0.0516335	-0.421525	0.138232	0.220356	0.252233	0.261997	0.039802	0.266292
TNFRSF21	0.0555421	-0.350792	0.166094	0.0726279	-0.193751	0.442625	0.467943	0.471536	-0.0269421	0.670746	0.148069	0.015542	0.152986	-0.218215	-0.404346	-0.320226	-0.331361	-0.518059	-0.394422	-0.275246	-0.107392	-0.153434
ANXA5	-0.0921701	-0.350756	-0.0975436	-0.124631	0.223109	0.0069105	0.0676934	-0.778955	0.594717	0.0624063	-0.0192221	0.139648	-0.484394	-0.0238784	0.52244	0.32691	0.425367	0.514923	0.281066	-0.463895	-0.440281	-0.115001
ATG2A	0.327632	-0.350672	0.441892	0.404206	0.359487	0.32841	0.465987	-0.152378	0.305876	0.228764	-0.337899	-0.27465	-0.368415	-0.0293418	-0.229584	-0.55392	0.00273003	0.351136	0.212992	-0.567688	-0.431064	-0.282436
VPS35L	-0.822157	-0.350235	-0.444303	-0.424766	-0.641651	-0.0643117	-0.419292	0.16656	-0.469365	-0.0802183	0.587624	0.440793	0.641558	-0.0312468	0.260298	0.0329954	-0.472896	-0.480092	0.355095	0.532136	0.407705	0.255335
TCIRG1	-0.554674	-0.350102	0.136677	0.232443	0.0229957	0.0726506	-0.319751	0.0428291	-0.572441	-0.535492	0.0416804	-0.0722451	0.0650834	-0.228127	-0.0358427	-0.00991233	-0.525808	-0.22481	0.740049	0.276535	0.280249	0.276889
RECQL5	-0.0307511	-0.350065	-0.129873	-0.635527	-0.597153	-0.0229587	0.527616	0.150131	0.603757	0.809297	0.623146	0.681937	0.421283	0.340986	-0.0366187	0.0530992	-0.116793	-0.483985	-0.495144	-0.382888	-0.607224	-0.687548
LIG1	-0.332101	-0.350037	-0.436224	0.0450135	0.273633	0.385872	-0.488921	-0.618295	-0.0360252	0.0378571	-0.218986	-0.15759	-0.444149	-0.500716	0.605173	0.149781	0.365071	0.520565	0.0149859	0.0123451	0.505255	0.712978
PAAF1	-0.581355	-0.349883	-0.320356	-0.546381	-0.773082	-0.195047	0.259817	0.0418946	0.148713	0.127178	0.878675	0.598676	0.464227	0.145356	0.167378	0.233808	-0.11147	-0.535184	0.314634	0.0744934	-0.544142	-0.348541
RPS14	-0.658546	-0.349777	-0.729051	-0.78404	-0.548307	-0.417548	-0.368283	-0.568814	0.340355	0.0210369	0.619587	0.690509	0.343423	0.257669	0.82916	0.443522	0.177495	0.119082	0.301549	0.207627	-0.0722517	-0.0234737
VPS11	0.0603698	-0.349622	0.129886	0.122213	-0.083395	-0.225151	0.222253	0.0562716	0.12198	-0.00129752	0.00303776	-0.0364915	0.233257	0.265337	-0.149281	-0.533554	-0.275076	0.103585	0.428561	-0.04133	-0.262505	-0.348062
ACBD3	-0.549027	-0.349399	0.0069435	-0.103708	0.147616	0.36591	-0.124125	-0.539983	0.0291049	0.0379224	0.119487	0.208678	-0.442525	-0.427718	0.525073	0.608987	0.0616511	0.0101128	0.458262	-0.362176	-0.0642736	0.255253
TOGARAM1	-0.630464	-0.349099	-0.716728	-0.53765	-0.320849	-0.0842845	-0.287392	-0.724324	0.298688	0.117485	0.447549	0.411816	-0.0492218	-0.134882	0.924636	0.477815	0.457606	0.297592	0.323908	0.0370513	-0.0446585	0.27346
PPP6R3	-0.414264	-0.34888	-0.454989	0.0680303	-0.214283	0.259856	-0.189872	0.0860531	-0.371689	0.145421	0.174899	-0.157823	0.0763355	-0.531843	0.157092	-0.0295894	-0.00535598	-0.188753	-0.0487583	0.323939	0.442956	0.581176
CTR9	-0.615476	-0.348873	-0.663607	-0.715815	-0.371051	0.0895694	-0.37981	-0.570169	0.274028	0.362115	0.446109	0.614382	0.101778	-0.0465773	0.838335	0.435839	0.243893	0.123899	-0.0501265	-0.0176123	0.160278	0.231239
ENSA	0.20584	-0.348467	0.230046	-0.372855	0.333276	-0.102274	-0.197381	-0.496263	0.666249	0.366654	-0.322465	0.487418	-0.0355807	0.561787	0.291964	0.00658744	-0.266768	0.431507	-0.192793	-0.560672	-0.00955218	-0.494004
BLVRB	-0.227593	-0.348296	-0.30042	-0.839236	-0.75884	-0.209607	0.278462	0.104253	0.526826	0.68123	0.743955	0.863076	0.654254	0.496477	0.137734	0.0788617	-0.213657	-0.472881	-0.352992	-0.163877	-0.442801	-0.64932
ALDH4A1	-0.194691	-0.347946	-0.0847053	-0.0801659	-0.255388	-0.105191	-0.101652	0.126577	-0.135891	0.154999	0.0695962	0.117471	0.490096	0.215642	0.0608696	-0.616514	-0.434397	0.042441	0.385022	0.163898	0.214383	-0.0633433
TMEM160	-0.717623	-0.347839	-0.571133	-0.426992	-0.525975	0.316351	-0.0756224	-0.0950772	-0.117618	0.360265	0.64431	0.364357	0.104896	-0.476326	0.442735	0.484596	0.123096	-0.445757	-0.0777317	0.100732	0.0891911	0.383367
ADNP2	-0.233718	-0.347555	-0.317587	-0.0281249	0.387544	-0.0961896	-0.491049	-0.912374	0.295806	-0.315568	-0.25209	-0.0307748	-0.481864	-0.102041	0.700458	0.320485	0.391157	0.765338	0.358547	-0.0624203	0.143169	0.324792
PIGB	-0.697113	-0.347472	-0.519821	-0.65617	-0.537432	-0.322368	-0.595882	-0.159231	-0.0979021	-0.176651	0.505361	0.646442	0.60615	0.318037	0.442296	0.173025	-0.34343	-0.170527	0.207839	0.467388	0.331925	0.0464451
DALRD3	-0.161764	-0.347433	-0.14557	-0.445391	-0.70782	0.178598	0.633462	0.346979	0.300027	0.800198	0.704575	0.486611	0.441543	0.0714634	-0.140744	-0.137685	-0.127097	-0.625329	-0.308492	-0.263801	-0.556769	-0.472164
SMAGP	0.0997471	-0.347294	0.635793	0.177458	0.171263	0.715277	0.401769	0.309185	-0.0341202	0.632668	-0.163947	0.0621633	-0.0859365	-0.1525	-0.414673	-0.388634	-0.554576	-0.345231	-0.153347	-0.63928	-0.0819986	-0.242743
PCYT2	-0.0361773	-0.347146	0.239545	0.268232	-0.316257	0.355872	0.693648	0.513423	-0.144222	0.380489	0.285877	-0.143954	0.172068	-0.228059	-0.504773	-0.55699	-0.279905	-0.491464	0.177235	-0.1863	-0.43797	-0.227858
MGAT4A	-0.355069	-0.346893	-0.237821	-0.534633	-0.331289	0.0502817	-0.248228	-0.0553057	0.125766	0.192234	0.35122	0.572241	0.323037	0.207354	0.140318	0.164377	-0.268011	-0.269833	-0.3246	0.041538	0.115448	-0.123874
AREL1	-0.271881	-0.346864	0.199829	0.276872	0.000265152	0.466783	-0.173213	0.388555	-0.612757	0.0672045	-0.126695	-0.152044	0.213905	-0.266436	-0.282231	-0.55752	-0.646507	-0.275594	0.183803	0.144202	0.540807	0.310049
SEC24B	-0.450165	-0.34683	-0.337558	-0.0381941	0.181057	0.210906	-0.448217	-0.733769	0.00962126	-0.105873	-0.120584	-0.0139225	-0.326131	-0.271782	0.730456	0.0358717	0.282573	0.633821	0.547677	-0.0277541	0.287592	0.50952
SCFD1	-0.786573	-0.346391	-0.425567	-0.684827	-0.827424	-0.0997624	-0.118074	0.10811	-0.130197	0.208263	0.830356	0.720361	0.686561	0.132143	0.331009	0.151919	-0.363393	-0.567174	0.29902	0.257928	-0.0147622	-0.0860022
PMM2	-0.340275	-0.346264	0.0811685	-0.480498	-0.105228	0.330521	-0.0494816	-0.264303	0.274673	0.334455	0.257605	0.619945	-0.0219805	0.095164	0.226557	0.330027	-0.209196	-0.199185	-0.132121	-0.424057	-0.147484	-0.226105
LRRFIP1	-0.436525	-0.346036	-0.217715	-0.698582	-0.590664	-0.335479	-0.0362994	-0.0870147	0.268177	0.291004	0.565657	0.767283	0.632633	0.503509	0.359155	0.0117959	-0.37032	-0.215321	0.317227	-0.0191327	-0.205451	-0.456487
KCTD15	-0.209748	-0.346023	-0.376303	-0.37941	-0.580487	0.0861339	0.143508	0.162969	0.140686	0.362187	0.493096	0.336678	0.441076	0.147558	-0.0492161	-0.331756	-0.0437146	-0.243196	-0.307476	0.122048	-0.145317	-0.165989
PLXND1	-0.438925	-0.345971	-0.186509	-0.170698	-0.186734	0.305667	-0.0474601	-0.12675	-0.0983981	0.435831	0.196174	0.187221	0.067449	-0.297468	0.399518	0.0103378	-0.113573	-0.0847412	0.265161	-0.131593	0.180144	0.249145
MIOS	-0.291799	-0.345882	-0.204116	-0.121264	0.371283	0.157471	-0.7387	-0.669963	0.0321386	-0.145665	-0.355501	0.108648	-0.242728	-0.0349127	0.583357	0.0725966	-0.00963347	0.609954	0.130201	-0.00519112	0.601428	0.420438
MOSPD1	-0.289575	-0.345014	0.0759724	-0.661193	-0.307308	0.160921	0.201783	-0.157959	0.46016	0.692783	0.435693	0.803393	0.186304	0.222167	0.293471	0.36452	-0.274011	-0.357388	-0.11351	-0.569116	-0.352556	-0.486345
PDXK	-0.449047	-0.344973	-0.43724	-0.428577	-0.435398	-0.302231	-0.4119	0.14092	-0.157669	0.0640398	0.364511	0.403535	0.583065	0.123366	0.190842	0.175887	-0.433045	-0.3881	-0.123602	0.434223	0.429868	0.0813888
RBM22	-0.320931	-0.344942	-0.362682	-0.586262	-0.215937	-0.0614089	-0.223522	-0.637727	0.495607	0.179481	0.247341	0.559147	0.0930248	0.345893	0.631985	0.00946753	0.188454	0.437048	0.17466	-0.168694	-0.152145	-0.162042
SIPA1	-0.0208698	-0.344917	0.231947	-0.20897	-0.00345845	0.404375	0.351564	0.0168422	0.312235	0.79254	0.108717	0.338517	-0.0902726	-0.136167	0.0285542	0.221639	-0.230126	-0.349153	-0.324664	-0.644981	-0.211153	-0.266004
DNAJA2	-0.686576	-0.34478	-0.241294	-0.278291	-0.48674	-0.0788364	-0.122801	0.102918	-0.302983	0.0125586	0.531365	0.342765	0.404588	-0.134835	0.241946	0.215757	-0.384565	-0.4918	0.490213	0.241323	0.0929801	0.107159
PREB	-0.146346	-0.344696	0.270532	-0.414196	-0.324404	0.280114	0.335545	0.206177	0.218241	0.759865	0.311118	0.594413	0.367631	0.234273	-0.0491908	-0.182426	-0.535127	-0.438945	-0.0616498	-0.499688	-0.245427	-0.507923
GSTA4	0.136936	-0.344688	0.281849	0.245078	0.330161	0.809967	0.381459	-0.0834431	0.183003	0.622574	-0.211589	-0.157116	-0.551717	-0.505501	-0.132415	-0.0289926	0.092911	-0.0394771	-0.411404	-0.671159	-0.140772	0.085975
ECH1	-0.268277	-0.344661	-0.6702	-0.734136	-0.508572	-0.503689	-0.237562	-0.283551	0.466127	0.355039	0.444319	0.609568	0.514995	0.4074	0.56257	0.181104	0.0373166	0.0608643	-0.19386	0.169103	0.030939	-0.200044
GALNT14	-0.369563	-0.344506	-0.141408	-0.151931	-0.626577	0.279318	0.419618	0.492533	-0.177682	0.35402	0.658107	0.210487	0.352896	-0.246915	-0.307081	-0.0541437	-0.238785	-0.80106	-0.153644	0.0657313	-0.277257	-0.0965582
SNX27	0.0991125	-0.344186	0.751006	0.312652	0.413908	0.615817	0.255232	0.197284	-0.0869029	0.374268	-0.332635	-0.0339817	-0.262392	-0.210348	-0.395517	-0.140347	-0.612856	-0.300151	-0.0333602	-0.632813	-0.00173598	-0.177208
SLC25A13	-0.742413	-0.344072	-0.236713	-0.181809	-0.244186	0.383164	-0.000290875	-0.34718	-0.135986	0.139629	0.438633	0.224547	-0.178252	-0.510377	0.545146	0.39987	0.120057	-0.154232	0.59559	-0.146837	-0.106319	0.346664
GNE	0.140146	-0.344017	0.143865	-0.0935081	-0.06011	0.431909	0.596469	-0.101458	0.489614	0.822228	0.0954621	0.156331	-0.149669	-0.0657125	0.032711	-0.25838	0.110235	0.0304146	-0.151089	-0.689637	-0.5037	-0.335738
GSPT2	-0.307469	-0.343811	-0.363148	-0.241451	-0.202792	-0.358825	-0.420865	-0.36521	0.0678585	-0.255666	0.0717556	0.202735	0.363532	0.39863	0.411814	-0.447907	-0.0982744	0.495082	0.558504	0.320137	0.176456	0.000811125
TRIP4	-0.0803009	-0.343686	-0.358951	-0.508499	0.0268268	-0.523325	-0.709657	-0.491535	0.379756	-0.0859455	-0.146272	0.460021	0.351791	0.652889	0.484832	-0.0678615	-0.214266	0.526271	-0.101583	0.193872	0.4319	-0.146272
SLC1A1	-0.502763	-0.343014	-0.203609	-0.528715	-0.722316	-0.0885768	0.0721739	0.152626	0.0176065	0.0913839	0.691441	0.608569	0.637197	0.356956	0.0192108	-0.224111	-0.350987	-0.404361	0.254651	0.156765	-0.275842	-0.358321
SERPINE1	0.22755	-0.342638	0.453482	0.254286	0.352135	0.571918	0.545298	-0.209075	0.409235	0.327524	-0.161981	-0.0975592	-0.59579	-0.219444	-0.236357	-0.0408943	0.132392	0.0685247	-0.143607	-0.761211	-0.590472	-0.280711
KLHL9	0.16783	-0.342512	0.48704	0.382725	0.441076	0.818168	0.477598	-0.179771	0.21161	0.393167	-0.27594	-0.226421	-0.682299	-0.432122	-0.213334	-0.142843	0.104933	0.0956024	-0.0991756	-0.770013	-0.37339	-0.0408666
TPST2	-0.151866	-0.342334	0.483416	0.0736039	-0.371399	0.44557	0.62956	0.621741	-0.202236	0.415817	0.362547	0.171718	0.330836	-0.0390834	-0.588472	-0.49725	-0.640691	-0.736289	0.187866	-0.301751	-0.417405	-0.426392
EPAS1	-0.284235	-0.342033	0.210783	-0.00903118	-0.542724	0.298252	0.666333	0.562249	-0.164544	0.3769	0.590159	0.179895	0.328007	-0.167988	-0.440268	-0.219866	-0.417403	-0.82251	0.196792	-0.167439	-0.523136	-0.335715
GTDC1	-0.0890975	-0.342002	0.120644	0.657567	0.528625	0.617802	-0.1402	-0.199953	-0.365066	-0.122024	-0.492393	-0.625635	-0.58526	-0.689465	-0.0088107	-0.272897	0.0595187	0.332645	0.248722	-0.0896853	0.38581	0.647674
CD6	0.124476	-0.341804	0.00728979	0.105619	0.628252	0.110724	-0.274731	-0.846835	0.480528	-0.0499033	-0.523212	-0.10561	-0.623747	-0.0159473	0.46487	0.0721617	0.328384	0.86069	0.096151	-0.409862	0.0398157	0.109535
LEPROTL1	-0.603017	-0.341452	-0.602533	0.090984	0.0492317	0.170338	-0.488195	-0.597362	-0.235002	-0.342261	0.0491876	-0.220523	-0.348879	-0.580486	0.647577	0.242336	0.43062	0.409423	0.460694	0.317804	0.368904	0.804014
RALA	-0.347871	-0.341405	0.110319	0.194913	0.565758	0.266032	-0.639443	-0.544661	-0.221766	-0.373251	-0.441267	-0.0966965	-0.452262	-0.295474	0.377117	0.260723	-0.186293	0.376395	0.395131	-0.0699979	0.547115	0.488287
H2AC14	0.154091	-0.341361	-0.155224	-0.54121	-0.0936453	-0.0597901	0.312672	-0.519906	0.963561	0.670331	0.191767	0.530283	-0.097477	0.352243	0.382526	0.192695	0.320642	0.273053	-0.37504	-0.631393	-0.597291	-0.563448
MRPL49	-0.16417	-0.341281	0.416497	0.237436	-0.268658	0.373884	0.612955	0.468723	-0.230749	0.279626	0.270997	-0.0298849	0.186785	-0.164131	-0.450669	-0.509623	-0.472219	-0.517961	0.463925	-0.255063	-0.421131	-0.276513
U2SURP	-0.540608	-0.341136	-0.259331	0.352133	0.175719	0.488638	-0.432734	-0.203874	-0.585424	-0.248286	-0.124742	-0.380821	-0.324776	-0.756995	0.269419	0.0352519	0.0362062	0.101467	0.357139	0.269719	0.605403	0.882836
PRKCA	0.0147693	-0.341068	-0.297237	-0.705605	-0.150469	-0.212745	0.0452577	-0.502515	0.875457	0.61584	0.248475	0.673923	0.0442504	0.377112	0.497435	0.461524	0.185006	0.132406	-0.494211	-0.451225	-0.332479	-0.465692
SUMO4	-0.731057	-0.340864	-0.736529	-0.407847	-0.224989	-0.113796	-0.626551	-0.636466	-0.0410423	-0.123608	0.282039	0.278169	0.0388728	-0.199047	0.905629	0.392666	0.24086	0.310069	0.419919	0.320197	0.399001	0.544682
ABCC10	0.271798	-0.340812	-0.0150877	-0.0499573	0.389955	-0.0862009	-0.0242845	-0.668851	0.680484	0.208951	-0.360329	0.038856	-0.340473	0.239355	0.367402	-0.110804	0.268808	0.751087	-0.0099113	-0.452702	-0.187844	-0.219594
PLAA	0.178955	-0.340634	0.621357	0.21196	0.661455	0.488707	-0.127485	-0.214099	0.115518	0.202455	-0.599229	0.00696202	-0.398256	-0.00930573	-0.11407	-0.115126	-0.444389	0.205426	-0.108711	-0.608038	0.213663	-0.0976166
MRPL28	-0.528543	-0.340569	0.0111575	-0.397028	-0.763961	0.0388763	0.282989	0.448603	-0.180024	0.25195	0.738489	0.551808	0.696627	0.191924	-0.168647	-0.236216	-0.59463	-0.743907	0.350468	0.0687916	-0.300371	-0.38339
ARFGAP3	-0.184396	-0.34047	-0.343024	-0.610742	0.0095333	-0.105702	-0.13437	-0.852803	0.800802	0.294548	0.179953	0.574645	-0.251226	0.210176	0.744563	0.586468	0.409984	0.420014	-0.121062	-0.437805	-0.319734	-0.215025
PDCD10	-0.860768	-0.339987	-0.646233	-0.248964	-0.285	0.13054	-0.567807	-0.422922	-0.331725	-0.288331	0.375223	0.165276	0.00503854	-0.406364	0.649779	0.343781	0.157415	0.0500099	0.44101	0.423925	0.398827	0.671957
GINS2	-0.721013	-0.339929	-0.692948	-0.624492	-0.308387	0.012734	-0.413173	-0.657594	0.206769	0.138223	0.477294	0.524559	-0.0498419	-0.206718	0.898178	0.725386	0.330171	0.0806269	0.110018	0.045564	0.113654	0.342817
SQOR	0.223583	-0.339889	0.278861	-0.455596	-0.173996	-0.244422	0.165301	0.146711	0.530393	0.419795	0.105479	0.617869	0.488669	0.765923	-0.253926	-0.250709	-0.591594	-0.206692	-0.37383	-0.336723	-0.289077	-0.865722
FAM114A1	-0.0601724	-0.339794	-0.121969	-0.807976	-0.51531	-0.299335	0.0837923	-0.0238105	0.61043	0.539153	0.447938	0.873207	0.641403	0.773631	0.120227	-0.115687	-0.353373	-0.177844	-0.314153	-0.216478	-0.317044	-0.766954
VEGFC	-0.761842	-0.339258	-0.560151	-0.216792	-0.71386	0.0791361	0.105295	0.0117094	-0.252763	-0.091911	0.795148	0.168445	0.250893	-0.347398	0.237237	0.0907229	0.155375	-0.381784	0.479697	0.366787	-0.237501	0.256685
NME1	-0.308301	-0.339256	-0.516151	-0.600261	-0.544841	-0.433067	-0.176025	-0.255206	0.327938	0.181861	0.413865	0.528077	0.593663	0.522374	0.474384	-0.296891	-0.0478313	0.228256	0.263346	0.198297	-0.0646829	-0.256738
SDCBP	-0.024107	-0.339239	0.316102	0.390552	0.263013	-0.0877635	-0.152441	0.0697495	-0.237865	-0.512755	-0.266293	-0.234742	-0.00401355	0.0723104	-0.343982	-0.311455	-0.475874	0.029182	0.383011	0.137135	0.104317	-0.0551329
SETDB1	0.158476	-0.338057	0.832179	0.509783	0.552099	0.680296	0.314393	0.0969121	-0.0936672	0.201246	-0.447742	-0.222375	-0.450531	-0.27266	-0.441834	-0.264715	-0.48225	-0.110931	0.145897	-0.669637	-0.111424	-0.136968
RRAS	-0.285271	-0.338024	-0.190331	-0.261968	-0.605335	0.0403214	0.567095	0.100842	0.25257	0.221006	0.723311	0.302681	0.18783	-0.0143731	-0.102257	0.0387035	0.11445	-0.448805	0.0758396	-0.106942	-0.759155	-0.371023
ATF6B	-0.349801	-0.337937	-0.0544653	-0.403899	-0.170969	0.403958	0.333384	-0.328026	0.417096	0.589109	0.443864	0.482463	-0.284797	-0.289746	0.358591	0.670399	0.182104	-0.313457	-0.127546	-0.610153	-0.486484	-0.143855
TNKS2	-0.19836	-0.337715	-0.345348	-0.129319	0.371124	-0.0468077	-0.527129	-0.930297	0.35282	-0.113831	-0.29085	0.051584	-0.412732	-0.0362429	0.790547	0.21816	0.373699	0.84127	0.271483	-0.126485	0.241158	0.318129
PPP2R2A	-0.0555873	-0.337417	0.0290691	0.567307	0.260196	0.612361	0.0914056	-0.0681959	-0.281814	0.0307025	-0.283912	-0.566159	-0.400191	-0.58264	-0.0974018	-0.535025	0.140414	0.277062	0.215952	-0.0688725	0.161272	0.491757
FXR1	-0.508187	-0.337384	-0.448626	0.171948	0.0655084	0.306111	-0.434544	-0.373812	-0.329869	-0.347006	0.00724824	-0.256358	-0.304487	-0.559493	0.347365	0.0988021	0.268221	0.239953	0.242253	0.322836	0.39759	0.739735
E2F8	-0.776177	-0.33738	-0.459816	-0.169931	-0.127876	0.3796	-0.497188	-0.352391	-0.367938	0.0179301	0.212779	0.125511	-0.102306	-0.558559	0.63003	0.340661	0.045923	-0.0104243	0.325673	0.184961	0.523236	0.725953
OGFOD3	-0.686198	-0.33734	-0.869536	-0.671875	-0.784491	-0.26432	-0.172304	-0.261042	0.150758	0.0504256	0.823791	0.526672	0.424333	0.0413719	0.566155	0.294504	0.272149	-0.151768	0.102398	0.402125	-0.128756	0.0990152
STK38	-0.244185	-0.337242	-0.374346	-0.599155	-0.351568	0.0821911	0.21424	-0.290898	0.554353	0.729939	0.486779	0.55879	0.021985	-0.0586952	0.467422	0.529301	0.226868	-0.203922	-0.37	-0.384928	-0.326132	-0.185952
UNC13B	0.428349	-0.337185	0.437576	-0.138142	0.348336	0.185423	0.196104	-0.200057	0.65468	0.49091	-0.316018	0.290743	-0.166077	0.403027	-0.164177	-0.1573	-0.229764	0.189667	-0.508498	-0.708091	-0.268344	-0.603014
ATG14	-0.0536689	-0.337053	-0.200563	0.44462	0.198428	0.215303	-0.0563537	-0.280851	-0.106098	-0.217604	-0.236944	-0.511874	-0.309696	-0.339818	0.0810579	-0.493099	0.297094	0.525307	0.337537	0.124948	0.0944445	0.412811
REXO5	-0.184223	-0.336847	-0.278392	-0.297008	0.284184	0.0243836	-0.327205	-0.929137	0.567057	-0.0278489	-0.0896986	0.261554	-0.4862	0.0123682	0.687715	0.495938	0.444784	0.616065	0.0130324	-0.319054	-0.0909429	0.0801609
MVK	-0.0730697	-0.336684	-0.120524	-0.676035	0.00600048	-0.298181	-0.317085	-0.59719	0.681649	0.32469	0.00915939	0.716257	0.173763	0.624356	0.579924	0.18134	-0.138937	0.389079	-0.0660092	-0.344819	-0.0255414	-0.439195
COA4	-0.466183	-0.336534	0.205166	-0.153459	-0.52145	0.256281	0.489122	0.385115	-0.160773	0.234869	0.645984	0.355073	0.28477	-0.13276	-0.256671	0.0596958	-0.445209	-0.820875	0.334417	-0.177879	-0.495445	-0.315556
BTN2A2	0.045103	-0.336329	0.136617	0.243863	0.317094	0.0425479	-0.120342	-0.316164	0.11883	-0.381154	-0.271692	-0.16744	-0.260722	0.0868979	-0.0860969	-0.260197	-0.0167329	0.399642	0.210597	-0.0637059	-0.084175	-0.0476562
DIABLO	-0.508767	-0.336328	-0.746974	-0.907093	-0.535744	-0.272908	-0.369781	-0.463786	0.438229	0.396979	0.553116	0.784717	0.392723	0.269496	0.789816	0.43895	0.135342	0.0388383	-0.197124	0.0903071	0.0934914	-0.0378594
MAN1A1	-0.0742197	-0.336148	0.304493	0.552087	0.305362	0.795543	0.205595	0.1914	-0.38502	0.26895	-0.252431	-0.443569	-0.411941	-0.729269	-0.281553	-0.213227	-0.179405	-0.206329	-0.0116132	-0.277783	0.200142	0.414671
PPP2R5C	-0.409386	-0.335991	0.0999628	0.221282	0.068817	0.297746	-0.399577	0.112799	-0.56827	-0.376172	-0.0912606	-0.102873	0.0738325	-0.206472	-0.150879	-0.25911	-0.498717	-0.138841	0.317666	0.280129	0.484637	0.355448
DDAH2	0.0433113	-0.335982	-0.4479	-0.608477	-0.201465	-0.35289	0.0390938	-0.574439	0.868139	0.461833	0.227025	0.510422	0.0914192	0.432271	0.55291	0.169497	0.350096	0.399339	-0.262837	-0.279472	-0.364497	-0.406914
KIAA0232	-0.266117	-0.33558	-0.519114	-0.499864	0.0424861	-0.374966	-0.800962	-0.670538	0.292583	-0.0738399	-0.118135	0.401298	0.187448	0.390704	0.746333	0.0830479	-0.00849656	0.626305	0.0373391	0.205819	0.534572	0.147711
SLC25A17	-0.0602113	-0.335462	-0.5486	-0.355395	0.140475	-0.145381	-0.288563	-0.832616	0.662457	0.138751	-0.0284557	0.208333	-0.337173	0.0341774	0.690317	0.432811	0.580324	0.615682	-0.286196	-0.162908	-0.0358031	0.100987
GPRC5C	-0.44666	-0.335352	-0.453763	-0.845823	-0.90633	-0.275829	0.202161	0.0935261	0.357725	0.490784	0.900845	0.842591	0.721984	0.409738	0.237166	0.120152	-0.164208	-0.511036	-0.0917008	0.0446248	-0.417179	-0.500522
ERI2	-0.47526	-0.33512	-0.449077	-0.907521	-0.51002	-0.112819	-0.0777779	-0.484446	0.578484	0.469882	0.619011	0.893231	0.265494	0.321823	0.680444	0.454726	0.109402	-0.0424544	-0.0546953	-0.240966	-0.29748	-0.311502
ZRSR2	-0.0958628	-0.335074	-0.684439	-0.729965	-0.311144	-0.501883	-0.33518	-0.537324	0.685263	0.276204	0.245955	0.572697	0.33557	0.537147	0.625191	0.108255	0.237574	0.421066	-0.334127	0.0868269	0.0131113	-0.2294
IDE	-0.0456132	-0.335048	-0.224652	-0.309576	0.220885	-0.145419	-0.413252	-0.722542	0.480861	0.158138	-0.251585	0.270786	-0.0815439	0.312416	0.652807	-0.0700294	0.110421	0.746317	0.136777	-0.212481	0.188582	-0.0240442
SERTAD2	0.301003	-0.334639	0.708177	0.511188	0.617696	0.659111	0.273574	-0.0648063	0.0619368	0.278527	-0.583409	-0.298003	-0.494389	-0.192198	-0.320947	-0.486648	-0.280524	0.232329	0.0813546	-0.683498	-0.0710801	-0.102589
GALNT1	-0.172285	-0.334565	-0.228594	-0.446598	0.0489358	-0.373184	-0.417747	-0.532459	0.405288	0.131813	-0.042994	0.445476	0.136615	0.362811	0.604169	0.234618	-0.128797	0.360068	0.134072	-0.101971	0.180801	-0.138658
FADS2	-0.309016	-0.334535	0.339469	0.00990594	0.290779	0.56754	0.0321523	-0.266729	0.0236069	0.182359	-0.0231385	0.183593	-0.482117	-0.405197	0.12562	0.54388	-0.176352	-0.233652	0.0718997	-0.55259	-0.0827855	0.0767836
UBE2A	0.0589015	-0.334173	0.0417323	-0.609668	-0.534611	-0.0300594	0.44474	0.23885	0.541304	0.78655	0.47057	0.704237	0.561894	0.548133	-0.147674	-0.253286	-0.354927	-0.40402	-0.432389	-0.380205	-0.479675	-0.789333
CRELD2	0.13693	-0.333811	0.428091	-0.0754873	0.510068	0.140501	-0.0270487	-0.42154	0.46897	0.260298	-0.342598	0.254033	-0.385615	0.118625	0.143403	0.356408	-0.232343	0.164411	-0.117798	-0.681301	-0.111452	-0.317073
CASP6	-0.567968	-0.333757	-0.489796	-0.17516	-0.129237	0.329034	-0.216511	-0.575263	0.00253187	0.154757	0.201425	0.0871301	-0.215658	-0.407813	0.72665	0.0942017	0.388754	0.356648	0.432449	-0.0335369	0.123934	0.508533
MRPL23	-0.852185	-0.333563	-0.562123	-0.0336791	-0.267008	0.214792	-0.421617	-0.233275	-0.513316	-0.268334	0.3627	-0.0335723	-0.0400404	-0.630228	0.501254	0.321854	0.103062	-0.122075	0.512926	0.440898	0.400865	0.769004
ARL4D	-0.0944934	-0.333435	0.211491	0.0298023	-0.138894	0.273827	0.530699	0.0441823	0.213362	0.116917	0.325519	0.113103	-0.171093	-0.1242	-0.284601	0.0934478	-0.0103324	-0.359268	0.0148616	-0.362164	-0.674631	-0.344993
ZNF302	-0.125299	-0.333326	-0.569031	-0.630689	-0.0980215	-0.113149	-0.161847	-0.794383	0.79593	0.421243	0.189305	0.497991	-0.141848	0.194281	0.768571	0.383115	0.534176	0.50748	-0.310656	-0.290371	-0.185745	-0.098799
ALCAM	-0.729771	-0.33325	-0.636026	-0.854249	-0.722033	-0.202856	-0.341431	-0.246146	0.129366	0.18762	0.727684	0.806252	0.573581	0.263386	0.619524	0.261681	-0.0970794	-0.195066	0.140601	0.245932	0.060821	-0.0391329
RETSAT	0.0995093	-0.333145	0.0759662	-0.359718	-0.324879	-0.315241	0.463759	-0.0660475	0.636582	0.277681	0.356369	0.457354	0.287829	0.561195	-0.0752912	-0.163958	-0.111737	-0.0678511	0.0566553	-0.332668	-0.760133	-0.81399
SLC37A1	-0.470047	-0.333015	-0.368316	-0.771175	-0.409319	-0.26055	-0.370963	-0.163322	0.218186	0.325225	0.438183	0.786026	0.475375	0.295732	0.478257	0.48979	-0.342289	-0.303493	-0.181443	0.0480967	0.20623	-0.160029
NPM1	0.107801	-0.333004	-0.00825272	0.454518	0.434865	0.487215	-0.0305923	-0.324556	0.0156289	0.0212815	-0.432187	-0.4822	-0.52831	-0.40494	0.0262222	-0.385799	0.281494	0.530183	-0.0140286	-0.176037	0.147604	0.3893
ANXA4	0.0798396	-0.332979	0.352527	0.0813346	0.147912	0.309596	0.276292	-0.114235	0.208629	0.440276	-0.175265	0.056715	-0.0743026	0.0684548	0.0169006	-0.473113	-0.22663	0.202426	0.294696	-0.526522	-0.194929	-0.255388
ANK3	-0.373118	-0.332975	-0.272211	-0.883015	-0.321352	-0.286741	-0.343013	-0.42345	0.507138	0.300623	0.376596	0.926555	0.381698	0.551755	0.572608	0.41388	-0.232945	-0.0168574	-0.102209	-0.161404	-0.0224648	-0.391699
PRDX1	-0.445942	-0.33295	-0.546101	-0.671928	-0.74497	-0.488585	-0.3275	0.160634	0.0013435	0.122715	0.569219	0.624089	0.922488	0.508631	0.223266	-0.193401	-0.431145	-0.278869	0.0083306	0.504768	0.229272	-0.19874
RNF7	-0.457479	-0.332898	-0.133328	-0.478863	-0.693573	0.401729	0.48741	0.15927	0.142548	0.609849	0.776475	0.556393	0.28987	-0.0754766	0.0347979	-0.000634157	-0.0696678	-0.584982	-0.0143059	-0.276556	-0.527104	-0.279729
KRT4	-0.382517	-0.332801	-0.255424	-0.13957	-0.254825	0.521657	-0.0498328	0.141946	-0.235075	0.518441	0.23259	0.122575	0.104769	-0.436927	0.123194	-0.0202931	-0.134661	-0.341713	-0.262061	-0.00621933	0.341724	0.37181
DAAM1	-0.340452	-0.332532	-0.473837	-0.464117	0.186205	-0.155838	-0.650808	-0.906467	0.415336	0.0124712	-0.0833857	0.381044	-0.218576	0.0770161	0.915764	0.528732	0.264354	0.608908	0.0610175	-0.087241	0.314979	0.243142
ZNF552	-0.643822	-0.332439	-0.781912	-0.747758	-0.379927	-0.252908	-0.548852	-0.649409	0.29755	0.000337599	0.48103	0.62215	0.156532	0.0976608	0.857385	0.611245	0.267439	0.16479	0.0117617	0.217622	0.15235	0.1949
DUSP1	-0.0521192	-0.33241	0.177379	-0.40799	-0.510287	-0.228743	0.385882	0.265061	0.328312	0.236401	0.474363	0.572239	0.5916	0.627106	-0.295551	-0.345038	-0.493537	-0.394703	0.0736276	-0.16282	-0.580505	-0.82638
AP1B1	0.172958	-0.3324	0.0382666	-0.658678	-0.276604	-0.34081	0.192115	-0.047414	0.754766	0.555991	0.261792	0.746526	0.437325	0.742544	0.00545983	0.0297889	-0.32084	-0.152845	-0.477673	-0.383464	-0.412232	-0.862855
IBTK	-0.474166	-0.332124	-0.727591	-0.566557	-0.173488	-0.139167	-0.355325	-0.84727	0.473644	0.143619	0.307005	0.415115	-0.151263	-0.0565891	0.960614	0.563115	0.547437	0.446474	0.0962128	-0.0341307	-0.0134835	0.233513
ENGASE	-0.260444	-0.332117	-0.0709305	-0.538793	-0.649496	-0.241755	0.440291	0.142019	0.367631	0.394072	0.705343	0.639373	0.506628	0.363666	0.00782271	0.0791046	-0.261032	-0.514012	0.119888	-0.182535	-0.645562	-0.659667
FAM49A	-0.0376399	-0.332029	-0.0125026	0.0157998	0.338709	0.484867	-0.107425	-0.269655	0.142503	0.477813	-0.235956	-0.00206475	-0.419197	-0.425547	0.227168	0.326991	0.0426382	0.046269	-0.443607	-0.397809	0.280471	0.288758
ANO10	0.0218253	-0.33199	0.158527	-0.564696	-0.520478	-0.234934	0.400869	0.262227	0.477475	0.528148	0.467769	0.71604	0.644646	0.688613	-0.209247	-0.252946	-0.523114	-0.429982	-0.154641	-0.296637	-0.535065	-0.906763
DNAJC15	-0.27952	-0.331917	-0.399287	-0.381509	-0.723501	0.163004	0.55415	0.0651394	0.296613	0.58377	0.727438	0.330994	0.293609	-0.0396305	0.109015	-0.218539	0.247505	-0.271633	-0.0133337	-0.124274	-0.598832	-0.239688
CEBPA	-0.115283	-0.331913	-0.130119	-0.701967	-0.380223	0.0179237	0.161406	-0.0859033	0.541962	0.845817	0.377392	0.743475	0.359185	0.337988	0.294084	0.125354	-0.201693	-0.224168	-0.374171	-0.424744	-0.204462	-0.473238
GALNS	0.281074	-0.331908	0.430768	0.192168	-0.147902	0.152272	0.710009	0.405725	0.202925	0.348428	0.0978685	-0.026409	0.178201	0.196732	-0.614624	-0.665291	-0.335961	-0.271493	0.00617156	-0.359781	-0.606857	-0.619003
SPDEF	-0.276556	-0.331649	-0.565965	-0.964604	-0.563484	-0.420318	-0.167137	-0.317872	0.651459	0.468349	0.571107	0.896092	0.510179	0.551513	0.535899	0.369247	0.0016777	-0.0796144	-0.394383	-0.0329651	-0.158599	-0.430538
IGFLR1	-0.397551	-0.331613	-0.606213	-0.215911	-0.375497	0.329778	0.238744	-0.330511	0.227287	0.360231	0.514064	0.0805584	-0.223997	-0.495274	0.416874	0.270233	0.630864	-0.0182433	-0.0986636	-0.0820289	-0.321992	0.290713
CHKA	-0.319021	-0.331284	0.0280726	0.313972	-0.0585219	0.21904	-0.148992	0.391078	-0.619353	-0.0678491	-0.0102579	-0.241065	0.190827	-0.39028	-0.230474	-0.245345	-0.520905	-0.390566	0.212224	0.303256	0.476014	0.378481
TTC39A	-0.0322292	-0.331101	-0.296384	-0.689505	-0.05301	-0.354352	-0.481453	-0.387143	0.547408	0.356678	-0.00620551	0.663138	0.329791	0.576749	0.464281	0.202189	-0.223103	0.225993	-0.471021	-0.0911587	0.292398	-0.288021
MPV17	0.0697566	-0.33087	0.648266	0.207211	0.114878	0.647494	0.553727	0.229846	0.0256187	0.586949	-0.0836056	0.0376339	-0.115642	-0.138006	-0.343532	-0.437635	-0.442985	-0.260379	0.153261	-0.692103	-0.317182	-0.319579
FAH	-0.594811	-0.330787	-0.519158	-0.569275	-0.791051	-0.237714	-0.1563	0.136615	-0.0806415	-0.0310865	0.739788	0.547244	0.693067	0.254725	0.133798	-0.0533283	-0.237296	-0.411557	0.0997174	0.458887	-0.0292694	-0.110698
EXOSC9	-0.410316	-0.330769	-0.00921719	0.247712	0.220935	0.824679	-0.0404134	-0.350882	-0.227402	0.108426	-0.0712587	-0.205126	-0.572331	-0.721518	0.261381	0.0431143	0.218287	0.14697	0.264944	-0.275541	0.126194	0.581992
KRT8	-0.343193	-0.330378	-0.771291	-0.762379	-0.709384	-0.488861	-0.112978	-0.15101	0.416294	0.31047	0.668993	0.618398	0.57863	0.342293	0.445323	0.224375	0.113777	-0.144708	-0.270862	0.280033	-0.115036	-0.208869
HADHB	0.0799473	-0.330291	0.130759	-0.355117	-0.0937009	0.0879589	0.0721761	-0.0525013	0.374065	0.643495	-0.0243806	0.441836	0.309932	0.423069	0.107636	-0.426538	-0.365514	0.105147	-0.123038	-0.398769	-0.019344	-0.425809
PLBD1	0.167472	-0.330244	0.228845	0.0956013	0.4792	0.568324	0.318647	-0.557085	0.560916	0.510004	-0.261163	-0.0248083	-0.762715	-0.328618	0.221701	0.262643	0.365761	0.332671	-0.218708	-0.850648	-0.37424	-0.0562039
VPS41	-0.108502	-0.330233	-0.190495	-0.358312	0.342573	-0.133819	-0.730011	-0.697691	0.349467	-0.0443292	-0.340428	0.349557	-0.0907901	0.326901	0.579538	0.175764	-0.078201	0.614715	-0.119142	-0.0866824	0.480973	0.0751744
ANKRD49	-0.249771	-0.329813	-0.0566956	-0.368262	-0.0463272	0.418586	0.21846	-0.567821	0.509418	0.573922	0.212298	0.415567	-0.305285	-0.103038	0.535005	0.217412	0.288534	0.210498	0.121574	-0.655262	-0.408852	-0.125226
ELK3	-0.399663	-0.329584	0.113009	-0.000659172	-0.234367	0.432739	0.511771	0.0575591	-0.017884	0.318214	0.467441	0.133225	-0.197427	-0.492171	-0.0146598	0.36923	-0.0238359	-0.5631	0.24332	-0.378407	-0.509079	-0.0446406
DAG1	0.205374	-0.329582	0.420762	-0.0273113	0.00745276	0.390445	0.379022	0.384163	0.143361	0.738418	-0.0518714	0.193354	0.146441	0.0485059	-0.396833	-0.284207	-0.538383	-0.423244	-0.4628	-0.500725	-0.0733402	-0.387423
HIBCH	-0.717384	-0.329329	-0.692397	-0.462847	-0.26063	-0.101565	-0.465494	-0.714337	0.109682	-0.0800068	0.372186	0.351048	-0.0308459	-0.161059	0.929258	0.456061	0.349386	0.319079	0.476112	0.174095	0.141582	0.403948
USP7	-0.513423	-0.328548	-0.437345	-0.681291	-0.25993	-0.0530989	-0.340657	-0.668876	0.387657	0.222585	0.329004	0.650404	0.107223	0.215721	0.817994	0.27204	0.144587	0.316397	0.256403	-0.138029	-0.009808	-0.0155633
ZMAT5	-0.114951	-0.328365	-0.191477	-0.649557	-0.501182	0.0244259	0.485889	-0.0668902	0.658661	0.803216	0.615535	0.675164	0.203369	0.176001	0.18431	0.346713	0.0721464	-0.398983	-0.42531	-0.474904	-0.626511	-0.553448
CITED2	-0.565061	-0.328197	-0.508546	-0.547187	-0.322754	-0.00882533	-0.531855	-0.198663	-0.040683	0.0645734	0.355764	0.503096	0.272557	-0.00541528	0.425249	0.403768	-0.143069	-0.195594	-0.228913	0.265012	0.413407	0.240529
ARID4A	-0.64893	-0.327817	-0.389884	-0.105621	-0.035983	0.299743	-0.160012	-0.6798	0.0167789	-0.0741849	0.255447	0.0692332	-0.431497	-0.521117	0.718753	0.454815	0.452322	0.257779	0.578245	-0.103524	-0.0815817	0.48471
ZNF330	0.291449	-0.327792	0.566819	0.355032	0.220853	0.572158	0.760122	0.03924	0.304514	0.458575	-0.129232	-0.172946	-0.393317	-0.163376	-0.39553	-0.428438	-0.0208004	-0.00666645	0.0563104	-0.756654	-0.66628	-0.392421
CMAHP	-0.466585	-0.327759	-0.595337	-0.370015	0.0717769	-0.22313	-0.594765	-0.901743	0.311782	-0.26397	0.0798946	0.261528	-0.256552	-0.0405893	0.873335	0.585037	0.41768	0.554747	0.246087	0.100519	0.163408	0.329135
GPSM3	-0.172755	-0.327447	0.0168256	0.0239692	0.226548	0.545436	0.323674	-0.579682	0.399427	0.335605	0.0695211	0.0209419	-0.733018	-0.519127	0.361825	0.497468	0.494471	0.151779	0.0551977	-0.663681	-0.478236	0.104212
C1orf216	-0.337066	-0.327382	-0.285551	-0.0980092	-0.0312439	-0.137576	-0.0716333	-0.654689	0.279552	-0.26669	0.163558	0.0785628	-0.225748	-0.0107998	0.515151	0.113673	0.366591	0.4698	0.637376	-0.0485959	-0.33001	0.0416131
ATRAID	-0.275737	-0.327055	-0.206139	-0.439298	-0.624187	-0.0193204	0.492321	-0.0618073	0.386162	0.469904	0.645827	0.466535	0.330802	0.2034	0.194958	-0.197184	0.0748931	-0.157379	0.295722	-0.234966	-0.672559	-0.447752
HEBP1	-0.0593936	-0.326981	-0.00964655	0.0101629	-0.130648	0.525349	0.615187	-0.04023	0.305847	0.498777	0.327933	0.0275369	-0.364796	-0.438909	-0.105136	0.218706	0.318501	-0.306822	-0.316593	-0.485222	-0.601856	-0.0980942
SOX4	0.0617209	-0.326963	-0.00986686	-0.292439	0.466429	0.0200525	-0.290104	-0.763485	0.649946	0.244897	-0.302446	0.322472	-0.444968	0.122103	0.530571	0.536515	0.148623	0.478776	-0.289471	-0.533792	0.028884	-0.107273
ALAS1	0.253476	-0.326914	0.468926	0.317495	0.230406	0.647233	0.564951	0.207335	0.118375	0.678779	-0.199087	-0.17314	-0.286999	-0.323412	-0.359789	-0.316027	-0.190702	-0.190868	-0.249301	-0.651783	-0.228903	-0.156425
HSD17B2	-0.439234	-0.326653	0.131053	-0.369697	-0.110852	-0.0762602	-0.353087	-0.080081	-0.0566025	-0.157503	0.192329	0.550497	0.273869	0.280229	0.100615	0.258623	-0.605669	-0.292279	0.21255	-0.0041004	0.129396	-0.206786
ARMC7	-0.421848	-0.326157	-0.47421	-0.776213	-0.818064	-0.212117	-0.0301155	0.205457	0.168488	0.422603	0.746094	0.755308	0.772114	0.372435	0.139184	0.0330729	-0.299643	-0.52628	-0.303981	0.213428	-0.0617305	-0.320236
PIAS3	-0.201659	-0.326134	0.0587875	-0.563748	-0.281871	0.374515	0.402339	-0.146059	0.529686	0.762514	0.471521	0.678779	-0.0340723	0.0232919	0.169933	0.431254	-0.0255891	-0.406773	-0.363849	-0.670059	-0.531874	-0.439106
DIXDC1	-0.410455	-0.326047	-0.194193	-0.0894717	-0.286138	-0.486955	-0.407764	0.0713726	-0.295565	-0.560713	0.20286	0.140737	0.528353	0.305144	0.00610587	-0.22221	-0.490922	-0.0881589	0.550874	0.575982	0.229083	-0.0248066
ZC3HAV1	-0.578265	-0.325964	-0.429714	-0.484134	-0.0476232	-0.0741677	-0.703117	-0.530626	0.0408421	-0.167369	0.158856	0.463672	0.0181054	0.00387795	0.627587	0.588778	-0.0542399	0.0966475	0.0137475	0.170054	0.42542	0.293888
CLCN6	-0.00797831	-0.325746	0.298286	0.197263	-0.075587	0.685211	0.637413	0.0828349	0.0921027	0.510697	0.107759	-0.0749653	-0.191462	-0.259628	-0.222059	-0.542363	0.0147999	-0.069698	0.17638	-0.538711	-0.49397	-0.160826
SUCLG1	0.245203	-0.325627	0.586507	0.601142	0.515583	0.532279	0.440244	-0.136975	0.100206	0.0522571	-0.413984	-0.423012	-0.58802	-0.277314	-0.318594	-0.411855	-0.0180801	0.258168	0.302821	-0.587631	-0.379333	-0.105374
GSPT1	-0.624253	-0.325607	0.210153	-0.105463	-0.226487	0.626974	0.19764	0.0366487	-0.265146	0.245344	0.40572	0.299457	-0.0700962	-0.410273	0.0817425	0.195879	-0.300036	-0.518934	0.443781	-0.327044	-0.180398	0.0818655
NUP85	-0.0963641	-0.325467	-0.139794	0.270722	0.0538028	0.214472	-0.267506	0.176329	-0.363955	-0.106765	-0.171891	-0.28997	0.080272	-0.229176	-0.205512	-0.418973	-0.22757	-0.00288344	-0.151086	0.326968	0.502245	0.378903
ALDH6A1	-0.650964	-0.32542	-0.859303	-0.80364	-0.638855	-0.466589	-0.450583	-0.376503	0.222166	0.0444541	0.662329	0.66342	0.481443	0.211322	0.728764	0.482195	0.114176	-0.0609144	0.0262163	0.40542	0.122367	0.0744495
CNOT8	-0.743854	-0.325416	-0.621977	-0.696598	-0.478804	-0.179875	-0.327928	-0.588921	0.226437	0.0340078	0.599132	0.637959	0.18837	0.070331	0.841401	0.486265	0.197357	0.0852396	0.416525	0.0999675	-0.0747646	0.0946602
MARK4	0.199993	-0.325074	0.73786	0.238042	0.375225	0.703837	0.425058	0.165205	0.10095	0.576903	-0.281068	0.0212789	-0.320165	-0.191611	-0.39683	-0.148847	-0.458911	-0.277007	-0.214236	-0.793165	-0.179775	-0.282879
GABARAPL2	0.351343	-0.325027	0.290493	-0.273959	0.177777	-0.139916	0.29138	-0.359115	0.830282	0.437322	-0.124001	0.393876	-0.0703085	0.546762	0.0678388	-0.072429	-0.0801497	0.296822	-0.158649	-0.679489	-0.53761	-0.752765
UBE2K	-0.764416	-0.324643	-0.451501	-0.267359	-0.310325	-0.103592	-0.610252	-0.200307	-0.412671	-0.217331	0.26843	0.246556	0.354332	-0.10422	0.552816	0.0515064	-0.273869	-0.000865612	0.62428	0.464396	0.54869	0.456213
ATF5	0.16524	-0.323694	0.674865	0.15333	0.510028	0.603711	0.259205	-0.259163	0.299992	0.418219	-0.384553	0.0851425	-0.473566	-0.0470058	-0.0703713	-0.125666	-0.2483	0.167178	0.0629098	-0.870165	-0.237606	-0.283471
NAA40	-0.726696	-0.323435	-0.522096	-0.2591	-0.250399	0.0182275	-0.293411	-0.468172	-0.0996742	-0.052485	0.381073	0.200864	-0.0542003	-0.368657	0.721017	0.454058	0.201284	0.0518335	0.554228	0.151474	0.120206	0.446959
ARG2	-0.744298	-0.323127	-0.77851	-0.582267	-0.381058	-0.0359024	-0.529491	-0.466297	0.00867553	0.0771166	0.477947	0.452512	0.112563	-0.233334	0.794108	0.630873	0.209686	-0.0344665	0.0134862	0.280675	0.342588	0.463957
BTG1	-0.0241211	-0.323065	0.533231	0.0259638	0.16132	0.4117	0.49379	-0.142209	0.32881	0.245203	0.0816833	0.214776	-0.371258	-0.0728057	-0.167721	0.206148	-0.144486	-0.223354	0.122797	-0.731646	-0.655842	-0.444387
TSPAN13	-0.290706	-0.322888	-0.485656	-0.83492	-0.23366	-0.274952	-0.509974	-0.497329	0.509497	0.294743	0.244589	0.778413	0.300179	0.454757	0.635941	0.401874	-0.0462051	0.157924	-0.378311	-0.0238248	0.211179	-0.164516
H1.2	0.0755199	-0.322589	-0.0329196	-0.765954	-0.225079	-0.226676	0.0259069	-0.223805	0.771424	0.581287	0.233223	0.83597	0.349248	0.702447	0.198553	0.141167	-0.240689	-0.0380105	-0.511762	-0.423915	-0.285309	-0.734743
PPFIBP2	0.0736223	-0.322399	-0.272883	-0.563844	0.169013	-0.27994	-0.425978	-0.698653	0.744074	0.208607	-0.143054	0.520117	-0.0322685	0.514114	0.543339	0.259677	0.114183	0.553534	-0.414635	-0.248417	0.0816594	-0.265712
IDI1	0.212769	-0.322204	0.614353	0.311899	0.687757	0.566931	0.204946	-0.40931	0.313704	0.278447	-0.51853	-0.113647	-0.696966	-0.201474	0.00203937	0.00766005	-0.0628675	0.328636	0.0872664	-0.843593	-0.204539	-0.124852
UROD	-0.50876	-0.321998	-0.793713	-0.716143	-0.800413	-0.360278	-0.119912	-0.136479	0.252765	0.119223	0.784169	0.583472	0.558556	0.252243	0.400926	0.156544	0.159117	-0.185779	-0.0989369	0.385538	-0.163021	-0.106103
CRYBG3	-0.203937	-0.321013	-0.15611	-0.536076	-0.588445	0.296406	0.566171	0.0373047	0.468614	0.723164	0.683801	0.576044	0.1863	0.0610164	0.0340873	0.0710311	0.106284	-0.43102	-0.32605	-0.419622	-0.670071	-0.450805
PSMD12	-0.0972949	-0.32094	0.0415194	0.439902	0.462115	0.175964	-0.525573	-0.146083	-0.378366	-0.453807	-0.493603	-0.405131	-0.237986	-0.256048	-0.0600106	-0.220673	-0.231949	0.298382	0.128098	0.246066	0.621906	0.490297
DEGS1	-0.337713	-0.320854	-0.212533	0.305063	0.195391	0.111437	-0.269436	-0.522267	-0.16061	-0.453376	-0.153199	-0.333383	-0.331241	-0.299295	0.372373	-0.225566	0.26132	0.587653	0.756095	0.152082	0.111786	0.463738
TRIO	-0.164045	-0.320548	-0.347523	-0.222015	0.23398	-0.243189	-0.587194	-0.703018	0.277409	-0.038347	-0.262917	0.148215	-0.0761799	0.166842	0.708054	0.0590105	0.0998855	0.706824	0.232624	0.0178781	0.395435	0.204532
ELF1	-0.615294	-0.320466	-0.583158	-0.387739	-0.256941	-0.0453881	-0.234091	-0.731918	0.236954	-0.140999	0.412015	0.303309	-0.143595	-0.118215	0.780014	0.361497	0.478844	0.356116	0.507679	0.0525262	-0.186779	0.234966
SARAF	-0.346576	-0.320447	-0.767306	-0.700938	-0.221518	-0.441591	-0.554453	-0.769948	0.530598	0.0751516	0.226983	0.533674	0.163098	0.333497	0.902474	0.336326	0.338003	0.540523	-0.0220524	0.149326	0.161741	0.059982
GUSB	0.00592031	-0.31991	0.102305	-0.0370303	0.575343	0.0342383	-0.300111	-0.80663	0.475671	-0.135969	-0.380082	0.104716	-0.579346	0.0444981	0.436953	0.413564	0.170175	0.590918	0.087863	-0.438449	-0.0402835	-0.0208208
GLUD1	-0.251131	-0.319892	-0.197596	-0.121108	0.0519178	0.508433	0.249005	-0.655517	0.424594	0.397223	0.162176	0.097677	-0.576082	-0.417283	0.537829	0.279636	0.604715	0.325739	0.139373	-0.550775	-0.424879	0.154533
PRDM2	-0.420765	-0.319873	-0.38131	-0.622757	-0.0825238	-0.0740376	-0.346915	-0.819542	0.519995	0.0825901	0.233215	0.600392	-0.114771	0.205169	0.799749	0.46701	0.272883	0.408422	0.162512	-0.223863	-0.116507	-0.0500283
HSBP1	-0.496897	-0.319853	-0.176899	-0.167035	-0.118964	0.517558	0.271609	-0.437164	0.193879	0.311535	0.418473	0.1974	-0.483517	-0.582016	0.436253	0.622216	0.414518	-0.15509	0.169944	-0.440157	-0.432543	0.196315
KDM5A	-0.203737	-0.319778	-0.180302	0.0100145	0.128054	0.514924	0.268036	-0.591539	0.372803	0.257554	0.134111	-0.0334	-0.690122	-0.536646	0.383475	0.416159	0.63927	0.220085	-0.00622877	-0.490395	-0.438643	0.208884
CENPU	-0.561965	-0.31972	-0.416941	0.0957896	0.217716	0.167021	-0.530192	-0.736821	-0.157623	-0.403883	-0.0837667	-0.166487	-0.452184	-0.476723	0.700579	0.28258	0.36981	0.539552	0.605522	0.157707	0.326367	0.704946
BBOF1	-0.152872	-0.31924	-0.0230556	-0.715514	-0.14227	-0.154051	-0.181165	-0.377991	0.558712	0.479126	0.152481	0.802512	0.294495	0.571206	0.461145	0.145903	-0.298344	0.108581	-0.0684946	-0.39188	-0.0645684	-0.48843
BRINP3	-0.449295	-0.319169	-0.157325	-0.739432	-0.37452	-0.298258	-0.158684	-0.333615	0.384826	0.20202	0.465707	0.829442	0.369073	0.452552	0.499857	0.389209	-0.272033	-0.132166	0.249643	-0.169382	-0.208442	-0.420882
ERN2	-0.148649	-0.319026	-0.344754	-0.510544	-0.0563484	0.231525	0.136068	-0.68544	0.73753	0.628999	0.245502	0.448838	-0.352484	-0.0945762	0.64929	0.519695	0.540331	0.256158	-0.31093	-0.573561	-0.379521	-0.0917524
MRTFB	-0.509214	-0.318952	-0.309695	-0.882817	-0.577952	-0.13071	-0.0468373	-0.284971	0.428755	0.449182	0.652939	0.926189	0.429078	0.383846	0.539717	0.344584	-0.137998	-0.219686	0.0647088	-0.198756	-0.269068	-0.390646
GLO1	0.156184	-0.318834	0.306584	0.64614	0.688885	0.420615	-0.149118	-0.263377	-0.158866	-0.123529	-0.70073	-0.575794	-0.539686	-0.363235	-0.0509302	-0.426672	-0.0591583	0.540455	0.261561	-0.217545	0.333416	0.37362
FECH	-0.5452	-0.318825	-0.505799	0.203033	-0.196755	0.232942	-0.251087	0.0037102	-0.524335	-0.154457	0.192691	-0.304309	-0.0195976	-0.652994	0.207292	-0.00834504	0.103095	-0.105824	0.258632	0.470595	0.427798	0.743423
ZGPAT	-0.0172583	-0.318727	0.366947	0.0669287	-0.218933	0.556557	0.697554	0.289231	0.113354	0.415976	0.303603	0.10977	-0.03855	-0.116157	-0.466572	-0.324264	-0.167151	-0.44413	-0.0551547	-0.477251	-0.638305	-0.396703
RPS10	-0.0368525	-0.318375	-0.29509	-0.282864	0.34595	-0.00253266	-0.290363	-0.963315	0.675962	0.141487	-0.204333	0.211721	-0.493934	0.0516791	0.743886	0.380299	0.507756	0.767595	-0.0593297	-0.394042	-0.0577112	0.0610693
JARID2	-0.0816849	-0.318252	-0.0530823	0.0591776	0.532937	-0.14918	-0.530689	-0.733447	0.213915	-0.27039	-0.461293	-0.0468285	-0.373433	0.0315931	0.533492	0.188183	0.052676	0.699694	0.346828	-0.11637	0.3064	0.206797
YWHAB	-0.104091	-0.318021	0.0727447	-0.192208	-0.322179	0.571046	0.73833	0.021696	0.362644	0.848534	0.431374	0.266723	-0.105525	-0.241303	0.0127599	-0.0673439	0.151619	-0.304821	-0.103434	-0.652962	-0.663141	-0.290923
ODR4	-0.192781	-0.31798	0.479899	0.376848	0.571505	0.737122	0.0102728	-0.311004	-0.137847	0.0340387	-0.338146	-0.180166	-0.714376	-0.579938	0.0476924	0.261101	-0.116485	0.0363383	0.266326	-0.563194	0.0427155	0.286099
SNRPD3	0.159995	-0.317698	-0.00395228	-0.110637	0.101492	0.341484	0.312812	-0.278164	0.502985	0.758481	-0.0787381	0.107679	-0.235717	-0.0969097	0.230036	-0.103297	0.199342	0.23219	-0.271198	-0.595606	-0.217123	-0.136995
MRPS16	-0.364715	-0.317532	0.000404501	0.0564582	-0.363267	0.664412	0.693184	0.0792558	-0.0153791	0.486666	0.524459	0.0132766	-0.20856	-0.580961	-0.0286114	-0.0208319	0.213491	-0.41202	0.247803	-0.394758	-0.608238	0.0386807
RCN1	0.0761335	-0.317211	0.12516	0.645296	0.460304	0.600737	0.193365	-0.183708	-0.11198	0.0254219	-0.373733	-0.630135	-0.672676	-0.678771	-0.109978	-0.211913	0.276623	0.2778	0.0785125	-0.255413	0.00251295	0.437519
YPEL5	0.137872	-0.317146	-0.0518216	-0.458892	-0.0521647	-0.174075	0.196371	-0.544839	0.856884	0.37972	0.0977021	0.485146	-0.00895087	0.53828	0.341786	-0.0770849	0.19625	0.448321	-0.0315734	-0.512028	-0.565142	-0.610561
PRSS23	-0.403964	-0.316975	-0.130181	-0.0846028	-0.554177	0.405885	0.396261	0.491671	-0.277233	0.454717	0.589151	0.134444	0.266657	-0.426478	-0.22972	0.00166522	-0.226977	-0.80683	-0.12802	0.0209266	-0.143879	0.0686341
TRAPPC2L	-0.344346	-0.316899	0.0994061	-0.291938	-0.623716	-0.0726267	0.458005	0.382746	0.00492091	0.266387	0.656243	0.45009	0.525157	0.177175	-0.202012	-0.0915381	-0.471802	-0.690508	0.326595	-0.0826329	-0.513314	-0.507819
TRPV6	0.207514	-0.316465	0.0387822	-0.378644	0.0682725	-0.460711	-0.16103	-0.394406	0.654556	0.00952733	-0.121723	0.4394	0.223595	0.803393	0.14622	-0.232684	-0.188376	0.460055	-0.038676	-0.19629	-0.202442	-0.631437
MIPEP	-0.6434	-0.316338	-0.589769	-0.178889	-0.308897	0.0138352	-0.175473	-0.358412	-0.107919	0.00592699	0.404917	0.0801667	-0.0301143	-0.429965	0.622634	0.344916	0.281373	0.0205651	0.454823	0.209868	0.0798539	0.46716
FST	-0.721716	-0.315978	-0.693563	-0.160666	-0.480059	0.0360397	-0.44651	0.00847132	-0.490826	-0.195753	0.433373	0.0422112	0.31713	-0.361131	0.323228	0.0268567	-0.0133238	-0.193281	0.216013	0.658716	0.491136	0.625824
RIT1	-0.0557213	-0.315844	0.584198	0.301031	0.278593	0.508445	-0.0619195	0.359226	-0.415508	0.152496	-0.316156	-0.0635002	0.0261233	-0.157691	-0.417032	-0.340777	-0.800653	-0.337808	0.034672	-0.219219	0.388753	0.0336927
ASL	-0.466601	-0.315663	-0.302166	-0.640182	-0.430318	-0.530848	-0.388332	-0.110749	0.133339	-0.136065	0.459615	0.68898	0.560319	0.46974	0.293144	0.373862	-0.419416	-0.282689	0.107101	0.270188	0.0639616	-0.285455
SDHA	-0.743512	-0.315335	-0.698425	-0.554639	-0.732493	-0.17949	-0.088208	-0.221444	0.0159122	0.121708	0.768802	0.462413	0.400795	-0.0619808	0.611931	0.217369	0.153233	-0.167273	0.448276	0.290359	-0.121752	0.136355
RHOF	-0.0459804	-0.315092	0.175057	0.270031	-0.112994	0.72383	0.603915	0.357028	-0.115908	0.537934	0.187943	-0.186803	-0.203487	-0.577959	-0.3971	-0.169267	-0.0331414	-0.502779	-0.263358	-0.351504	-0.281668	0.0638701
ADD3	-0.447469	-0.315006	-0.750598	-0.371944	-0.494153	0.134197	0.041212	-0.34425	0.223412	0.23489	0.566632	0.202425	-0.00751902	-0.274232	0.476981	0.184936	0.574682	0.0507375	-0.103055	0.124813	-0.201284	0.26044
C1orf115	-0.32043	-0.314839	-0.540717	-0.839954	-0.782791	-0.499672	-0.00212905	-0.119263	0.48418	0.264822	0.715376	0.786718	0.722073	0.649972	0.335024	-0.0587551	-0.0568442	-0.109607	-0.0291928	0.161873	-0.34177	-0.522397
UBA5	-0.637201	-0.314368	-0.516623	-0.37953	-0.253854	-0.0214344	-0.649375	-0.398198	-0.177204	-0.133796	0.187097	0.316583	0.272572	0.0445666	0.633607	-0.08534	-0.0725944	0.286913	0.41624	0.35594	0.504292	0.396739
DLGAP4	0.276823	-0.314324	0.286554	-0.243163	-0.206431	0.120938	0.686548	0.126931	0.63378	0.592092	0.26359	0.378773	0.0981681	0.350709	-0.351863	-0.187529	-0.119466	-0.26995	-0.401434	-0.599294	-0.784672	-0.807425
SASH1	0.241936	-0.314189	-0.140952	-0.275947	0.325043	0.00978711	-0.242466	-0.491785	0.620015	0.379888	-0.298207	0.234504	-0.226391	0.198607	0.293773	0.20076	0.133673	0.417077	-0.678379	-0.351197	0.144433	-0.117979
AGO1	-0.122341	-0.313957	0.0876065	0.081453	0.362266	0.394166	0.165285	-0.648833	0.365504	0.237375	-0.124072	-0.0244177	-0.684163	-0.389054	0.442421	0.368929	0.369109	0.352389	0.267565	-0.624861	-0.316156	0.106634
ABCC3	-0.394797	-0.313912	-0.553212	-0.60826	-0.901423	-0.334753	0.106969	0.190839	0.132024	0.296153	0.762062	0.542642	0.818556	0.386274	0.15312	-0.323997	-0.145091	-0.303467	0.0860626	0.335651	-0.212696	-0.304014
COG7	-0.0545216	-0.313737	0.240664	-0.529516	-0.180504	-0.0527932	0.261796	-0.185216	0.604966	0.337357	0.31416	0.708717	0.142114	0.504636	0.0365982	0.199974	-0.25933	-0.192668	-0.0805131	-0.538811	-0.599446	-0.757902
PCCA	-0.59822	-0.3135	-0.672279	-0.879931	-0.585537	-0.138456	-0.181092	-0.442824	0.414845	0.431649	0.689994	0.792543	0.278697	0.108829	0.76985	0.597512	0.201753	-0.12382	-0.0925974	-0.0313656	-0.11475	-0.0481596
TRAFD1	-0.361001	-0.31345	-0.154366	-0.269157	-0.111529	0.278161	-0.345685	0.0126079	-0.184803	0.424067	0.0478376	0.29292	0.229283	-0.135084	0.276973	0.010629	-0.383561	-0.173511	-0.130452	-0.00372236	0.559925	0.262943
ENOPH1	-0.663709	-0.313385	-0.217825	-0.0513858	0.00478041	0.463508	-0.215669	-0.47242	-0.202475	0.0698926	0.15127	0.0686964	-0.324046	-0.568272	0.620266	0.312516	0.154253	0.1102	0.571979	-0.13082	0.171021	0.54863
RPN2	0.0296049	-0.313134	-0.148307	-0.649763	-0.409153	-0.00263445	0.504499	-0.190753	0.820485	0.840704	0.490413	0.666624	0.158607	0.32091	0.226217	0.17992	0.151685	-0.151696	-0.411015	-0.578981	-0.689554	-0.653146
MSRB1	-0.321971	-0.312908	0.0446912	-0.498681	-0.63367	-0.092174	0.0565369	0.462775	-0.0741819	0.286521	0.522711	0.643731	0.816617	0.469328	-0.223525	-0.315645	-0.754968	-0.631124	0.00207399	0.100409	-0.0496158	-0.486927
ATG4B	-0.296499	-0.312897	-0.088573	0.275056	0.0504191	-0.241451	-0.524557	0.0236645	-0.499628	-0.635169	-0.181184	-0.238484	0.267492	0.0553476	-0.0306405	-0.464833	-0.442862	0.186588	0.616295	0.570644	0.523313	0.299933
FAM174B	-0.485974	-0.312859	-0.417189	-0.881258	-0.669511	-0.285773	-0.224038	-0.0160748	0.228851	0.433947	0.625979	0.886782	0.716544	0.442464	0.409521	0.222443	-0.370541	-0.374788	-0.130003	0.09908	0.0691469	-0.305758
SDF2L1	-0.0540992	-0.312842	0.224215	-0.398697	-0.249444	0.0137486	0.432403	0.0672814	0.435483	0.615081	0.348438	0.557075	0.198945	0.230725	-0.00999092	0.209195	-0.331299	-0.436808	-0.0985322	-0.534435	-0.501555	-0.620074
PRPF19	-0.449006	-0.312643	-0.203302	0.136901	-0.141081	0.104502	-0.047303	-0.137746	-0.27544	-0.057542	0.145345	-0.136542	0.0104461	-0.340438	0.297244	-0.164128	-0.012428	0.0770509	0.699871	0.135904	0.0887146	0.344715
MFAP3	-0.228339	-0.312542	-0.264077	-0.827507	-0.630304	-0.256225	0.130755	-0.148469	0.584554	0.449795	0.611155	0.856916	0.564462	0.648778	0.271852	-0.0513185	-0.125669	-0.122633	-0.0892914	-0.170748	-0.454968	-0.654409
NDUFB1	-0.380799	-0.312256	-0.286624	-0.878321	-0.746483	-0.106759	0.134361	0.0532729	0.388883	0.637579	0.739351	0.918552	0.646243	0.439299	0.2547	0.12338	-0.270332	-0.464909	-0.210496	-0.14541	-0.295961	-0.517238
GALNT7	-0.576899	-0.312117	-0.630524	-0.947686	-0.738263	-0.335674	-0.137964	-0.333059	0.434635	0.318431	0.785285	0.888896	0.524098	0.387183	0.64762	0.376039	0.0565544	-0.152562	0.0420544	0.0702625	-0.239016	-0.280111
YAP1	-0.549684	-0.312086	0.186298	0.297889	0.113318	0.402408	-0.153838	-0.0895987	-0.530729	-0.216799	-0.0283171	-0.151561	-0.170501	-0.473082	0.149001	-0.0601433	-0.317708	-0.0735185	0.842339	-0.0128717	0.227094	0.417388
PSME1	-0.593484	-0.311739	-0.51281	-0.466971	-0.867834	-0.103672	0.00678191	0.347279	-0.236913	0.280639	0.751374	0.426849	0.767456	0.0432359	0.124292	-0.197047	-0.296532	-0.547812	0.149638	0.422809	0.0675243	0.0121504
EFHC1	-0.153853	-0.311676	-0.511023	-0.444242	-0.278807	-0.143688	0.223021	-0.60908	0.718404	0.286022	0.421565	0.335669	-0.149423	0.0708516	0.543524	0.314922	0.629383	0.29874	-0.032438	-0.250603	-0.603095	-0.204598
DDB1	-0.341212	-0.311643	0.187605	0.359044	0.0654071	0.327388	0.21096	-0.0750594	-0.273652	-0.0831037	0.0450555	-0.237987	-0.250745	-0.456593	0.0438169	-0.101348	-0.0914941	-0.0547289	0.761574	-0.159784	-0.16862	0.204439
SNRNP27	-0.415823	-0.311287	0.166087	0.305031	-0.337411	0.431286	0.327287	0.39834	-0.540358	-0.0211549	0.30023	-0.170626	0.199983	-0.331663	-0.308894	-0.61238	-0.353981	-0.381085	0.686053	0.0926218	-0.14009	0.117553
GLG1	-0.041204	-0.311148	-0.0696805	-0.739348	-0.325178	-0.271176	0.222072	-0.2374	0.776931	0.543305	0.434075	0.812728	0.258669	0.531944	0.246893	0.400987	-0.104544	-0.196416	-0.321097	-0.455559	-0.545172	-0.738121
ITM2B	-0.458082	-0.311094	-0.679444	-0.811897	-0.690834	-0.23381	0.0737307	-0.415573	0.552589	0.426331	0.751028	0.704079	0.331508	0.238754	0.664113	0.285621	0.344355	0.00531314	0.0340098	-0.0436844	-0.421113	-0.235375
PRKD2	-0.193139	-0.311013	0.297253	0.491442	0.189088	0.839924	0.258706	0.215007	-0.442045	0.323608	-0.129833	-0.372336	-0.353291	-0.761342	-0.214722	-0.210116	-0.191864	-0.280072	0.146659	-0.29258	0.148896	0.421148
COX15	-0.396626	-0.310933	-0.498355	-0.168456	-0.733807	-0.102613	0.271019	0.199114	-0.0747956	0.00642247	0.686717	0.0975767	0.435726	-0.0441578	-0.0368352	-0.313937	0.108211	-0.291253	0.234271	0.381073	-0.343813	-0.0317136
CAMK2N1	-0.28781	-0.310828	-0.0745409	-0.21115	-0.570037	0.244039	0.666792	0.17081	0.160135	0.578904	0.637071	0.269668	0.190883	-0.161429	0.00397079	-0.0978044	0.0205424	-0.45373	0.218183	-0.298082	-0.639576	-0.282419
GUSBP14	-0.208372	-0.310825	-0.100743	-0.698466	-0.0358973	-0.258652	-0.362706	-0.57579	0.580946	0.13316	0.121103	0.769496	0.141135	0.57329	0.521215	0.364984	-0.161969	0.230284	-0.0454327	-0.276626	-0.0658189	-0.41007
DHCR7	-0.225337	-0.310803	0.402716	-0.245533	-0.159071	-0.137436	-0.00287181	0.182402	-0.0059141	-0.0403957	0.191126	0.498104	0.406414	0.435796	-0.202253	-0.0428627	-0.785272	-0.419471	0.308919	-0.139318	-0.147979	-0.535611
URI1	-0.548716	-0.310682	-0.296337	0.35125	0.175845	0.528849	-0.331404	-0.37096	-0.4677	-0.278046	-0.0771758	-0.399343	-0.46892	-0.787665	0.370114	0.0575758	0.272122	0.249905	0.477927	0.180421	0.39865	0.871301
GCA	-0.28331	-0.310204	-0.629145	-0.835542	-0.514784	-0.246614	-0.294434	-0.277377	0.461027	0.41741	0.451631	0.725621	0.485159	0.431538	0.499852	0.130605	0.0395845	0.0362974	-0.435481	0.101704	0.0836894	-0.186891
CERT1	-0.285108	-0.309508	-0.422455	-0.785653	-0.420503	-0.197485	0.0997564	-0.445006	0.713024	0.429419	0.596372	0.756097	0.103399	0.249807	0.514049	0.651739	0.254872	-0.123135	-0.289249	-0.289451	-0.494806	-0.395926
ATP2A3	-0.15323	-0.309497	-0.681452	-0.625191	-0.149574	-0.2507	-0.262748	-0.755491	0.71006	0.351967	0.19033	0.452501	-0.0297293	0.211608	0.812456	0.33957	0.514191	0.531333	-0.253628	-0.116966	-0.0534844	-0.0178724
SETX	0.16077	-0.309353	0.318464	-0.128104	-0.155051	0.1367	0.229307	0.35642	0.113083	0.566026	-0.0241811	0.268592	0.460649	0.388662	-0.311014	-0.698155	-0.620885	-0.179008	-0.133098	-0.272091	-0.0146056	-0.477914
PPAT	-0.258041	-0.309348	0.0342282	-0.124083	0.26624	0.27725	-0.498889	-0.356846	-0.0243955	-0.0986642	-0.199881	0.204562	-0.172751	-0.0209856	0.223549	0.143616	-0.214243	0.17644	-0.059425	-0.0980272	0.392677	0.196811
NOSIP	0.126631	-0.309076	0.0910163	-0.0816708	0.192474	0.632775	0.220687	-0.186046	0.367514	0.728234	-0.121302	0.115412	-0.356502	-0.241866	0.0583233	0.0267929	0.122449	0.0444304	-0.594033	-0.616999	-0.0703418	-0.0173798
CROT	-0.194104	-0.30883	-0.575087	-0.515091	-0.139425	-0.0431542	-0.0773843	-0.786031	0.682766	0.36697	0.224927	0.375257	-0.178173	0.0765637	0.785648	0.2543	0.613736	0.55214	-0.0554663	-0.257965	-0.246976	-0.00395038
FAM162A	-0.0269982	-0.308829	0.239127	0.31343	-0.0459566	0.553958	0.286928	0.269162	-0.228623	0.159317	-0.0296621	-0.210128	0.0076052	-0.184065	-0.404044	-0.737927	-0.223134	-0.0865573	0.113021	-0.122375	-0.0736531	0.0194647
TIMP2	0.135789	-0.3088	-0.114638	0.0527523	0.189388	0.212789	-0.041136	-0.259007	0.278666	0.0826919	-0.171481	-0.0842525	-0.255846	-0.0416563	-0.0200533	-0.142943	0.20513	0.297945	-0.399993	-0.13507	-0.00880435	0.0394142
GMFB	-0.669912	-0.308723	-0.27034	0.26775	-0.0356405	0.264005	-0.368315	-0.24756	-0.579649	-0.457924	0.0661816	-0.274182	-0.128735	-0.521409	0.338748	-0.150779	0.0224641	0.182874	0.858116	0.369387	0.358442	0.700479
PGAP3	-0.453526	-0.308475	-0.598573	-0.960495	-0.66604	-0.399214	-0.275136	-0.186707	0.39951	0.366898	0.65702	0.901439	0.631881	0.470257	0.51905	0.381686	-0.137041	-0.246163	-0.275879	0.142417	0.00332279	-0.293221
OSTF1	-0.118329	-0.308231	0.124444	-0.266345	-0.379342	0.478097	0.657716	0.0338132	0.351187	0.739513	0.434565	0.369479	0.0600677	-0.0061528	-0.0145828	-0.267849	0.0163749	-0.235124	0.0322535	-0.58801	-0.654239	-0.415327
ORC6	-0.562887	-0.308159	-0.443104	-0.217463	0.111106	-0.0596803	-0.715323	-0.721279	-0.052449	-0.247904	-0.0623837	0.155443	-0.126675	-0.123295	0.833126	0.260207	0.117046	0.533841	0.532588	0.177986	0.493023	0.512797
PRSS8	0.138721	-0.3081	0.505668	-0.240597	-0.0881539	-0.0678807	0.327535	0.264606	0.31434	0.438262	0.0893024	0.477183	0.342772	0.479381	-0.321468	-0.133673	-0.696383	-0.411288	-0.100817	-0.463969	-0.335923	-0.76896
TDG	-0.589888	-0.308034	-0.422249	-0.0991068	0.13523	0.409068	-0.563935	-0.551833	-0.201874	0.00531348	-0.0265522	0.0310273	-0.343773	-0.556899	0.683058	0.405055	0.209651	0.248956	0.154695	0.0570194	0.55593	0.754833
MGST2	-0.497387	-0.308018	-0.458377	-0.856736	-0.77627	-0.171308	0.121672	-0.0786302	0.396863	0.413281	0.867334	0.853008	0.490462	0.283522	0.333599	0.411605	-0.024127	-0.476232	-0.172133	-0.0343097	-0.416451	-0.395174
KIF14	-0.557097	-0.307984	-0.112654	0.366488	0.308664	0.560068	-0.348527	-0.420479	-0.464894	-0.275752	-0.163098	-0.348266	-0.54978	-0.782917	0.397692	0.181009	0.148032	0.229331	0.586713	0.0312138	0.399115	0.818373
INSIG1	0.117086	-0.307883	0.700378	0.58525	0.536252	0.432284	0.065717	0.0785033	-0.242629	-0.240361	-0.49256	-0.338491	-0.332016	-0.136214	-0.476537	-0.424077	-0.489055	0.0510222	0.316167	-0.303227	0.0345614	-0.0442239
MYL12B	-0.398881	-0.307877	-0.385059	-0.00211675	-0.35453	0.201449	-0.206161	0.133225	-0.397752	0.0843785	0.180351	-0.0647247	0.353662	-0.18623	0.116567	-0.574391	-0.140246	0.00806083	0.241848	0.394329	0.410369	0.403281
CARMIL1	-0.257663	-0.307867	-0.446355	-0.204846	0.19925	0.0481849	-0.247022	-0.871787	0.460444	-0.0407764	0.024114	0.107128	-0.554111	-0.249429	0.704679	0.626958	0.626899	0.508552	0.00275896	-0.199644	-0.107156	0.274931
B4GALT4	-0.684398	-0.307753	-0.616421	-0.431473	-0.821253	0.103886	0.0336588	0.213963	-0.241726	0.334105	0.788033	0.352984	0.519301	-0.246605	0.25335	0.0285889	-0.046696	-0.536485	0.0851047	0.350027	0.048564	0.227933
ACP2	-0.430289	-0.307626	-0.174461	-0.691285	-0.749086	0.0530357	0.428305	0.109978	0.319982	0.653026	0.834301	0.767285	0.455023	0.163784	0.173669	0.22172	-0.163932	-0.618036	-0.0127255	-0.277669	-0.558925	-0.484235
SPINT2	-0.129775	-0.307278	-0.379054	-0.811173	-0.336983	-0.316306	0.00343941	-0.406598	0.764344	0.577867	0.413666	0.774354	0.237547	0.418543	0.536205	0.488264	0.0954478	-0.0100267	-0.373931	-0.30591	-0.297401	-0.461549
NUP50	-0.430322	-0.307193	-0.335545	-0.247655	0.124815	0.289999	-0.155733	-0.745082	0.312288	0.145037	0.155331	0.210329	-0.563419	-0.447273	0.700571	0.797126	0.490375	0.20194	0.0349956	-0.329192	-0.0996926	0.331295
FAM234B	-0.432977	-0.307129	-0.221256	-0.252821	-0.349663	0.179822	-0.0801852	0.257011	-0.231176	0.341641	0.379467	0.279037	0.276807	-0.279052	0.0491084	0.301295	-0.337926	-0.625256	-0.240679	0.111274	0.263326	0.176033
METTL1	-0.149139	-0.306664	0.321624	-0.196799	-0.414215	0.510324	0.523356	0.509781	-0.0349222	0.719078	0.392561	0.382477	0.352417	-0.00271396	-0.369207	-0.335754	-0.536683	-0.695027	-0.149377	-0.395933	-0.286145	-0.392134
SERINC5	-0.110686	-0.306516	-0.210725	-0.52777	0.0694277	-0.188345	-0.480851	-0.344265	0.376095	0.21999	-0.0241453	0.532659	0.105929	0.28583	0.369354	0.490212	-0.208195	0.0359425	-0.511891	-0.0979294	0.323455	-0.11135
PSMB6	-0.232128	-0.306265	-0.0843972	0.0884207	-0.358459	0.235613	0.176168	0.262679	-0.271195	0.230104	0.196651	-0.066889	0.352852	-0.0832008	-0.0944816	-0.758297	-0.231913	-0.0762687	0.384317	0.125364	0.0366272	0.0732708
TRMT2A	0.224369	-0.306232	0.530724	-0.00742037	0.0214755	0.411614	0.533849	0.329533	0.256745	0.540306	0.0478725	0.22004	-0.0131124	0.0760663	-0.539699	-0.125079	-0.421764	-0.492114	-0.468504	-0.591807	-0.414491	-0.552005
EML1	-0.20214	-0.30615	-0.470475	-0.810407	-0.399338	-0.315829	-0.300676	-0.219588	0.489964	0.352857	0.383521	0.755664	0.447732	0.483662	0.368352	0.313451	-0.106119	-0.0971384	-0.556177	0.042324	0.0680024	-0.304535
CYCS	-0.453323	-0.306106	0.123425	0.30093	0.46866	0.592475	-0.427919	-0.428479	-0.383062	-0.232517	-0.315443	-0.203845	-0.555431	-0.601535	0.323554	0.21341	-0.0716885	0.220968	0.453852	-0.13889	0.457367	0.647308
PANX1	-0.183543	-0.306092	0.665318	0.346954	0.292112	0.675244	0.350713	-0.00675504	-0.164123	0.123632	-0.107495	-0.0713673	-0.417869	-0.38231	-0.201002	-0.044469	-0.339502	-0.219161	0.502233	-0.605308	-0.284736	-0.0585103
RPS9	-0.417595	-0.305977	-0.444239	0.208833	-0.150558	0.4065	0.0106265	-0.154973	-0.25051	-0.104098	0.234996	-0.306155	-0.280927	-0.661659	0.150999	0.0123626	0.413125	0.0103742	0.132665	0.214562	0.0289147	0.590617
DIDO1	-0.0938969	-0.305739	-0.168571	0.0902341	0.0159601	0.00968671	0.196604	-0.499094	0.332447	-0.158512	0.0865929	-0.111268	-0.310936	-0.0566353	0.236214	-0.138976	0.452143	0.465415	0.440563	-0.150297	-0.49635	-0.0445695
SLC2A10	-0.214656	-0.305515	-0.227651	-0.860376	-0.442351	-0.32603	0.0685111	-0.38126	0.742222	0.409526	0.528458	0.901818	0.344332	0.61265	0.439737	0.324745	-0.029994	-0.0414837	-0.09554	-0.321258	-0.503002	-0.663007
DEPTOR	-0.034791	-0.305395	-0.289662	-0.790921	-0.102322	-0.238804	-0.142618	-0.624336	0.869313	0.52291	0.181715	0.766182	0.0712194	0.503211	0.616018	0.431544	0.143734	0.281474	-0.399333	-0.428435	-0.215809	-0.449597
SAMM50	0.0473054	-0.305371	-0.186717	-0.549883	-0.0562869	-0.107774	0.00479972	-0.384934	0.721135	0.384995	0.180895	0.549359	-0.0438786	0.305481	0.247688	0.465949	0.129232	0.0253847	-0.618441	-0.3625	-0.286152	-0.405275
MAP4K3	-0.722993	-0.305187	-0.468907	-0.413121	-0.430156	0.191012	-0.132869	-0.315682	-0.0637215	0.272081	0.511588	0.37532	0.106405	-0.295638	0.665667	0.27964	0.115777	-0.0913376	0.433814	0.016733	0.0490111	0.313413
CLASRP	0.148076	-0.305075	0.302813	0.656663	0.508322	0.611395	0.183816	-0.164927	-0.0987603	-0.0630228	-0.457328	-0.584002	-0.614369	-0.472869	-0.228495	-0.444464	0.139843	0.362168	0.164828	-0.302628	-0.0406033	0.278896
MRPS34	-0.580951	-0.305	-0.13344	-0.563126	-0.821154	-0.0309312	0.230061	0.339827	-0.0624178	0.259068	0.850813	0.678874	0.664421	0.197419	-0.0391348	0.046619	-0.453918	-0.774931	0.197652	0.0790699	-0.342207	-0.380128
ETHE1	-0.151436	-0.304964	-0.186118	-0.55509	-0.678962	-0.0164624	0.546849	0.116181	0.491539	0.512736	0.737162	0.591951	0.37439	0.287533	-0.0701193	0.000591548	0.024291	-0.447582	-0.255328	-0.235418	-0.743128	-0.615018
KRT86	-0.465586	-0.304884	-0.389559	-0.42346	-0.270701	0.2512	0.209418	-0.532206	0.422754	0.337384	0.544875	0.390836	-0.321447	-0.333457	0.565187	0.695666	0.518502	-0.0796345	0.0180498	-0.356368	-0.500812	0.0463316
SYNJ2	0.262811	-0.304479	0.316875	0.371283	0.614446	0.460095	0.0674109	-0.198462	0.16823	0.213149	-0.493121	-0.287525	-0.613675	-0.3646	-0.139814	0.129749	0.00831962	0.146487	-0.390538	-0.484223	0.0751423	0.116712
PALMD	-0.499891	-0.30432	-0.280469	-0.791951	-0.680841	-0.27739	-0.133987	0.10211	0.151347	0.225391	0.69391	0.856727	0.690993	0.439034	0.180555	0.273501	-0.448808	-0.557367	-0.0979857	0.13089	-0.0865377	-0.398136
ENTPD4	-0.287805	-0.304156	-0.661506	-0.295037	-0.0968248	0.0548247	-0.091429	-0.776928	0.478708	0.150959	0.226962	0.121977	-0.350108	-0.222303	0.741535	0.324973	0.765962	0.527705	0.0279924	-0.103756	-0.202121	0.269359
GCAT	0.0227165	-0.303893	-0.253578	-0.825626	-0.389063	-0.276686	0.191808	-0.297057	0.884929	0.657658	0.439197	0.821403	0.301082	0.584323	0.328208	0.276747	0.0594426	-0.0440934	-0.499461	-0.409321	-0.50108	-0.701204
AP2S1	-0.422475	-0.303855	-0.609953	-0.770713	-0.71042	-0.453413	-0.363083	0.0683089	0.118846	0.178599	0.581953	0.697396	0.823412	0.485979	0.286207	0.0206687	-0.308509	-0.279854	-0.227979	0.443495	0.220839	-0.186025
TOM1	0.460975	-0.303839	0.473767	-0.143413	0.0705131	-0.0145379	0.491699	0.119571	0.628715	0.507523	-0.0634427	0.318215	0.09806	0.509184	-0.409739	-0.245991	-0.350453	-0.130611	-0.438522	-0.615096	-0.544666	-0.855958
FN1	-0.374989	-0.303827	-0.189514	0.349051	-0.334203	0.376906	0.293679	0.328137	-0.473723	-0.063679	0.353064	-0.352815	0.0108507	-0.603105	-0.258554	-0.275072	0.0318714	-0.394362	0.270381	0.267971	-0.095769	0.37138
BNIP3	-0.178784	-0.302951	-0.0920635	-0.222981	-0.571787	-0.0976046	0.150987	0.39976	-0.10218	0.289002	0.357308	0.26917	0.731373	0.344679	-0.166393	-0.740929	-0.480995	-0.252513	0.216021	0.189666	-0.0318085	-0.29817
SMARCD2	-0.47184	-0.302772	-0.281856	-0.790187	-0.580536	-0.109939	0.0628429	-0.08762	0.354982	0.43383	0.718209	0.841349	0.368653	0.206747	0.326314	0.596882	-0.161177	-0.537626	-0.194742	-0.160948	-0.308362	-0.367892
COQ6	-0.348965	-0.302771	-0.484679	-0.667506	-0.764084	-0.471749	-0.169436	0.270784	0.0651724	0.241237	0.608448	0.629353	0.910866	0.490036	0.104271	-0.120975	-0.429823	-0.42507	-0.161137	0.419239	0.112786	-0.300326
LIPT1	0.19148	-0.302196	0.204304	-0.0848715	0.0610661	0.494247	0.246128	0.0257502	0.28042	0.734669	-0.137576	0.155685	-0.00924434	0.0549119	-0.0868545	-0.459608	-0.164598	0.0646092	-0.381031	-0.516861	-0.034806	-0.212301
SEL1L3	-0.301489	-0.302083	0.000547809	-0.196038	-0.692806	0.194792	0.382793	0.639693	-0.233069	0.32986	0.6098	0.299398	0.621669	0.0565037	-0.434737	-0.429776	-0.497808	-0.765093	-0.0348861	0.119675	-0.222942	-0.28321
ACADS	0.01564	-0.301803	0.49169	0.278275	0.396082	0.620898	0.174162	0.0344318	-0.0428016	0.188227	-0.220518	-0.0843628	-0.46081	-0.386464	-0.301234	0.195645	-0.263923	-0.279712	-0.233436	-0.501949	-0.0458045	0.0141427
ASPH	-0.411273	-0.301553	0.0625857	-0.518129	-0.441611	0.0494575	-0.0696619	0.31292	-0.089699	0.386744	0.436211	0.670937	0.56879	0.215231	-0.0247274	0.14245	-0.716318	-0.690819	-0.105501	-0.0503724	0.115993	-0.286753
ATP5MC2	-0.455047	-0.301434	-0.723514	-0.728217	-0.893183	-0.309312	0.0691822	0.0611541	0.247713	0.344389	0.863315	0.613088	0.643661	0.21714	0.285776	0.145519	0.0729541	-0.402983	-0.209525	0.301982	-0.235406	-0.198936
GINS1	-0.529929	-0.301271	-0.423629	0.151409	0.178229	0.468912	-0.405222	-0.479016	-0.285352	-0.116743	-0.040783	-0.240137	-0.498811	-0.767576	0.523925	0.368144	0.362445	0.223034	0.177532	0.113264	0.440348	0.856563
GALE	-0.589975	-0.301196	0.0917848	-0.106506	-0.613806	0.195296	0.333243	0.409733	-0.37525	0.039747	0.656269	0.273603	0.429083	-0.11102	-0.202615	-0.187097	-0.468834	-0.706114	0.606328	0.0778368	-0.328243	-0.157564
MON1B	0.141806	-0.301106	0.184719	-0.184107	-0.305401	0.0739249	0.650899	0.330758	0.373818	0.666571	0.339522	0.292595	0.217803	0.117953	-0.320172	-0.0511278	-0.241437	-0.527468	-0.346654	-0.4278	-0.56086	-0.593704
NADSYN1	-0.620046	-0.301089	-0.209859	-0.575043	-0.748794	-0.0365109	0.150712	0.255511	-0.0517031	0.258567	0.834987	0.665904	0.544194	0.0624061	0.0661282	0.327772	-0.372536	-0.802967	0.0943611	0.0771531	-0.264408	-0.258585
ACTR10	-0.334124	-0.300709	-0.0236362	-0.176975	-0.712888	0.0989112	0.517722	0.395003	-0.0761559	0.203569	0.673123	0.273632	0.511855	0.116277	-0.269813	-0.495994	-0.258933	-0.5029	0.372894	0.0385182	-0.544741	-0.373953
NUCB2	-0.232427	-0.300506	-0.263076	-0.819134	-0.149517	-0.118466	-0.24688	-0.564565	0.659514	0.506207	0.241474	0.827342	0.117809	0.393357	0.662296	0.504491	0.000734055	0.133044	-0.276792	-0.381582	-0.0623264	-0.315886
TAF1B	-0.563803	-0.30029	-0.0727181	0.230378	-0.192663	0.618288	0.237668	0.101479	-0.455056	0.190117	0.321705	-0.17893	-0.207906	-0.808937	0.085373	0.108677	0.014364	-0.411442	0.427377	-0.0638774	-0.0215984	0.491994
CCNF	-0.566261	-0.300264	0.0183341	0.101968	0.117493	0.591011	-0.277221	-0.144503	-0.422649	-0.114758	0.0495292	-0.00550134	-0.312824	-0.591028	0.15342	0.339687	-0.150071	-0.230178	0.195315	-0.0340971	0.324171	0.527492
MAML1	-0.632168	-0.300039	-0.596525	-0.563101	-0.472992	-0.159928	-0.57136	-0.130628	-0.16866	0.139851	0.373438	0.485366	0.543108	0.0871973	0.572031	0.0778015	-0.244463	-0.080887	0.134129	0.407809	0.550606	0.284651
TFPI2	-0.254122	-0.299928	-0.153445	0.272872	-0.380156	0.215798	0.208519	0.419479	-0.455303	0.0660275	0.235568	-0.278178	0.317419	-0.289737	-0.253481	-0.687598	-0.196298	-0.241587	0.339049	0.319366	0.0728127	0.228216
PC	-0.0750149	-0.299056	0.488215	0.277082	0.0923506	0.383735	0.452707	0.212492	-0.0709526	0.0410957	0.0966315	-0.0551132	-0.246595	-0.286135	-0.439258	0.121478	-0.300621	-0.499038	0.110907	-0.380652	-0.427623	-0.21651
WDR43	-0.308922	-0.298698	0.121268	0.334169	0.222222	0.781459	0.0200015	-0.107453	-0.351241	0.280434	-0.165877	-0.267936	-0.398088	-0.695034	0.14936	-0.148864	-0.0302896	0.0360587	0.301039	-0.274435	0.26749	0.54138
VPS54	-0.155612	-0.298514	-0.0450637	0.18548	0.555312	0.449459	-0.250989	-0.780737	0.16498	0.0470079	-0.399437	-0.192798	-0.740813	-0.457037	0.577836	0.22119	0.389228	0.660701	0.259018	-0.400606	0.168891	0.470912
CBX1	-0.397597	-0.298232	-0.561194	-0.42001	-0.293207	-0.385659	-0.580661	-0.373906	0.0431458	-0.115121	0.13921	0.318767	0.457201	0.357236	0.591366	-0.272594	-0.0721177	0.436499	0.378398	0.410332	0.39449	0.139217
CD36	-0.507002	-0.29807	-0.349612	-0.472932	-0.457749	-0.492692	-0.58669	0.00588916	-0.182057	-0.344364	0.328967	0.492773	0.73862	0.510823	0.212687	-0.167668	-0.532304	-0.09117	0.336854	0.572999	0.369699	-0.0794523
ZNF395	-0.0211979	-0.297838	-0.444307	-0.0014054	0.355302	-0.0691969	-0.402016	-0.801108	0.369057	-0.0571349	-0.320541	-0.146732	-0.427645	-0.117984	0.643966	0.110511	0.523221	0.837871	0.0337752	-0.0406984	0.222148	0.363488
ZNF331	0.0760888	-0.297502	0.163176	-0.427457	0.217705	0.0599659	-0.283107	-0.400922	0.487041	0.378955	-0.239446	0.526816	0.0479987	0.490963	0.283171	-0.0637542	-0.295428	0.337479	-0.240653	-0.45154	0.139343	-0.349622
CTSD	-0.325311	-0.297496	-0.26915	-0.463878	-0.696846	-0.366724	-0.0768176	0.472792	-0.127354	0.163765	0.547544	0.493915	0.887793	0.389454	-0.136444	-0.203327	-0.611882	-0.598835	-0.0810075	0.411791	0.116061	-0.297202
PTPRK	0.151023	-0.297408	-0.0907086	0.385204	0.59439	0.125799	-0.42233	-0.417772	0.0138923	-0.189079	-0.620496	-0.442644	-0.443056	-0.232429	0.153927	-0.156146	0.140152	0.634998	-0.1046	0.0263501	0.491767	0.441454
GSE1	-0.426474	-0.297393	-0.579857	-0.821825	-0.350869	-0.560302	-0.50136	-0.508884	0.440817	0.0713192	0.394036	0.754099	0.381743	0.451784	0.726335	0.551371	-0.0268416	0.0996919	-0.0289526	0.148284	0.105144	-0.165293
CHST12	-0.245838	-0.297312	-0.0471779	-0.0717503	-0.0370399	0.62991	-0.030708	-0.0117486	-0.0959959	0.361468	0.0775888	0.108164	-0.127112	-0.339428	0.0221859	-0.0277775	-0.0595148	-0.170535	-0.306538	-0.186264	0.181552	0.246717
FNBP1L	-0.430716	-0.296745	-0.687235	-0.805439	-0.294979	-0.428819	-0.584784	-0.655045	0.468854	0.00440641	0.345463	0.691744	0.240938	0.387243	0.785456	0.508038	0.177593	0.282943	-0.12539	0.17203	0.14418	-0.0275844
RREB1	-0.482081	-0.2966	-0.580355	-0.898716	-0.426207	-0.362797	-0.329786	-0.581265	0.536244	0.26876	0.51334	0.834164	0.290269	0.365204	0.813408	0.574809	0.120861	0.092274	-0.00710449	-0.0415043	-0.0819922	-0.189043
DTX2	-0.469134	-0.296576	-0.34031	-0.543769	-0.148365	0.183107	-0.148705	-0.469262	0.322164	0.336268	0.381836	0.536734	-0.189617	-0.215561	0.575454	0.849198	0.196013	-0.173734	-0.240721	-0.27145	-0.0704702	0.0978966
CKAP4	-0.47716	-0.296263	-0.0186502	-0.646454	-0.434829	0.0441129	0.174283	-0.168381	0.323647	0.400771	0.609445	0.779996	0.212654	0.169307	0.327287	0.479873	-0.206474	-0.427796	0.161909	-0.374405	-0.441883	-0.41453
S100A8	-0.403356	-0.296205	-0.181778	-0.638356	-0.492526	-0.0575101	0.0664449	0.0458598	0.2373	0.358063	0.624743	0.711541	0.332448	0.135556	0.140276	0.560693	-0.253431	-0.62722	-0.281914	-0.118762	-0.234413	-0.326152
COPZ2	0.525596	-0.296202	0.34392	0.246478	0.34585	0.049468	0.33384	-0.10198	0.486221	0.151055	-0.362805	-0.161346	-0.222323	0.262633	-0.350539	-0.46495	-0.0182038	0.335834	-0.242247	-0.426322	-0.37697	-0.460434
DCXR	-0.531845	-0.295215	-0.431753	-0.65628	-0.950166	-0.340102	0.130917	0.286076	0.0344647	0.226243	0.891743	0.662262	0.842408	0.344858	0.0954762	-0.0532692	-0.31308	-0.596427	0.163002	0.311942	-0.274905	-0.364245
BST2	-0.703196	-0.29517	-0.7108	-0.767082	-0.948082	-0.265997	-0.0873885	0.0328719	0.0377434	0.211973	0.925294	0.68736	0.710809	0.179461	0.410145	0.162452	-0.0565519	-0.436847	0.114923	0.388626	-0.10632	-0.0760529
GLUL	-0.0834711	-0.295038	0.0742393	-0.295635	0.261657	-0.0639196	-0.559693	-0.218888	0.12685	0.0608855	-0.246728	0.386623	0.0758077	0.258154	0.18026	0.288954	-0.480207	0.0272008	-0.33113	-0.0963232	0.496914	-0.0563474
HJURP	0.0208506	-0.294882	0.173043	0.637541	0.485253	0.248223	-0.301159	-0.032856	-0.413815	-0.448705	-0.536699	-0.583977	-0.287538	-0.307267	-0.236172	-0.451915	-0.203021	0.310066	0.241559	0.187362	0.461012	0.435496
DHRS1	0.0218892	-0.294713	-0.407165	-0.442245	-0.136485	-0.686148	-0.329493	-0.464149	0.560931	-0.184316	0.0693984	0.366526	0.31031	0.684121	0.351484	-0.0838415	0.0675066	0.497417	0.00193892	0.187762	-0.0865159	-0.363619
EPHB3	0.43086	-0.294588	0.0692996	-0.0302867	0.514309	-0.000131624	0.00604215	-0.594921	0.751619	0.275568	-0.441278	0.0265657	-0.464402	0.19334	0.20192	0.0825685	0.277033	0.619482	-0.430402	-0.545047	-0.175215	-0.255823
RAB26	-0.443458	-0.294443	-0.453744	-0.901118	-0.743045	-0.205217	0.0643608	-0.0647706	0.427115	0.482452	0.810885	0.891909	0.529139	0.337478	0.345567	0.430159	-0.0783899	-0.472232	-0.286471	-0.0456592	-0.325037	-0.413259
HIGD2A	-0.207687	-0.294352	0.105096	-0.467565	-0.698809	0.12982	0.666067	0.373004	0.26918	0.624284	0.736307	0.61145	0.487704	0.244573	-0.231511	-0.130166	-0.32029	-0.704272	-0.0440657	-0.337953	-0.713092	-0.680084
B3GNT2	0.197693	-0.294351	0.551868	0.0604568	-0.106057	-0.047948	0.297534	0.5464	-0.0161696	0.157642	-0.0138138	0.172965	0.479441	0.465161	-0.657849	-0.624618	-0.834494	-0.409306	0.00686928	-0.153455	-0.180392	-0.651043
DNAJC1	-0.389897	-0.294236	-0.189738	-0.511687	-0.434763	0.284226	0.407202	-0.260996	0.442874	0.46077	0.666644	0.556675	-0.0893925	-0.111078	0.284182	0.480475	0.270643	-0.324832	-0.0743482	-0.435492	-0.674833	-0.267956
GATA2	-0.596203	-0.293948	-0.495982	-0.0841335	-0.668494	0.0448682	-0.0937308	0.381978	-0.539477	-0.063402	0.557876	0.0249407	0.541468	-0.25141	-0.0323689	-0.301974	-0.209896	-0.458692	0.242792	0.619478	0.245844	0.35006
ITFG1	-0.0464549	-0.29357	0.205273	-0.567037	-0.489825	-0.23362	0.317523	0.249682	0.389864	0.472846	0.442226	0.738251	0.651505	0.679298	-0.155533	-0.206437	-0.596732	-0.437055	-0.0306434	-0.282544	-0.451437	-0.858423
PARD3	-0.0728377	-0.29315	-0.183921	-0.134517	-0.0302098	0.504677	0.318248	-0.251391	0.342224	0.7606	0.133778	0.0908799	-0.327851	-0.427053	0.310255	0.201468	0.355504	0.00423876	-0.326244	-0.503984	-0.190247	0.121545
TJP2	0.15947	-0.293076	0.201878	-0.290663	0.0842369	0.271575	0.166728	-0.178233	0.482876	0.766371	-0.117287	0.376667	0.0153794	0.236877	0.159895	-0.209364	-0.183178	0.149262	-0.261397	-0.628012	-0.0981441	-0.364889
CPVL	-0.234356	-0.292841	0.0038031	0.31273	-0.231742	0.678221	0.52312	0.340826	-0.295826	0.315274	0.310156	-0.271808	-0.175039	-0.694573	-0.321233	-0.163176	0.0677057	-0.498	-0.0339673	-0.118375	-0.241817	0.254474
GABPB1	-0.294617	-0.292772	0.0339959	0.294181	0.0973182	0.184779	-0.493656	0.171942	-0.625545	-0.386002	-0.22919	-0.227461	0.184241	-0.133615	-0.161897	-0.500118	-0.520453	0.0118891	0.305081	0.424359	0.673889	0.420997
GALNT3	-0.248264	-0.292624	-0.27259	-0.596726	-0.262113	0.0216416	0.194092	-0.627187	0.713823	0.386337	0.432796	0.591043	-0.113433	0.192482	0.576359	0.33796	0.404396	0.21838	0.0712052	-0.464874	-0.613191	-0.34299
AKIRIN1	-0.613308	-0.292467	-0.342246	-0.634215	-0.734856	0.279586	0.299287	-0.0194071	0.159844	0.557164	0.854549	0.655967	0.278567	-0.114626	0.320208	0.290957	0.0543683	-0.529935	0.0344754	-0.182735	-0.420458	-0.140027
XIST	0.00645314	-0.292367	-0.044831	-0.499874	-0.203294	0.248745	0.526233	-0.287126	0.763403	0.826896	0.386132	0.538909	-0.166531	0.0332695	0.244751	0.409219	0.266926	-0.160834	-0.436922	-0.733184	-0.681921	-0.475773
TSC1	0.114899	-0.292347	0.270931	-0.251226	-0.202396	0.0959304	0.118997	0.386064	0.101666	0.568598	0.0240913	0.388272	0.542968	0.442692	-0.295106	-0.573893	-0.691957	-0.276904	-0.275627	-0.213282	0.0834045	-0.480626
PIN4	-0.00145462	-0.292326	0.16554	-0.50169	-0.327822	0.225626	0.447921	0.000804485	0.548521	0.630205	0.388674	0.631905	0.189248	0.364657	-0.0787067	-0.0778794	-0.154658	-0.267103	-0.307074	-0.560485	-0.598532	-0.673284
ITGAV	-0.488126	-0.292273	-0.389669	-0.574904	-0.800067	0.0623137	0.365074	0.0977732	0.171051	0.605424	0.819922	0.561944	0.461006	0.000704931	0.273765	0.0493414	0.00207371	-0.470169	0.109351	-0.0765372	-0.407595	-0.216412
IRF2	-0.353146	-0.292249	-0.0586696	0.356027	0.148461	0.475162	0.00680262	-0.0871218	-0.360155	0.0792528	-0.0417392	-0.338822	-0.375249	-0.758768	0.164393	0.153165	0.0574686	-0.0912246	0.309019	-0.0608103	0.212587	0.578223
NFKBIA	-0.213211	-0.292242	0.272149	0.253506	-0.331903	0.305777	0.33691	0.707447	-0.505984	0.0391652	0.28246	-0.0883645	0.352388	-0.193175	-0.649615	-0.454421	-0.613945	-0.736835	0.137502	0.13722	-0.0682029	-0.0842826
FHOD1	-0.467037	-0.292144	-0.453043	-0.634692	-0.891032	-0.286863	0.236685	0.146659	0.199861	0.178359	0.909195	0.624599	0.635276	0.296051	0.0885792	0.0689857	-0.0727301	-0.515695	0.0572492	0.210753	-0.489813	-0.400245
TM7SF2	-0.530996	-0.292062	-0.448339	-0.807225	-0.750571	-0.376082	-0.302156	0.0693685	0.0653302	0.196218	0.638407	0.8061	0.863429	0.53295	0.318847	-0.0399138	-0.437623	-0.321822	0.0652897	0.327345	0.127553	-0.274009
RBM26	-0.457147	-0.291852	-0.64524	-0.459878	-0.13801	0.195111	-0.1943	-0.765359	0.404243	0.272763	0.314748	0.318476	-0.332584	-0.299104	0.839807	0.578019	0.64957	0.329147	-0.0611305	-0.167945	-0.073455	0.33628
NUDT15	-0.555792	-0.291569	-0.7191	-0.266582	-0.373173	0.308458	-0.0398596	-0.428148	0.0652391	0.261315	0.462415	0.0997193	-0.154313	-0.500197	0.631643	0.229878	0.59746	0.12662	0.0943596	0.0742175	-0.0340132	0.502801
GLTP	-0.432712	-0.291506	-0.528443	-0.897019	-0.547479	-0.218806	-0.201021	-0.227967	0.418829	0.462616	0.610626	0.849627	0.418213	0.277691	0.524129	0.572672	-0.0478104	-0.298006	-0.387508	-0.0174886	-0.0297619	-0.218078
LITAF	-0.135715	-0.291307	0.263996	-0.48988	-0.375478	0.16275	0.319464	0.195093	0.297714	0.47003	0.42819	0.682121	0.358546	0.38424	-0.197862	-0.0251706	-0.472421	-0.519446	-0.199611	-0.40412	-0.433232	-0.656402
ARF4	-0.224713	-0.291117	-0.182874	-0.840915	-0.545252	-0.0266556	0.258124	-0.163514	0.647494	0.662157	0.633884	0.892253	0.338684	0.420126	0.281086	0.289826	-0.0431718	-0.302923	-0.322019	-0.410647	-0.530461	-0.615189
ZNF304	0.00159566	-0.290928	-0.347545	-0.543352	0.0211333	-0.0577999	-0.0645555	-0.612056	0.749319	0.600881	0.0737685	0.464776	-0.159741	0.131502	0.62811	0.468138	0.335243	0.312119	-0.436882	-0.438174	-0.125173	-0.15947
HIVEP1	-0.612272	-0.290867	-0.419511	-0.536208	-0.206404	-0.376014	-0.508458	-0.60229	0.173807	-0.290534	0.336523	0.532349	0.12724	0.199748	0.712406	0.546555	0.00882923	0.16359	0.475869	0.162315	0.0494904	0.0407317
CREB3	0.358844	-0.290611	0.430147	-0.275242	-0.116124	0.00792887	0.451804	0.22776	0.541732	0.555272	0.0624488	0.453359	0.316343	0.613794	-0.417669	-0.406338	-0.465928	-0.213526	-0.40541	-0.524701	-0.48524	-0.884086
NEDD4L	0.162849	-0.290529	-0.243321	0.0701421	0.039964	-0.0616004	-0.0358352	-0.163728	0.247158	-0.0648554	-0.0971474	-0.146249	-0.0462826	0.0997781	-0.0729078	-0.325676	0.202844	0.329418	-0.277405	0.104307	-0.0394029	-0.018116
PIGG	-0.333536	-0.290125	-0.38046	0.0377981	0.151307	-0.173993	-0.413853	-0.68031	0.0546709	-0.369015	-0.107412	-0.115458	-0.228517	-0.111792	0.629214	0.037638	0.305273	0.658843	0.649694	0.163735	0.159378	0.373587
PACSIN2	0.0463416	-0.290043	-0.364673	-0.663591	0.0215279	-0.320162	-0.208785	-0.707901	0.882715	0.355593	0.0695164	0.593296	-0.0607523	0.440748	0.612778	0.481677	0.291578	0.420141	-0.449604	-0.336207	-0.176583	-0.345609
TRRAP	-0.285512	-0.289654	0.516874	0.0392433	0.040491	0.596585	0.401442	-0.0299656	-0.0151201	0.322004	0.147132	0.211194	-0.242208	-0.253843	-0.0432859	0.0721782	-0.294927	-0.31993	0.440762	-0.636929	-0.405023	-0.191599
MAP2K4	-0.340366	-0.289492	0.244837	0.561038	-0.0575481	0.516879	0.201824	0.465161	-0.727661	-0.104925	0.0529264	-0.427545	-0.01358	-0.611749	-0.406235	-0.405976	-0.406372	-0.452416	0.509941	0.134258	0.141763	0.374736
CTDP1	0.0638237	-0.289436	0.391434	0.209458	-0.0201125	0.0136067	0.430496	0.318968	0.00486858	0.101912	0.0765166	-0.0328976	0.0684657	-0.00819326	-0.430547	-0.108272	-0.418742	-0.419968	0.142694	-0.225119	-0.361829	-0.37533
MPZL2	-0.607113	-0.289246	-0.267491	-0.17184	-0.168591	-0.123557	-0.321808	-0.268402	-0.198588	-0.157862	0.244901	0.192749	0.103286	-0.171864	0.498008	0.309103	-0.142141	-0.043533	0.626588	0.182184	0.195845	0.272471
HECTD4	0.103804	-0.289073	-0.191314	-0.616052	0.104533	-0.264909	-0.339663	-0.632328	0.763066	0.352583	-0.124821	0.594275	0.080234	0.616139	0.539062	0.0990214	0.0281909	0.548387	-0.33035	-0.329489	0.0366732	-0.378081
SVIL	0.233896	-0.288735	0.483071	0.629983	0.761442	0.590575	0.124433	-0.35011	0.0516245	0.042363	-0.658202	-0.509265	-0.775562	-0.429053	-0.0706611	-0.227441	0.0790136	0.483756	0.199498	-0.563593	-0.00550433	0.206567
RABGAP1L	-0.0742818	-0.288527	-0.0889216	-0.113642	0.491308	0.313186	-0.245006	-0.83232	0.4534	0.276011	-0.314233	0.0995822	-0.648879	-0.244646	0.663759	0.463192	0.37673	0.583728	-0.0663238	-0.536897	0.0909739	0.237264
PKP3	-0.420311	-0.288027	-0.256209	0.179489	0.292921	0.312146	-0.582219	-0.314555	-0.3942	-0.122681	-0.247814	-0.220505	-0.30048	-0.579831	0.418167	0.249893	-0.0162227	0.180378	0.150119	0.178103	0.731388	0.782409
MAGT1	-0.719668	-0.287943	-0.39639	-0.699846	-0.748361	-0.0660984	-0.0525511	0.0566112	-0.0325594	0.331876	0.79969	0.72751	0.557295	0.0562724	0.387049	0.355804	-0.269495	-0.58572	0.179803	0.118206	-0.0642204	-0.0907401
FNDC3B	-0.363138	-0.287625	-0.0981902	-0.317901	-0.457008	0.0638474	-0.125651	0.416483	-0.254251	0.142635	0.400432	0.396649	0.549146	0.10076	-0.209453	-0.0543693	-0.572758	-0.63736	-0.234234	0.243413	0.218634	-0.084837
TACO1	-0.464147	-0.28747	-0.233692	-0.437192	-0.766074	0.264104	0.571674	0.247319	0.104826	0.619877	0.867389	0.474618	0.308819	-0.197919	0.042248	0.17515	-0.0025276	-0.724686	-0.0154243	-0.186094	-0.563038	-0.228112
MYD88	0.231789	-0.287419	0.596682	0.0933268	0.215706	0.356325	0.533478	0.157695	0.298465	0.521607	-0.0764106	0.128879	-0.222773	-0.0547288	-0.367763	0.111193	-0.347026	-0.384097	-0.266849	-0.720771	-0.430574	-0.482155
PTOV1	-0.410275	-0.287333	-0.343673	-0.526491	-0.475423	0.216694	0.113196	0.0083938	0.143688	0.70818	0.529431	0.505974	0.231608	-0.182215	0.34968	0.348143	-0.0394776	-0.441437	-0.258698	-0.174175	-0.0295489	0.0128579
TAPBP	-0.168371	-0.287149	0.0174055	-0.071017	-0.27738	0.38782	0.666138	0.0456612	0.227549	0.618974	0.43419	0.130388	-0.152833	-0.380162	0.0219789	0.186622	0.154541	-0.401151	0.0149832	-0.481931	-0.600243	-0.161598
SEC24C	-0.455123	-0.286992	-0.624453	-0.870768	-0.653029	-0.524144	-0.387342	-0.276603	0.334046	0.0917902	0.569876	0.795462	0.698379	0.626167	0.548435	0.0436837	-0.108635	0.0504944	0.0576436	0.30802	0.0296848	-0.272726
MRPL17	-0.265206	-0.286771	-0.0556655	-0.166871	-0.355288	0.606127	0.249246	0.237284	-0.0957304	0.561005	0.340497	0.211775	0.141055	-0.248425	-0.103426	-0.242314	-0.1321	-0.395642	-0.248248	-0.180465	-0.0425055	0.0488521
PLSCR1	-0.309331	-0.286714	-0.199163	0.231277	-0.0323065	0.694669	0.278935	-0.254784	-0.0705096	0.181013	0.167346	-0.268477	-0.49696	-0.7041	0.169834	-0.0501186	0.500503	0.0979722	0.178551	-0.207483	-0.225409	0.449704
UBAP2	0.167128	-0.286666	0.481368	0.671296	0.496121	0.692453	0.323725	0.0302736	-0.144926	0.00529265	-0.392234	-0.531031	-0.612873	-0.524307	-0.430668	-0.289242	-0.0201295	0.0457607	0.0268953	-0.400896	-0.12967	0.167127
SMUG1	-0.443372	-0.286647	0.0311974	0.413581	-0.241042	0.260394	0.0943437	0.363578	-0.662432	-0.397761	0.236232	-0.324265	0.123591	-0.409307	-0.345113	-0.400316	-0.290287	-0.369809	0.606057	0.374213	0.0280726	0.304452
HBB	-0.201913	-0.286579	-0.492217	-0.333586	0.204387	-0.0884995	-0.45296	-0.968051	0.522687	-0.0139229	-0.104415	0.210475	-0.362745	0.0444407	0.851354	0.332203	0.542569	0.799144	0.0851819	-0.140868	0.0817237	0.219856
PPP3CB	-0.107386	-0.286547	0.158288	-0.319067	-0.402679	0.150051	0.553253	0.0202461	0.371517	0.539727	0.418132	0.444214	0.245931	0.268561	0.00831163	-0.328892	-0.139114	-0.160752	0.269637	-0.468027	-0.658487	-0.578788
MLPH	-0.591319	-0.286073	-0.678462	-0.859527	-0.887131	-0.447798	-0.089246	-0.0852906	0.250796	0.231035	0.87322	0.784857	0.714596	0.372743	0.48159	0.234126	-0.0442892	-0.320344	0.09611	0.294036	-0.201487	-0.257665
HLA.J	0.0196924	-0.285962	-0.286281	-0.206714	0.0254399	-0.498061	-0.200811	-0.586166	0.507193	-0.217508	-0.0474465	0.150321	0.0433243	0.464851	0.404027	-0.159014	0.216343	0.66652	0.310727	0.0363772	-0.192803	-0.238392
SCRN1	0.01604	-0.285934	-0.161566	0.404709	0.549756	0.267146	-0.291862	-0.579953	0.028669	-0.118925	-0.517553	-0.484446	-0.606488	-0.434374	0.36073	-0.0966888	0.3839	0.728081	0.162096	-0.0845222	0.329602	0.561115
POLR3B	-0.444626	-0.285846	-0.179363	-0.560796	-0.32125	0.402896	0.00944324	-0.109011	0.164376	0.597834	0.454917	0.607571	0.0610317	-0.164085	0.316401	0.489293	-0.0822802	-0.432542	-0.342594	-0.311688	-0.029952	-0.00816313
H2AC8	0.408715	-0.28578	0.493927	-0.139389	0.208999	0.232964	0.576078	-0.125412	0.739859	0.669875	-0.08901	0.310957	-0.237948	0.258723	-0.18716	0.024589	-0.0979434	-0.0345586	-0.410126	-0.894932	-0.650664	-0.730794
FANCA	-0.154245	-0.285756	0.46102	0.169245	0.275664	0.315046	0.00644125	-0.132706	-0.10622	0.10407	-0.23431	0.031203	-0.143487	-0.0700785	0.0679418	-0.206431	-0.422587	0.0890132	0.577351	-0.394813	0.0429716	-0.0443516
CTBP2	-0.121604	-0.285752	0.0840747	-0.391635	0.247095	-0.0288203	-0.290865	-0.650764	0.476121	0.213233	-0.162934	0.480798	-0.13486	0.316775	0.570425	0.227898	-0.102894	0.437878	0.192599	-0.464701	0.0161988	-0.216314
DYRK2	0.12778	-0.285741	0.0877203	0.240165	0.704021	0.289151	-0.40038	-0.501303	0.124506	0.0927655	-0.65413	-0.230905	-0.555057	-0.267027	0.286576	0.132486	0.0401226	0.533374	-0.190777	-0.301252	0.491543	0.366464
TMEM268	-0.379812	-0.285705	0.122542	-0.452442	-0.454991	-0.0266719	0.306183	-0.0459296	0.240988	0.221296	0.555612	0.619322	0.310855	0.304768	0.118052	0.0454919	-0.286846	-0.32602	0.460679	-0.299129	-0.57852	-0.540018
INPP5A	-0.554472	-0.285656	-0.303636	-0.449728	-0.535114	0.176521	-0.117827	0.114492	-0.183299	0.457099	0.463845	0.45765	0.48342	-0.0540138	0.316798	-0.0780675	-0.31066	-0.34476	0.140814	0.0925203	0.240618	0.117697
TIMM10B	-0.392681	-0.285227	-0.323205	-0.181105	-0.28652	0.0150308	-0.306306	-0.177883	-0.127964	-0.183844	0.185736	0.153806	0.286488	0.147645	0.231961	-0.453028	-0.0597039	0.24542	0.378639	0.305748	0.172919	0.147453
ZNF277	-0.433136	-0.285006	-0.518203	-0.6087	-0.66035	-0.490182	-0.0478542	-0.257144	0.321152	-0.0935357	0.655834	0.561469	0.510654	0.470011	0.386218	-0.0196574	0.0771072	0.0342534	0.3711	0.252976	-0.382644	-0.331642
KIAA0513	0.0188922	-0.284964	0.398426	-0.44537	-0.0653734	-0.158262	0.103017	0.000154384	0.418637	0.357988	0.104521	0.664069	0.314264	0.586081	-0.0407833	0.0773744	-0.618948	-0.248958	-0.0347976	-0.465382	-0.27053	-0.741254
STAP2	-0.183551	-0.28468	-0.266466	-0.558588	-0.359619	-0.0704792	0.105966	-0.153227	0.414524	0.673764	0.355551	0.541631	0.286291	0.175318	0.410808	0.148769	-0.0443582	-0.10557	-0.136408	-0.260256	-0.139969	-0.255674
ABCA12	-0.544546	-0.284509	-0.583299	-0.85504	-0.866827	-0.494048	-0.181811	0.00624862	0.187129	0.158481	0.792696	0.813024	0.84655	0.534053	0.368766	0.0552531	-0.238679	-0.314483	0.0951928	0.357609	-0.0930259	-0.331384
MRNIP	-0.00868086	-0.28447	-0.265995	-0.63083	-0.182893	-0.267134	0.0988378	-0.61182	0.861323	0.430649	0.245616	0.600847	0.0552007	0.489505	0.558887	0.158431	0.286646	0.39553	-0.0472004	-0.419871	-0.492968	-0.508614
ATP6V0A1	0.219711	-0.28447	0.316213	-0.202556	0.0759291	-0.388959	0.0208037	-0.135054	0.472335	-0.0733747	-0.102036	0.359105	0.240845	0.743243	-0.146235	-0.27479	-0.413045	0.182464	0.0942383	-0.234555	-0.318713	-0.731022
RAB20	-0.51093	-0.284437	-0.329412	-0.489004	-0.897485	0.0949422	0.402598	0.399592	-0.0465984	0.522226	0.895078	0.505537	0.595538	-0.0502185	-0.00625058	-0.00911596	-0.189617	-0.769913	0.00571697	0.079964	-0.348968	-0.207834
EPS8L1	-0.278582	-0.284286	-0.319132	-0.878863	-0.628452	-0.144024	0.242802	-0.223347	0.659592	0.661745	0.692879	0.886033	0.400547	0.428206	0.422927	0.266383	0.0420631	-0.217172	-0.174834	-0.332065	-0.533105	-0.572174
GSR	-0.559568	-0.28404	-0.787108	-0.528957	-0.626125	-0.352568	-0.507027	-0.014045	-0.158317	0.0279692	0.479698	0.37825	0.665641	0.132758	0.44822	-0.0241693	-0.123256	-0.107861	0.0210733	0.641927	0.475228	0.265708
REEP4	-0.410068	-0.2836	-0.513459	0.146149	-0.393802	-0.0114255	-0.0819474	0.0316665	-0.351653	-0.290848	0.300493	-0.256448	0.21233	-0.253371	0.0800528	-0.45619	0.159537	0.0801328	0.450753	0.553316	0.0966665	0.405515
MICALL2	-0.272142	-0.283572	-0.0361602	-0.287209	0.218694	-0.270852	-0.715904	-0.434534	0.0363505	-0.172219	-0.24339	0.354891	0.151825	0.332336	0.487671	0.138024	-0.43136	0.334089	0.302712	0.0561353	0.540194	0.0483388
SHOC2	-0.0773792	-0.28357	-0.27212	-0.467335	0.113575	-0.533981	-0.617058	-0.673537	0.484863	-0.212828	-0.150622	0.441342	0.161077	0.648948	0.562555	0.0456362	-0.0516091	0.656235	0.123268	0.0609479	0.193558	-0.210913
TACSTD2	0.0357486	-0.283485	0.478842	0.288311	0.531253	0.353413	-0.369235	0.0430205	-0.274866	-0.0674751	-0.552963	-0.106553	-0.150496	-0.0647779	-0.227406	-0.187135	-0.631197	0.023326	-0.0647856	-0.16225	0.56069	0.135546
PRMT1	-0.681298	-0.283312	-0.595878	0.0193219	-0.313005	0.348216	-0.133189	-0.148949	-0.388096	0.0107614	0.399941	-0.136207	-0.12573	-0.751718	0.418246	0.252598	0.320566	-0.151005	0.277007	0.304396	0.222241	0.739482
BBS4	-0.326763	-0.2829	-0.660386	-0.871098	-0.447328	-0.280221	-0.196162	-0.598173	0.681154	0.332115	0.513562	0.752585	0.215974	0.3775	0.720502	0.412471	0.353757	0.210869	-0.240135	-0.0707002	-0.22468	-0.225654
RWDD2A	0.0408237	-0.282532	-0.396885	-0.652578	-0.200963	-0.400015	-0.085713	-0.59962	0.840357	0.271356	0.192514	0.574225	0.172148	0.630497	0.511802	0.0187967	0.282501	0.503873	-0.183726	-0.199246	-0.335001	-0.474257
ATP6AP2	-0.342291	-0.282363	-0.590143	-0.844211	-0.611445	-0.423692	-0.0962568	-0.226638	0.487225	0.464884	0.608954	0.759153	0.519568	0.381786	0.556628	0.357121	0.0185991	-0.147926	-0.188086	0.0405729	-0.135226	-0.300418
MED13	-0.0818167	-0.282038	-0.457353	-0.639263	-0.162089	-0.169952	0.0145169	-0.686309	0.824239	0.522413	0.254482	0.539277	-0.0699093	0.244181	0.712611	0.377525	0.461329	0.389075	-0.214544	-0.380388	-0.337967	-0.252779
CTSA	0.173211	-0.281807	0.150312	-0.364046	-0.451548	0.0347011	0.608345	0.418654	0.41873	0.794388	0.392522	0.464062	0.464392	0.353471	-0.340671	-0.271028	-0.354691	-0.525608	-0.461033	-0.38732	-0.500982	-0.723357
DHX32	-0.184271	-0.281746	0.0915464	-0.168671	-0.205987	-0.168981	-0.0613151	-0.0183536	0.0108884	0.0305426	0.082	0.272216	0.435457	0.421417	0.0947423	-0.546697	-0.440572	0.127694	0.579819	0.00573788	-0.0221584	-0.292783
ARF6	-0.612674	-0.281743	0.0245812	0.243481	-0.233182	0.228816	-0.0172731	0.29344	-0.672082	-0.267337	0.303482	-0.129309	0.114674	-0.497322	-0.114434	0.0349426	-0.396245	-0.542667	0.629171	0.283997	0.143596	0.358481
TMEM14A	-0.599897	-0.281596	-0.682802	-0.209334	-0.41818	0.26919	-0.0449661	-0.297872	-0.0553954	0.0428912	0.536894	0.0697057	-0.11924	-0.509284	0.445165	0.291072	0.516772	-0.0542931	0.0738135	0.210104	-0.0691846	0.486753
ATR	-0.154716	-0.281239	0.140848	0.109597	-0.233286	0.700134	0.579232	0.133122	-0.0128668	0.457078	0.27655	-0.024578	-0.123991	-0.336821	-0.188826	-0.430231	0.0745574	-0.201779	0.124287	-0.384816	-0.446928	-0.0467829
INO80B	-0.243147	-0.281153	0.133965	0.292381	-0.413431	0.530514	0.552256	0.61265	-0.44859	0.275604	0.370846	-0.193912	0.204077	-0.426976	-0.499672	-0.551389	-0.282323	-0.614897	0.206925	0.0157068	-0.220063	0.0565456
MPP3	-0.00849932	-0.281147	0.12905	-0.371732	-0.137988	-0.411703	-0.201651	-0.0921065	0.287577	-0.100082	0.031247	0.494775	0.502626	0.804194	-0.00677174	-0.399646	-0.51712	0.159576	0.209137	0.000154823	-0.0759967	-0.593715
TCF3	-0.68589	-0.281134	-0.148726	0.0807435	-0.221788	0.505215	-0.122443	0.131016	-0.612978	0.0997693	0.279897	-0.0348802	0.0146933	-0.669062	0.182187	0.117495	-0.222897	-0.426073	0.404597	0.146211	0.358426	0.589829
SHQ1	-0.211951	-0.280968	0.1935	-0.44181	-0.369196	0.455891	0.499935	0.179003	0.269582	0.82368	0.492466	0.596301	0.133211	-0.0432072	-0.0428343	0.226353	-0.265749	-0.64732	-0.285532	-0.598149	-0.442646	-0.420296
C11orf49	-0.360426	-0.280633	-0.713268	-0.718722	-0.601906	0.00476061	0.0463975	-0.297516	0.454924	0.632939	0.620138	0.565508	0.248933	0.0280142	0.588123	0.248475	0.380959	-0.0417577	-0.328662	-0.0528854	-0.175986	-0.0238459
HEXB	0.0134862	-0.280196	0.0768442	-0.464147	-0.251195	-0.127097	0.337433	0.0403008	0.530133	0.473725	0.377358	0.569535	0.177032	0.284454	-0.061131	0.408721	-0.207602	-0.458937	-0.417814	-0.398729	-0.494692	-0.624724
NACA4P	-0.281253	-0.279766	-0.398308	-0.284592	0.181527	-0.0494422	-0.429722	-0.892548	0.385092	0.00413339	-0.0983388	0.199774	-0.302641	0.00461155	0.856033	0.25284	0.406902	0.736927	0.316801	-0.151127	0.119617	0.243178
PBX3	0.057347	-0.279713	-0.112171	-0.0739555	0.356604	0.0627032	-0.0728362	-0.84171	0.599914	0.0821803	-0.247806	0.0424794	-0.505063	0.0552748	0.551484	0.0588676	0.485379	0.803785	0.183692	-0.438754	-0.235188	-0.024202
SUCLA2	-0.685871	-0.279507	-0.89448	-0.530801	-0.531494	-0.162193	-0.315736	-0.485997	0.0950369	0.0711463	0.580838	0.342442	0.168351	-0.180978	0.826789	0.374567	0.436264	0.13128	0.251388	0.332033	0.0886333	0.393493
TEX2	0.114732	-0.278994	0.290483	-0.46149	0.199895	-0.216833	-0.162111	-0.341728	0.595467	0.227318	-0.131404	0.622387	0.0782784	0.62119	0.163509	0.24027	-0.401589	0.116537	-0.197276	-0.481759	-0.121163	-0.620935
SYT17	-0.375046	-0.278823	-0.490293	-0.840021	-0.633339	-0.302791	-0.304912	-0.0353014	0.252622	0.302347	0.542386	0.799955	0.707815	0.526594	0.324188	0.0541108	-0.265437	-0.216696	-0.289013	0.217779	0.12035	-0.277571
AKR1A1	-0.422956	-0.278795	-0.47141	-0.915217	-0.615773	-0.470947	-0.377397	-0.112614	0.299302	0.220051	0.55786	0.897514	0.737183	0.61836	0.419126	0.223429	-0.33292	-0.221167	-0.167685	0.216814	0.103689	-0.35082
SCGB2A2	-0.0695404	-0.27849	-0.327047	-0.813429	-0.287744	-0.49359	-0.104298	-0.487576	0.822008	0.261881	0.354653	0.796136	0.273412	0.675244	0.460882	0.380657	0.0740353	0.151522	-0.280479	-0.207662	-0.366756	-0.602474
ZNF14	-0.00271847	-0.278471	-0.553612	-0.511005	0.0149382	-0.259549	-0.407457	-0.722755	0.648735	0.213099	-0.053113	0.356091	-0.00412979	0.362563	0.676692	0.0666129	0.384803	0.703705	-0.287163	-0.0578108	0.121777	-0.0295234
FZD2	-0.469807	-0.278162	-0.551433	-0.292565	-0.747449	0.217523	0.318354	0.219685	-0.0700788	0.385953	0.765391	0.200924	0.297661	-0.330743	0.0697599	0.0155944	0.198435	-0.512524	-0.127009	0.191622	-0.248826	0.132302
TRADD	-0.23868	-0.277959	-0.131009	-0.278965	-0.581545	-0.161563	0.505855	0.0149016	0.295372	0.110147	0.639222	0.329658	0.295752	0.226731	-0.01203	-0.160788	0.0584267	-0.219851	0.385216	-0.0833102	-0.776444	-0.49023
AHR	-0.645608	-0.277946	-0.358517	-0.559138	-0.606073	0.015728	-0.228283	0.0537863	-0.136099	0.0337307	0.630292	0.586292	0.479852	0.0984818	0.199909	0.172466	-0.268022	-0.448538	0.0506242	0.265109	0.0744306	0.000430664
TLE1	0.132133	-0.277403	0.203924	0.350312	0.512867	0.0456544	-0.36426	-0.335751	-0.0195739	-0.401213	-0.579789	-0.28524	-0.225991	0.144412	-0.0215795	-0.515257	-0.151463	0.650501	0.297831	-0.00191643	0.286147	0.101777
DTYMK	-0.560797	-0.2774	-0.0876704	0.351387	-0.23565	0.158275	-0.163594	0.284106	-0.763451	-0.513345	0.200881	-0.290695	0.198127	-0.384055	-0.180862	-0.352514	-0.338028	-0.284093	0.700842	0.536169	0.27015	0.45044
SESN1	0.0294403	-0.277239	-0.185718	-0.0353314	0.51161	0.299321	-0.222752	-0.815055	0.485575	0.220764	-0.344112	-0.0311074	-0.710341	-0.291628	0.575066	0.434457	0.525214	0.629463	-0.260673	-0.452927	0.0800326	0.289818
ABHD3	-0.173231	-0.276845	-0.620955	-0.619085	-0.214121	-0.194938	-0.196173	-0.73483	0.683517	0.292827	0.23824	0.467855	0.00939682	0.283735	0.756661	0.156491	0.516112	0.567782	-0.109107	-0.123267	-0.163565	-0.0835824
MID1	-0.106286	-0.276762	-0.63401	-0.172182	0.0307046	0.0856359	-0.305801	-0.543339	0.291732	0.176256	-0.0392786	-0.0268968	-0.220222	-0.188952	0.53101	0.0695791	0.544333	0.525413	-0.322639	0.0749568	0.24141	0.402738
UBE2O	0.0824676	-0.276469	0.437093	0.220712	0.0200824	0.674301	0.491379	0.482147	-0.132416	0.631459	-0.00267874	-0.0580383	-0.0618521	-0.353077	-0.499024	-0.232008	-0.403506	-0.565831	-0.354152	-0.450189	-0.0897052	-0.104982
HBP1	0.366312	-0.276462	0.0789148	-0.242228	0.143322	-0.39343	0.0242156	-0.384217	0.723432	0.153074	-0.20947	0.277742	0.103582	0.706476	0.113409	-0.332307	-0.0454635	0.549824	-0.0641663	-0.315904	-0.300562	-0.626584
ATXN10	-0.118204	-0.276289	-0.377691	0.155151	0.355146	0.207476	-0.427792	-0.450499	-0.0126058	-0.0199251	-0.302641	-0.277577	-0.441171	-0.474566	0.389205	0.261016	0.322766	0.391204	-0.23339	0.0745337	0.497898	0.627757
AKR1C3	-0.193914	-0.276149	-0.0246578	-0.166994	-0.556619	0.124308	0.285615	0.659368	-0.216277	0.388782	0.476899	0.241619	0.564325	-0.0086481	-0.429095	-0.2261	-0.515632	-0.801343	-0.293451	0.132872	-0.0411027	-0.206508
MARCKSL1	0.185497	-0.276121	0.474927	-0.182605	0.340413	0.157524	0.213982	-0.294238	0.568273	0.467636	-0.178907	0.373493	-0.278162	0.196581	0.0705116	0.312724	-0.227814	0.0132813	-0.173644	-0.796255	-0.337459	-0.514629
DCAF6	-0.364489	-0.27595	-0.0671762	0.172659	0.473505	0.520566	-0.512102	-0.576334	-0.191881	-0.174167	-0.334793	-0.156346	-0.587747	-0.523908	0.448358	0.277024	0.140876	0.393538	0.1936	-0.118229	0.485431	0.661365
CENPA	-0.602711	-0.27556	-0.0915782	0.262673	-0.11601	0.70649	-0.0287751	0.0849658	-0.630008	0.0825593	0.16478	-0.22529	-0.159607	-0.778997	0.114788	-0.105414	-0.0720283	-0.252101	0.447908	0.0749669	0.299762	0.673145
FANCI	-0.911016	-0.275481	-0.432707	-0.316617	-0.597586	0.231068	-0.194314	-0.0150247	-0.447906	-0.0365067	0.662715	0.320735	0.285524	-0.357513	0.394787	0.1846	-0.106423	-0.405139	0.549519	0.320564	0.141384	0.407401
COX6B1	-0.00125425	-0.275457	-0.481089	-0.630592	-0.254821	-0.0555144	0.16698	-0.521153	0.845348	0.605765	0.350152	0.515149	-0.0641453	0.192746	0.498922	0.349749	0.522444	0.214399	-0.533644	-0.37378	-0.440496	-0.297151
PLGRKT	-0.0832181	-0.274989	0.449381	0.216481	-0.0858731	0.478787	0.671307	0.125561	0.0535144	0.13552	0.232737	-0.0138935	-0.204336	-0.175857	-0.371215	-0.244366	-0.0938885	-0.290655	0.35916	-0.475725	-0.725575	-0.337206
PJA2	-0.0236142	-0.274637	-0.0208441	-0.663891	-0.0513876	-0.411567	-0.124368	-0.473716	0.734631	0.220021	0.148041	0.742413	0.158673	0.648555	0.38847	0.403652	-0.144795	0.139123	-0.124823	-0.367742	-0.3007	-0.630421
CNTD2	0.532225	-0.274624	0.608744	0.261586	0.477948	0.214691	0.432064	-0.0802311	0.498317	0.252026	-0.402637	-0.0841166	-0.371351	0.183044	-0.411054	-0.233974	-0.143591	0.159766	-0.268462	-0.686846	-0.459788	-0.546659
CHMP5	0.00386107	-0.274396	0.31515	-0.163341	-0.415228	0.146518	0.75822	0.252813	0.314577	0.472653	0.444163	0.333385	0.258183	0.250243	-0.306335	-0.385258	-0.232341	-0.37339	0.207492	-0.463137	-0.821337	-0.707737
ELF2	0.247902	-0.274041	-0.297507	-0.206072	0.289157	-0.0660757	-0.128429	-0.726853	0.738902	0.285898	-0.266935	0.0908757	-0.34237	0.180625	0.488759	0.0350099	0.504029	0.770233	-0.34195	-0.338431	-0.0842931	-0.0714828
VPS4B	-0.386866	-0.273801	-0.380909	-0.231842	0.0440598	-0.24975	-0.288006	-0.747838	0.30083	-0.245363	0.129814	0.183469	-0.257205	-0.0476342	0.702544	0.512053	0.358055	0.420038	0.470072	-0.0193633	-0.120319	0.145704
IL17RA	0.441472	-0.273743	0.359684	0.0256467	0.40798	0.416821	0.462224	-0.341433	0.710045	0.672945	-0.298707	0.0630511	-0.511073	0.0129771	-0.00870893	-0.0367659	0.194564	0.297894	-0.42218	-0.897127	-0.467181	-0.396632
GUSBP11	0.48037	-0.273619	0.474063	0.207014	0.662348	0.0719026	0.110278	-0.394547	0.558338	0.107346	-0.565074	-0.0758475	-0.495309	0.196064	-0.0984974	-0.0180859	-0.0390467	0.448529	-0.198142	-0.631505	-0.235609	-0.377715
PTEN	-0.0258684	-0.273406	-0.00162466	-0.184902	0.466117	0.0877072	-0.638903	-0.478498	0.175552	0.139443	-0.468716	0.211238	-0.171462	0.103129	0.417336	0.196814	-0.217668	0.413025	-0.260551	-0.194166	0.62402	0.180316
CTNNA1	0.00451301	-0.273405	-0.272707	-0.702417	-0.202042	-0.670576	-0.365155	-0.38603	0.628672	0.0904365	0.111281	0.688873	0.505035	0.883842	0.397114	-0.0220318	-0.208236	0.33513	-0.110146	0.0236883	-0.0147746	-0.559008
CAPN2	-0.127626	-0.2733	0.583931	-0.00873962	0.0278132	0.277288	0.401644	0.122534	0.0713582	0.264876	0.131513	0.280745	-0.0546228	-0.00739172	-0.20891	0.131135	-0.494569	-0.454932	0.290138	-0.562241	-0.428526	-0.437733
PSMB4	0.264109	-0.273243	0.850582	0.306529	0.386087	0.455863	0.396159	0.174444	0.0739111	0.337489	-0.35995	-0.016458	-0.17168	0.0740409	-0.447298	-0.427678	-0.584379	-0.106911	0.14773	-0.693139	-0.235606	-0.441609
MB	-0.374681	-0.273216	-0.493092	-0.856992	-0.591673	-0.247186	-0.116828	-0.101617	0.398522	0.445541	0.642729	0.816582	0.471579	0.301609	0.380056	0.520812	-0.0863712	-0.397236	-0.451232	0.0185612	-0.0903711	-0.285296
SERP1	-0.602526	-0.273204	-0.564339	-0.833809	-0.518973	-0.269802	-0.42598	-0.401777	0.236638	0.220432	0.515685	0.780237	0.469016	0.330949	0.751432	0.295573	-0.0659292	0.031188	0.173174	0.130977	0.139833	-0.0468518
FASTKD3	-0.55521	-0.273093	-0.460759	-0.619246	-0.326722	-0.150242	-0.33707	-0.404544	0.173297	0.270574	0.38511	0.57914	0.227732	0.0520434	0.737309	0.462042	-0.0173507	-0.00849443	0.193259	0.00886471	0.158089	0.0932006
ERBB3	0.166076	-0.273013	0.374361	-0.379341	0.0491031	-0.0839228	0.0263744	0.0896331	0.387938	0.504671	-0.0661782	0.55866	0.292093	0.510833	-0.108859	0.0384718	-0.643239	-0.243299	-0.371013	-0.447694	-0.0255062	-0.623858
CYP27A1	0.328189	-0.271875	0.0788478	0.183308	0.658925	0.220902	-0.0744941	-0.637283	0.523715	0.124099	-0.537776	-0.193037	-0.699046	-0.124831	0.214299	0.159666	0.371429	0.644003	-0.33196	-0.496591	-0.0321982	0.058314
ASPM	-0.63874	-0.271612	-0.19179	0.359738	0.0986574	0.548826	-0.297905	-0.184463	-0.643453	-0.258315	-0.00298502	-0.360192	-0.352567	-0.829346	0.291889	0.0886058	0.0694096	0.0125819	0.587124	0.207838	0.442639	0.864433
TGIF1	0.0628773	-0.271509	-0.0711232	0.00926836	-0.266317	0.0914225	0.0707227	0.46137	-0.152931	0.372413	0.0437887	-0.0117093	0.47623	0.0928266	-0.316221	-0.659449	-0.399127	-0.223366	-0.290631	0.168758	0.255621	-0.0563398
NDE1	-0.351219	-0.271501	-0.437572	-0.876109	-0.606442	-0.126861	0.192484	-0.339981	0.659279	0.603857	0.721553	0.844623	0.274446	0.290115	0.542677	0.45309	0.208288	-0.178751	-0.178965	-0.299786	-0.521174	-0.430992
NVL	-0.186553	-0.27142	0.202198	0.447869	0.178066	0.148763	-0.0572811	-0.118871	-0.31714	-0.446048	-0.203036	-0.345743	-0.12176	-0.117378	-0.0689178	-0.571259	-0.164206	0.320791	0.837904	0.0850357	0.017439	0.170006
ELOB	-0.0277395	-0.271228	-0.0798552	-0.698245	-0.481604	-0.288199	0.232285	-0.106302	0.659838	0.378326	0.476555	0.763476	0.471215	0.721194	0.0834329	-0.0896171	-0.148026	-0.0974306	-0.163689	-0.261638	-0.57216	-0.797196
HOMER1	-0.168374	-0.270841	0.298138	0.110722	-0.00291259	0.60841	0.322908	0.321671	-0.191504	0.492935	0.123871	0.0397514	-0.14353	-0.496454	-0.257747	0.211252	-0.335034	-0.648789	-0.234721	-0.376	-0.0279868	0.0584287
AK4	-0.112024	-0.270695	-0.0157784	0.516141	0.581817	0.305548	-0.35532	-0.452353	-0.204397	-0.459054	-0.469007	-0.519714	-0.650932	-0.519216	0.145092	0.0803647	0.216978	0.470673	0.231789	0.0354601	0.333082	0.598883
PIK3C3	-0.101258	-0.270492	-0.0813027	0.203634	-0.0940264	0.00893712	0.366943	-0.179923	0.154217	-0.212777	0.219208	-0.189735	-0.231342	-0.171239	-0.053547	-0.0681703	0.315743	0.083889	0.372992	-0.0550265	-0.578758	-0.0812972
TPD52L1	-0.0426797	-0.270261	0.165167	-0.33126	-0.402876	-0.0724594	0.23245	0.530674	0.0559065	0.461352	0.34816	0.469735	0.581294	0.301833	-0.364635	-0.0650351	-0.676711	-0.7257	-0.359161	-0.0893679	-0.101285	-0.513911
KDM7A	0.291927	-0.270204	0.544208	-0.0724507	0.533779	0.0157536	-0.155698	-0.273284	0.406143	0.211132	-0.509698	0.268849	-0.135957	0.426026	-0.00154055	-0.0298591	-0.485678	0.268512	-0.126081	-0.571964	0.0769698	-0.44365
ZFAND3	-0.262957	-0.269964	-0.350061	-0.713284	-0.627724	-0.432867	0.208027	-0.141501	0.53326	0.381455	0.6637	0.706786	0.486462	0.451597	0.348822	0.220397	-0.015445	-0.210823	0.0609188	-0.0951414	-0.510656	-0.550169
LDHA	0.036512	-0.269864	0.0109389	0.0777045	-0.106357	-0.0227486	0.113789	-0.0237723	0.067429	0.101493	-0.0536847	-0.0562592	0.230229	0.236778	-0.0114952	-0.783458	-0.125018	0.331846	0.403994	-0.0127714	-0.0894965	-0.161429
ERP29	-0.10462	-0.269831	-0.144033	-0.739509	-0.710743	-0.191255	0.314042	0.284795	0.42832	0.695265	0.636443	0.790936	0.727767	0.552468	-0.0397288	-0.100482	-0.365838	-0.524065	-0.380389	-0.157726	-0.373161	-0.699717
FUBP3	-0.814588	-0.269788	-0.750508	-0.43677	-0.417133	0.0424766	-0.522716	-0.386169	-0.216372	-0.00473026	0.453575	0.305708	0.16121	-0.313214	0.777466	0.358761	0.181803	0.0264853	0.318731	0.383389	0.416668	0.598887
RNF11	-0.615169	-0.269704	-0.70367	-0.779428	-0.4448	-0.392713	-0.54966	-0.569534	0.256236	0.0281535	0.45642	0.672696	0.369494	0.295548	0.874236	0.368408	0.103293	0.223477	0.252223	0.248238	0.183717	0.0772378
B4GALT7	-0.253711	-0.269404	-0.147744	-0.610695	-0.787208	-0.034112	0.320374	0.470591	0.136131	0.607976	0.718378	0.673228	0.742949	0.32352	-0.164715	-0.11835	-0.438135	-0.741362	-0.316652	-0.0149684	-0.274498	-0.50686
DBF4	-0.798019	-0.269221	-0.194544	-0.265388	-0.261169	0.330776	-0.143759	-0.259611	-0.238864	0.0414041	0.46009	0.332864	-0.0816146	-0.440109	0.498604	0.537418	-0.0393843	-0.305675	0.519675	-0.0564892	0.0244628	0.33994
ST6GALNAC2	0.183435	-0.269155	-0.17088	-0.287417	0.116063	-0.0270884	0.172583	-0.693772	0.844507	0.320982	-0.0214468	0.238877	-0.323219	0.249575	0.415711	0.0534722	0.523974	0.612273	-0.150172	-0.506709	-0.510623	-0.331549
TMEM53	-0.185941	-0.268971	-0.229979	0.0184249	-0.476464	0.272825	0.496789	0.317135	-0.0419385	0.259587	0.522089	-0.0397091	0.0946221	-0.335801	-0.275707	-0.0991862	0.139416	-0.495474	-0.197824	0.0488955	-0.399097	-0.0078884
KLHL20	-0.0666319	-0.268895	0.45456	0.0280968	0.451624	0.599476	0.00900218	-0.285763	0.150755	0.256348	-0.237029	0.164108	-0.523055	-0.247134	0.0422043	0.379025	-0.17821	-0.0579627	-0.149406	-0.660504	-0.0315356	-0.0226528
CDC6	-0.536947	-0.268773	-0.261331	0.300695	0.163169	0.2025	-0.67898	-0.158273	-0.682003	-0.492993	-0.195691	-0.327654	-0.0888775	-0.485836	0.262432	-0.0826847	-0.165118	0.175995	0.488144	0.504625	0.798973	0.829607
KIF13B	-0.270021	-0.268732	-0.680507	-0.722465	-0.359983	-0.0763455	-0.0748046	-0.633547	0.675788	0.448307	0.44768	0.56826	0.00394322	0.132054	0.731276	0.402468	0.559093	0.278035	-0.30396	-0.167705	-0.251968	-0.0683134
LYST	0.278901	-0.268548	0.623273	0.0673418	0.445023	0.131689	0.262147	-0.314931	0.499186	0.156961	-0.32291	0.155174	-0.330777	0.293696	-0.0903743	-0.0762087	-0.2167	0.256339	0.159621	-0.735734	-0.456042	-0.565074
MAST2	-0.212359	-0.268381	-0.402778	-0.596343	-0.235474	0.0417738	0.18101	-0.558898	0.694908	0.611994	0.412835	0.528519	-0.163306	-0.027784	0.643154	0.592862	0.4671	0.0819708	-0.227114	-0.457579	-0.434502	-0.170506
KLF2	0.167059	-0.268339	-0.0953418	-0.259284	0.21575	-0.316675	-0.310314	-0.606232	0.572008	-0.0163189	-0.28639	0.244882	0.0168343	0.589026	0.381801	-0.285311	0.0576675	0.773908	0.081494	-0.164869	0.000473517	-0.295365
ANXA11	-0.405666	-0.268229	-0.00247746	0.279036	0.196547	0.753459	-0.170162	-0.0587313	-0.458971	0.060751	-0.084374	-0.235732	-0.412239	-0.768606	0.07401	0.158825	-0.0233034	-0.159043	0.021254	-0.0657731	0.40386	0.668901
NSF	0.169078	-0.268202	0.340242	-0.316598	-0.224648	-0.0955866	0.192893	0.462198	0.203515	0.485394	0.118113	0.489511	0.570141	0.54127	-0.422601	-0.284141	-0.765299	-0.500571	-0.415151	-0.225732	-0.0846766	-0.686106
GPRC5A	-0.293263	-0.268005	0.0711603	0.250416	-0.401914	0.491641	0.494847	0.506549	-0.399048	0.102863	0.429747	-0.161474	0.107025	-0.436508	-0.476468	-0.34376	-0.165333	-0.615897	0.150915	0.0584969	-0.294111	0.0698124
THADA	-0.16495	-0.267872	0.0961901	-0.132435	-0.425944	0.347061	0.553302	0.191333	0.0897871	0.577192	0.38988	0.220405	0.235939	-0.0105414	-0.065183	-0.481011	-0.129771	-0.239227	0.270859	-0.331873	-0.452405	-0.291165
SLC33A1	-0.0926537	-0.26786	0.100888	-0.372145	-0.495157	0.188698	0.518356	0.378033	0.241341	0.537916	0.562356	0.492468	0.318877	0.130641	-0.337091	0.0633214	-0.283303	-0.724448	-0.42552	-0.290957	-0.517395	-0.538794
ME1	-0.309536	-0.267764	-0.572864	-0.771206	-0.764623	-0.487596	-0.198266	0.0896765	0.22507	0.297586	0.587915	0.690459	0.883152	0.597156	0.268425	-0.197235	-0.257939	-0.183697	-0.14986	0.36203	0.0665499	-0.326393
MRPS35	-0.358757	-0.267524	-0.425445	-0.343422	-0.134996	0.348229	-0.00238635	-0.352633	0.238435	0.494468	0.31998	0.265691	-0.282919	-0.469861	0.495596	0.682062	0.373579	-0.151441	-0.378063	-0.245814	-0.0185513	0.292783
DKFZP586I1420	0.256909	-0.26722	-0.000701929	0.0533124	0.638785	-0.134341	-0.436629	-0.704401	0.468422	-0.179235	-0.592472	-0.066723	-0.442549	0.201063	0.316384	0.0929619	0.167095	0.788078	-0.157532	-0.222229	0.203314	0.0160934
TULP3	0.189322	-0.266937	0.170353	0.319855	0.710272	0.509531	0.000221699	-0.652268	0.351285	0.151507	-0.535854	-0.29706	-0.877527	-0.406696	0.252097	0.181048	0.413284	0.600542	-0.119469	-0.600549	-0.0375575	0.244687
SAR1B	-0.266646	-0.266867	0.0800766	-0.696199	-0.350154	-0.219962	-0.145859	0.00927841	0.273741	0.249849	0.361907	0.849428	0.543482	0.609654	0.112745	0.168245	-0.600235	-0.355217	-0.0711231	-0.153453	-0.0826511	-0.575927
ARHGAP1	-0.0827452	-0.266528	-0.368216	-0.667067	-0.325056	0.0560749	0.265301	-0.480183	0.796422	0.736113	0.412996	0.599154	-0.00606328	0.194951	0.535109	0.249574	0.425016	0.159749	-0.322412	-0.493018	-0.504816	-0.351751
TGFB3	-0.174395	-0.26649	-0.393762	-0.841248	-0.404294	-0.230101	0.0858557	-0.511126	0.81114	0.570168	0.481436	0.796547	0.20132	0.447983	0.615408	0.342401	0.247118	0.134966	-0.18681	-0.364111	-0.456259	-0.482936
ZNF532	0.0886572	-0.266269	0.498805	0.681873	0.65449	0.607325	0.0423862	-0.0349397	-0.272442	-0.142277	-0.528501	-0.528593	-0.649364	-0.566784	-0.320705	-0.0495641	-0.157272	0.045195	0.0650372	-0.315506	0.157611	0.318333
AFTPH	0.315357	-0.266218	0.262078	-0.340483	0.237979	0.207631	0.245251	-0.353599	0.775293	0.767068	-0.1661	0.433327	-0.207272	0.290826	0.173992	0.104271	-0.0146878	0.20409	-0.481596	-0.829738	-0.317413	-0.526481
SRBD1	-0.531265	-0.266037	-0.171757	-0.414795	-0.684426	0.126449	0.36766	0.0596606	0.0459105	0.36652	0.728525	0.476554	0.370789	0.0104931	0.209439	-0.0804746	-0.0814474	-0.382777	0.477222	-0.114416	-0.475349	-0.229069
RANBP6	-0.196273	-0.265875	0.177906	-0.121081	0.225741	0.416658	0.183862	-0.610689	0.416656	0.177937	0.04836	0.236508	-0.575337	-0.18816	0.359684	0.421493	0.273402	0.201916	0.22528	-0.666694	-0.476598	-0.104933
DUSP6	-0.116927	-0.265376	-0.276994	-0.785933	-0.556929	-0.390311	0.280497	-0.218922	0.759141	0.431218	0.632694	0.794508	0.385207	0.572754	0.275064	0.275973	0.0670059	-0.163462	-0.192729	-0.258505	-0.674452	-0.726216
DAP	-0.347533	-0.265331	-0.455495	-0.935407	-0.526039	-0.401006	-0.187204	-0.34471	0.55551	0.435559	0.535476	0.902284	0.504673	0.542183	0.620099	0.35018	-0.0708739	-0.0430043	-0.106112	-0.0796936	-0.13412	-0.405443
POLR3K	-0.340029	-0.26488	0.34132	-0.113638	-0.385068	0.643053	0.555733	0.411017	-0.157065	0.555355	0.482214	0.31989	0.134519	-0.257799	-0.28675	-0.0724542	-0.40301	-0.764992	0.0868139	-0.423677	-0.389227	-0.230808
ANOS1	-0.189545	-0.264837	-0.507104	-0.706985	-0.60394	-0.335825	-0.0420647	-0.0583563	0.394165	0.546011	0.469087	0.61735	0.638032	0.456554	0.385367	-0.130087	-0.0754306	-0.0400858	-0.186204	0.0768717	-0.0375558	-0.310209
CALCOCO2	-0.0734162	-0.264485	-0.306394	-0.4157	-0.306787	-0.532287	-0.215704	-0.253069	0.346106	-0.0306868	0.145539	0.376426	0.520213	0.679808	0.298308	-0.45999	-0.117235	0.407907	0.286068	0.189608	-0.052247	-0.359825
RARS1	0.135834	-0.264382	0.301195	-0.234833	-0.0990967	-0.10509	0.0218004	0.102221	0.239661	0.164718	-0.0454582	0.384232	0.446677	0.682271	-0.219253	-0.639309	-0.554749	0.0700393	0.0382015	-0.175328	-0.105528	-0.604179
DEPDC1	-0.629171	-0.264346	-0.431976	0.166555	0.107033	0.334539	-0.583607	-0.400435	-0.487706	-0.385339	-0.034477	-0.244218	-0.305265	-0.634644	0.481131	0.188897	0.197613	0.240302	0.408145	0.361253	0.585185	0.890347
NFE2L1	0.214004	-0.264323	-0.0268038	-0.448261	-0.372744	-0.491421	0.237599	0.0432334	0.596293	0.246934	0.25594	0.492159	0.559483	0.82075	-0.123617	-0.42618	-0.237598	0.0365731	-0.135483	-0.101318	-0.475487	-0.826222
CYBC1	-0.337661	-0.264284	-0.430556	-0.445775	-0.815748	0.0676597	0.46986	0.201512	0.193611	0.418472	0.836767	0.39911	0.401614	0.00260363	-0.010273	-0.0580472	0.158344	-0.490083	-0.14492	0.0485784	-0.552029	-0.251378
POLR2A	0.041803	-0.264168	0.251773	0.397298	0.694576	0.579424	-0.101419	-0.606666	0.120609	-0.0660314	-0.536346	-0.328983	-0.82453	-0.413433	0.202527	0.0262962	0.273752	0.592553	0.162167	-0.485966	0.0479109	0.326636
ZWINT	-0.770317	-0.26372	-0.546203	-0.218047	-0.142699	0.0521389	-0.758784	-0.377874	-0.410494	-0.377457	0.18289	0.149402	0.0575956	-0.292613	0.602377	0.309029	-0.0129566	0.100665	0.381527	0.486817	0.633807	0.684652
CHCHD2	-0.561891	-0.263278	-0.546465	-0.124308	0.0856884	0.05483	-0.581256	-0.604474	-0.0949403	-0.324297	0.0834665	0.0226019	-0.336874	-0.439677	0.642252	0.653974	0.339902	0.224719	0.139741	0.244721	0.372405	0.64567
PER3	0.046742	-0.263277	-0.0746329	-0.505278	-0.126304	-0.0238401	0.264001	-0.527434	0.80886	0.497461	0.199981	0.5249	-0.0470324	0.405519	0.402544	0.00994188	0.266839	0.353251	-0.0282076	-0.570798	-0.594376	-0.534908
PDLIM1	-0.643091	-0.263201	-0.394833	0.178744	-0.0909116	0.316869	-0.331935	-0.104587	-0.549569	-0.336941	0.199978	-0.228059	-0.194235	-0.706383	0.224918	0.296174	0.110953	-0.172723	0.283477	0.399279	0.383317	0.763476
EDRF1	-0.363357	-0.26317	-0.464591	-0.111295	0.00640708	0.0732437	-0.546206	-0.506869	-0.0754104	-0.146238	-0.084959	0.00220979	-0.0157029	-0.0619392	0.568833	-0.252076	0.193144	0.597188	0.329934	0.250745	0.451267	0.47508
PDZD2	-0.330593	-0.262958	-0.0722426	-0.57189	-0.213833	0.147142	0.089053	-0.475078	0.474361	0.462264	0.339809	0.639346	-0.00333573	0.173875	0.547597	0.252942	0.0721879	0.0877968	0.210903	-0.495613	-0.362732	-0.285446
NCAPH	-0.503476	-0.262836	-0.0805659	0.311941	0.135315	0.633037	-0.316362	0.00916834	-0.643191	-0.0843889	-0.0793144	-0.285344	-0.264623	-0.757632	0.0988839	0.068189	-0.129653	-0.162712	0.192993	0.154738	0.583153	0.779856
ERLIN1	-0.433986	-0.262124	-0.336343	0.0992132	-0.0339489	0.631928	0.144246	-0.390823	-0.0552137	0.273731	0.201334	-0.173654	-0.52043	-0.791952	0.452983	0.24369	0.5578	0.10669	0.209288	-0.211691	-0.0906706	0.582226
PCDH7	-0.58007	-0.261838	-0.308304	-0.306991	-0.542433	-0.0884602	-0.35673	0.367749	-0.474736	-0.10413	0.459936	0.332433	0.642309	0.0260271	-0.0319204	-0.0178429	-0.549937	-0.58045	0.0504895	0.546774	0.425683	0.160655
NME3	-0.342941	-0.261814	-0.527437	-0.7115	-0.832759	-0.363879	0.13006	0.0347269	0.343814	0.204434	0.801596	0.655739	0.647992	0.452307	0.161242	-0.0158019	0.0120662	-0.298883	-0.0947952	0.216725	-0.41804	-0.432943
NAV3	-0.180373	-0.261684	-0.396323	0.162923	0.106818	0.0279254	-0.126837	-0.589485	0.13837	-0.333024	-0.036074	-0.274039	-0.385085	-0.234494	0.37862	-0.0775681	0.575192	0.615839	0.371604	0.108643	-0.115541	0.341414
VPS35	0.0282321	-0.261654	-0.101411	-0.154443	0.172632	-0.307272	-0.08599	-0.50547	0.467519	0.0745105	-0.106748	0.150816	-0.134121	0.18821	0.416883	0.210092	0.114972	0.399155	0.177221	-0.229442	-0.140073	-0.175576
ITSN2	0.404148	-0.261441	0.301524	0.135855	0.611521	0.201202	-0.133015	-0.381511	0.389763	0.320523	-0.664635	-0.0759453	-0.325953	0.165445	0.100749	-0.3187	-0.0929665	0.617427	-0.213613	-0.506508	0.203411	-0.108828
PON3	-0.228807	-0.261429	0.00114435	-0.542884	-0.277023	-0.029835	0.155695	-0.153569	0.439073	0.23536	0.462519	0.651983	0.0929156	0.24169	0.102357	0.513282	-0.109622	-0.36947	-0.212942	-0.324329	-0.469421	-0.478777
SFXN1	-0.588695	-0.261304	-0.344926	-0.357776	-0.5977	-0.281207	-0.424421	0.215728	-0.404872	-0.238244	0.433681	0.372718	0.786476	0.302253	0.111355	-0.355646	-0.534436	-0.249774	0.438686	0.615771	0.367335	0.0522701
UBE2NL	-0.335909	-0.260958	-0.494356	-0.0691918	0.302049	0.160978	-0.621973	-0.81932	0.0850339	-0.14125	-0.231382	-0.0650137	-0.44437	-0.314344	0.779395	0.262364	0.462006	0.716463	0.153043	0.0556596	0.462495	0.646255
TUBA1B	-0.273222	-0.260955	0.401029	0.0311609	0.100054	0.649264	0.019789	0.206606	-0.286783	0.298295	0.00413895	0.17267	-0.106222	-0.331102	-0.187721	0.146767	-0.519559	-0.515914	-0.103668	-0.340017	0.185578	0.0856263
ATP6V1E1	0.293146	-0.259841	0.168029	-0.327899	-0.241675	-0.297916	0.291059	0.189778	0.515495	0.264153	0.166986	0.428533	0.441024	0.703968	-0.359741	-0.344018	-0.355329	-0.157465	-0.369473	-0.196144	-0.442855	-0.822785
MKLN1	0.290246	-0.259094	0.680692	0.638375	0.585859	0.450067	0.22928	0.00711756	-0.0659983	-0.154242	-0.53781	-0.433395	-0.46323	-0.143854	-0.487234	-0.47989	-0.254111	0.198822	0.212017	-0.412792	-0.141428	-0.09983
KIF3B	0.149194	-0.258819	0.0396588	-0.681694	-0.114016	-0.198574	0.0767879	-0.359316	0.833559	0.54565	0.12319	0.750004	0.2192	0.717481	0.26895	0.0325947	-0.111599	0.192287	-0.324331	-0.526841	-0.376962	-0.741793
NRIP1	-0.158933	-0.25833	-0.433384	-0.195724	0.166971	-0.58834	-0.796568	-0.560982	0.137946	-0.52221	-0.224976	0.104566	0.115849	0.362239	0.494133	0.0821819	-0.0133931	0.612989	0.177259	0.428252	0.486507	0.170043
SLC29A3	-0.422805	-0.258038	-0.293609	-0.194988	-0.548306	0.345946	0.21026	0.396182	-0.25538	0.459316	0.563133	0.1819	0.280356	-0.409835	-0.0717994	0.110521	-0.136021	-0.711177	-0.262856	0.111944	0.0333828	0.185945
ARFIP1	-0.779726	-0.258032	-0.547298	-0.625902	-0.386901	-0.151789	-0.430262	-0.526179	0.0704002	-0.0781346	0.535665	0.58883	0.135893	-0.0277258	0.79296	0.645977	0.105765	-0.0264344	0.399648	0.152812	0.0682284	0.20224
CRYM	-0.187631	-0.257925	-0.527131	-0.786315	-0.263136	-0.177391	-0.0481641	-0.668824	0.814962	0.494436	0.395702	0.68497	-0.0209118	0.253136	0.73033	0.583926	0.451305	0.231386	-0.340948	-0.326679	-0.332537	-0.255084
LSM14A	0.0766103	-0.257881	0.0600374	-0.0867313	0.346711	0.495241	0.0744626	-0.462325	0.420191	0.657538	-0.243873	0.100995	-0.485432	-0.258487	0.381292	0.204166	0.223989	0.301771	-0.295029	-0.666859	0.00140199	0.0819087
ZNF473	-0.1603	-0.257857	0.315757	0.541284	0.57361	0.801537	0.0600145	-0.384466	-0.190917	-0.0120085	-0.382842	-0.435917	-0.828066	-0.743531	0.120274	0.0540658	0.187365	0.278163	0.383392	-0.46416	0.0403798	0.50074
TTLL5	-0.261398	-0.25778	-0.137575	-0.550469	-0.547757	0.0646389	0.000773452	0.285627	0.0308245	0.602696	0.40761	0.594535	0.664394	0.301741	0.055165	-0.271209	-0.482639	-0.400927	-0.197684	-0.0123761	0.126055	-0.260138
ERAP2	-0.704397	-0.257686	-0.186409	-0.194362	-0.480193	0.381354	-0.00310965	0.260179	-0.451638	0.109696	0.589353	0.260742	0.196468	-0.45581	0.0309214	0.322598	-0.261228	-0.741838	0.117181	0.163379	0.0924343	0.289216
ZNF665	0.309114	-0.25736	0.292743	0.299805	0.785769	0.213981	-0.119804	-0.600805	0.38087	0.0731385	-0.679961	-0.239543	-0.687803	-0.118606	0.21286	0.0878689	0.145176	0.655835	-0.0320587	-0.5494	0.070304	0.0602969
EIF4G2	-0.668561	-0.257221	-0.728234	-0.617911	-0.479099	-0.113153	-0.53971	-0.416719	0.003045	0.0244481	0.443136	0.490884	0.345983	0.0787149	0.740518	0.13016	0.126785	0.174834	0.216879	0.356433	0.326078	0.31175
GOLPH3L	0.191152	-0.257159	-0.0193888	-0.434473	-0.219024	0.0296574	0.243052	0.00547653	0.572142	0.510228	0.205056	0.466861	0.206695	0.418951	-0.126814	-0.109817	-0.0638065	-0.109501	-0.643122	-0.325184	-0.347361	-0.556059
BRD1	0.087307	-0.256824	-0.11054	-0.0212073	0.609289	-0.101207	-0.459118	-0.857146	0.475658	-0.16397	-0.48229	-0.0129461	-0.55869	0.0380876	0.541097	0.38245	0.31528	0.771051	-0.0459779	-0.259264	0.169459	0.142732
PAPSS1	0.366403	-0.256674	0.605707	0.565371	0.716538	0.22923	0.121672	-0.225403	0.145416	-0.189933	-0.633474	-0.393587	-0.556607	-0.0513005	-0.29008	-0.252421	-0.13807	0.391467	0.183136	-0.458209	-0.143519	-0.140891
ECI2	-0.474952	-0.256631	-0.614248	-0.488948	-0.69784	0.0866735	0.178488	-0.147463	0.170884	0.437955	0.679626	0.371704	0.305557	-0.0711343	0.454523	-0.0911428	0.322089	-0.0650597	0.150458	0.0673263	-0.265127	0.0486202
RETREG3	0.0747074	-0.256609	0.167993	-0.0058923	0.447259	0.106148	-0.0894325	-0.434072	0.376031	-0.00287922	-0.233612	0.0897736	-0.497156	-0.0765181	0.116137	0.550237	0.0615947	0.129617	-0.272315	-0.414054	-0.104781	-0.085526
ARL4C	0.1925	-0.25616	0.368664	0.578313	0.723491	0.583995	-0.128457	-0.147646	-0.168801	0.0939998	-0.698616	-0.496516	-0.591726	-0.479662	-0.11186	-0.182026	-0.114778	0.303469	-0.0971105	-0.335	0.424741	0.40191
MAP3K5	-0.750614	-0.256155	-0.600074	-0.473493	-0.71583	-0.06067	-0.261465	0.118539	-0.303666	-0.0595863	0.729447	0.417907	0.501734	-0.118184	0.249364	0.249201	-0.129546	-0.51497	0.0898995	0.517046	0.174884	0.245954
LAMP2	-0.0459168	-0.255932	-0.216702	-0.666142	-0.413117	-0.396125	0.1295	-0.211723	0.676324	0.199082	0.470776	0.684336	0.33747	0.6165	0.142464	0.190773	0.0108357	-0.0780775	-0.260693	-0.150337	-0.54094	-0.673471
ACOT13	-0.418253	-0.255528	-0.489472	-0.757414	-0.846004	-0.131818	0.257178	0.138768	0.293493	0.595796	0.874976	0.715853	0.564863	0.153519	0.235179	0.29543	-0.0279382	-0.598885	-0.267386	0.0118646	-0.356213	-0.322357
STX8	-0.307016	-0.255454	-0.255829	-0.192703	-0.729653	0.282007	0.647514	0.38118	0.0073416	0.493472	0.767074	0.186153	0.279586	-0.263577	-0.181293	-0.110052	0.0941026	-0.646905	-0.0833886	-0.0364621	-0.553433	-0.146528
CDC37L1	0.028852	-0.255407	0.690565	0.480226	0.430852	0.683017	0.377366	-0.0322996	-0.0794189	0.0045289	-0.256086	-0.233549	-0.553607	-0.346443	-0.353829	-0.151892	-0.188606	-0.0617666	0.305424	-0.595217	-0.337197	-0.0776664
NARF	-0.324269	-0.254979	-0.601559	-0.229036	-0.614347	0.102712	0.341894	-0.0136398	0.14102	0.251853	0.657716	0.0941274	0.115046	-0.262734	0.143732	0.0087888	0.467825	-0.202408	-0.0961133	0.148154	-0.409875	0.0883868
MCAT	0.0415141	-0.254841	-0.277038	-0.37929	0.0615947	0.0996374	0.135616	-0.526215	0.708186	0.557086	0.117979	0.311542	-0.36345	-0.0976208	0.446192	0.610703	0.467257	0.147496	-0.548273	-0.498555	-0.302296	-0.115902
PPM1B	-0.834778	-0.254674	-0.674486	-0.40442	-0.436211	0.0349202	-0.395434	-0.399386	-0.195699	-0.0337954	0.509914	0.302342	0.121604	-0.322674	0.770541	0.377209	0.206153	0.00465841	0.497945	0.310505	0.240941	0.523192
SLC19A2	-0.534065	-0.254601	0.173246	0.0076762	0.185375	0.322163	-0.343602	-0.18331	-0.337223	-0.194991	0.00347359	0.150228	-0.224922	-0.358247	0.205244	0.508227	-0.351353	-0.250507	0.351544	-0.0939909	0.290851	0.311205
SLC16A5	-0.503509	-0.254365	-0.507169	-0.406915	-0.71594	0.188523	0.350224	0.00367853	0.0852945	0.527721	0.752319	0.32956	0.253149	-0.251656	0.342506	0.0531165	0.258085	-0.324785	0.142858	-0.0155652	-0.351271	0.0505904
MARCHF7	-0.425602	-0.254359	-0.732224	-0.304129	-0.235005	-0.0531435	-0.390376	-0.576165	0.117173	0.00735804	0.193629	0.115976	0.0297962	-0.0865317	0.738614	-0.053838	0.460841	0.539117	0.259914	0.259721	0.219641	0.424308
KIAA1324	-0.256478	-0.254348	-0.475302	-0.947377	-0.583529	-0.44638	-0.06607	-0.350568	0.678223	0.432072	0.581677	0.898458	0.519205	0.641613	0.555963	0.234393	0.0350828	0.0202289	-0.142713	-0.0967671	-0.314068	-0.53056
PHLDA3	-0.494153	-0.254099	-0.0787711	0.152123	-0.0143911	0.36809	0.113483	-0.330498	-0.164209	-0.0104898	0.179555	-0.114412	-0.355779	-0.555865	0.382788	0.170556	0.219979	0.0622533	0.716637	-0.167967	-0.166576	0.365828
RCHY1	-0.54822	-0.253971	-0.429476	-0.448117	-0.456195	-0.345533	-0.320084	-0.327282	0.0490722	-0.346778	0.455359	0.42872	0.381409	0.335758	0.424412	-0.0384273	-0.0142419	0.147306	0.562497	0.346229	-0.0822352	-0.0605446
SEL1L	-0.324481	-0.253845	-0.343857	-0.913304	-0.419783	-0.408852	-0.232566	-0.359767	0.555018	0.361494	0.465836	0.919001	0.442838	0.561914	0.578528	0.465081	-0.148722	-0.075123	-0.126078	-0.12802	-0.119024	-0.441749
STARD3	-0.309588	-0.253825	-0.676934	-0.72093	-0.702643	-0.20188	-0.0637064	-0.0077695	0.282104	0.561581	0.596225	0.581582	0.595473	0.237224	0.394944	0.0137868	0.0500553	-0.183454	-0.354237	0.18631	0.034839	-0.106938
SETD1B	-0.0126934	-0.253248	-0.323627	-0.435561	0.127174	-0.25621	-0.649933	-0.518002	0.361348	0.0926127	-0.248935	0.361454	0.176985	0.476744	0.518486	-0.108521	-0.0639257	0.60785	-0.214167	0.0534636	0.485571	-0.00227512
CDR2L	-0.398315	-0.25305	-0.406072	-0.632033	-0.840935	-0.268294	0.0751238	0.289097	0.0823959	0.183425	0.783919	0.625511	0.752895	0.371698	-0.0262488	-0.043931	-0.261023	-0.559102	-0.142318	0.306837	-0.22198	-0.360447
SSPN	-0.133728	-0.252906	-0.160449	-0.0607223	0.0110506	0.484403	0.437758	-0.399474	0.41083	0.466883	0.247855	0.0351123	-0.587961	-0.53768	0.287496	0.51461	0.593228	-0.0240404	-0.198879	-0.54118	-0.522203	0.0940077
HMOX1	0.358242	-0.252876	0.626879	0.38019	0.136449	0.182768	0.399912	0.51196	-0.0634613	0.0910952	-0.224174	-0.170588	0.139611	0.194803	-0.787667	-0.686974	-0.605278	-0.267007	-0.0844225	-0.226361	-0.200573	-0.463674
RPS6KA3	-0.224853	-0.252687	0.0945328	0.453082	0.0604703	0.72974	0.24665	0.243188	-0.46493	0.292156	-0.0201097	-0.407534	-0.286452	-0.80212	-0.16319	-0.158665	-0.0523856	-0.301179	0.0962148	-0.125345	0.163728	0.506452
DCAF10	0.43009	-0.252625	0.726194	0.286613	0.601629	0.387754	0.0727119	0.0661253	0.142842	0.285722	-0.621274	-0.0679734	-0.238613	0.137702	-0.407793	-0.352885	-0.533408	0.094778	-0.288145	-0.583646	0.115104	-0.302255
PCM1	-0.195318	-0.252605	-0.660142	-0.154768	0.0569124	-0.0695115	-0.451702	-0.693455	0.236049	-0.0386316	-0.090629	-0.0476912	-0.183477	-0.0918819	0.699145	-0.0275093	0.544285	0.7511	0.0706607	0.177218	0.291632	0.447525
KCTD2	-0.0259234	-0.252569	-0.288959	-0.494666	-0.503012	-0.570394	-0.171381	0.130036	0.238203	0.0508742	0.278563	0.471916	0.813264	0.783381	-0.0126393	-0.526781	-0.376882	0.0257437	-0.0629341	0.337851	0.0198284	-0.486904
ARL1	0.11262	-0.252534	-0.0594958	-0.712947	-0.143723	-0.0668239	0.06221	-0.295148	0.772331	0.759805	0.146424	0.741825	0.205141	0.532444	0.326939	0.144196	-0.0799723	0.0771897	-0.530876	-0.533005	-0.220502	-0.579419
ZNF195	-0.339587	-0.252445	0.0859359	0.371514	0.465774	0.489288	-0.548775	-0.288345	-0.503844	-0.262582	-0.453673	-0.314877	-0.364079	-0.480022	0.242182	-0.122317	-0.181161	0.331034	0.427866	0.0552567	0.698618	0.698149
EML4	-0.352394	-0.252094	-0.0688853	0.134711	0.112194	0.0593807	-0.422045	-0.216525	-0.343871	-0.188596	-0.192959	-0.109314	0.0548202	-0.117817	0.333807	-0.313497	-0.238749	0.32576	0.673155	0.181543	0.478923	0.385774
SEC16A	-0.101515	-0.251997	-0.17685	-0.848547	-0.506881	-0.336819	-0.0658326	0.0250313	0.496278	0.547316	0.420494	0.88799	0.693438	0.726223	0.188011	0.0172713	-0.408547	-0.244178	-0.385567	-0.119029	-0.0967306	-0.638793
SOS1	-0.427917	-0.251992	0.0207011	0.305079	0.105644	0.39019	-0.332103	0.0238473	-0.622579	-0.108461	-0.171299	-0.251404	-0.0151111	-0.436534	0.137776	-0.327613	-0.323987	0.0475428	0.572422	0.18443	0.585958	0.584784
CRNKL1	-0.290075	-0.251889	-0.407607	-0.667299	-0.490838	-0.385984	0.0962006	-0.45982	0.616634	0.120667	0.577551	0.63455	0.247059	0.450684	0.49238	0.215404	0.258729	0.135722	0.213756	-0.101164	-0.586228	-0.454352
MCTS1	-0.319875	-0.251782	-0.118258	-0.565132	-0.428609	0.327586	0.184922	0.04335	0.237079	0.585022	0.536501	0.625156	0.17403	-0.00738295	0.100022	0.338418	-0.105852	-0.521285	-0.429998	-0.300146	-0.234197	-0.225834
HNRNPUL2	-0.503845	-0.251655	-0.207562	0.0950147	-0.213598	0.353653	0.303047	-0.139263	-0.139703	0.0858457	0.427134	-0.0904513	-0.309904	-0.679313	0.236444	0.394732	0.306002	-0.278059	0.409145	-0.105518	-0.323911	0.329429
HLA.F	0.0773132	-0.251608	-0.253538	-0.100326	0.0146097	-0.437598	-0.0810511	-0.500105	0.467886	-0.237334	-0.0402741	0.0396342	0.00564802	0.401828	0.278873	-0.249292	0.273342	0.633418	0.29521	0.0447306	-0.276432	-0.234243
HHIPL2	-0.105433	-0.251601	-0.417573	-0.83712	-0.713872	-0.545796	0.125512	0.00896462	0.602746	0.432905	0.646791	0.79745	0.719304	0.707249	0.189559	0.0311065	-0.116658	-0.232558	-0.312698	0.0349	-0.396043	-0.682602
PKN2	-0.434486	-0.251435	-0.775884	-0.406676	-0.215411	0.0522438	-0.249535	-0.578535	0.273337	0.175328	0.354945	0.214643	-0.215644	-0.34893	0.715778	0.624265	0.62241	0.173661	-0.230206	0.0828765	0.0588353	0.427054
H2BC21	0.366854	-0.251187	0.563229	-0.190642	0.0918419	0.237596	0.564238	0.0053103	0.629652	0.699033	-0.0526626	0.39139	-0.0219384	0.401073	-0.234482	-0.238859	-0.281836	-0.0663866	-0.258002	-0.84435	-0.595088	-0.800784
IKBKE	-0.550704	-0.25116	-0.332253	-0.0852132	-0.165126	0.216972	-0.223616	-0.051005	-0.29157	-0.0811403	0.319145	0.0684815	-0.0999464	-0.522512	0.198895	0.576381	0.0149631	-0.399936	-0.0509172	0.208441	0.230268	0.462325
NSD1	-0.383964	-0.250938	-0.288595	-0.246661	-0.364412	-0.326542	-0.537193	0.228472	-0.389722	-0.132968	0.14301	0.241715	0.735906	0.294841	0.102717	-0.382935	-0.612428	-0.131641	0.245462	0.583425	0.626029	0.119964
RPL31	-0.383744	-0.250325	0.0402734	0.365933	-0.0492625	0.462428	0.256662	-0.133922	-0.291306	-0.155336	0.139481	-0.305899	-0.294203	-0.503083	0.0612205	-0.296681	0.174335	0.0895088	0.791621	-0.0756401	-0.263982	0.306633
GPN3	-0.696031	-0.250298	-0.806252	-0.248715	-0.195721	-0.0373716	-0.650244	-0.543648	-0.19158	-0.311898	0.258775	0.0719933	-0.0625727	-0.363572	0.748573	0.404273	0.380291	0.267898	0.259006	0.494512	0.462864	0.727286
SEPTIN7	-0.284125	-0.250193	-0.134892	0.172184	0.578646	0.2987	-0.604662	-0.713724	-0.0738289	-0.293813	-0.419929	-0.190386	-0.651321	-0.457559	0.542264	0.439375	0.234558	0.531094	0.173624	-0.0750773	0.494665	0.64846
GNS	-0.0213559	-0.249981	-0.169188	-0.557408	-0.345562	-0.557345	-0.334642	0.10224	0.225155	0.168491	0.128988	0.575985	0.800858	0.798432	0.0795169	-0.345949	-0.578888	-0.0118617	-0.140365	0.225891	0.248552	-0.468446
UNKL	0.128094	-0.249917	0.273885	0.433735	0.0584842	0.293495	0.0980331	0.549565	-0.424095	0.124947	-0.237305	-0.345226	0.209467	-0.141166	-0.560739	-0.731364	-0.536867	-0.233483	-0.072483	0.108923	0.325783	0.0842513
CRCP	-0.659251	-0.249765	-0.554016	-0.336419	-0.142129	0.142947	-0.262284	-0.648275	0.0967243	0.0273022	0.368781	0.248918	-0.31347	-0.457164	0.808862	0.761772	0.465605	0.104248	0.269894	-0.0256981	0.0127883	0.466394
HDAC4	-0.203653	-0.249651	0.194254	0.412396	0.544116	0.567884	-0.248709	-0.249113	-0.296403	-0.173836	-0.36343	-0.325488	-0.642521	-0.655353	0.0497013	0.345607	-0.0259031	0.0404035	0.0434851	-0.183071	0.351785	0.549143
PDIA6	-0.0937149	-0.249451	0.13744	0.0405973	0.0302896	0.483238	0.436171	-0.137101	0.180551	0.596266	0.0850307	0.0269721	-0.304761	-0.383197	0.168967	0.067936	0.116726	-0.0687655	0.130055	-0.569899	-0.314329	-0.00539806
MAD2L1BP	-0.205043	-0.248934	-0.328145	-0.394512	-0.758723	-0.0982855	0.620002	0.187532	0.333143	0.42375	0.801019	0.36904	0.371949	0.0877469	-0.0429366	-0.0194753	0.164839	-0.462614	-0.0532217	-0.0549943	-0.744469	-0.431518
GUK1	-0.455332	-0.248441	-0.0950159	-0.288338	-0.352469	0.0518892	0.320664	-0.292433	0.231499	0.104409	0.548041	0.361254	-0.0464045	-0.0727779	0.335105	0.302328	0.162468	-0.146154	0.558364	-0.266794	-0.627919	-0.205924
CASK	-0.181208	-0.248374	0.203792	0.22964	-0.0410031	0.36992	0.26548	0.195849	-0.256807	0.317713	0.0319677	-0.128509	-0.00188742	-0.345626	-0.0663073	-0.269325	-0.267987	-0.218445	0.380266	-0.199624	-0.00212222	0.108215
EBP	0.241443	-0.248171	0.254177	0.326243	0.571445	-0.17176	-0.320088	-0.256028	0.0566147	-0.223318	-0.631725	-0.256677	-0.172429	0.155714	0.0181289	-0.264103	-0.276984	0.509905	0.212511	-0.0752364	0.331943	0.00990586
EIF4G3	-0.20182	-0.247943	0.330503	-0.156071	-0.337835	0.617332	0.645409	0.256575	0.0880932	0.571877	0.456271	0.341279	0.02555	-0.143471	-0.263166	-0.0946428	-0.202498	-0.578291	-0.00722581	-0.545178	-0.592945	-0.366076
CPE	-0.47501	-0.247848	-0.385228	-0.825911	-0.660173	-0.342726	0.069159	-0.256688	0.461083	0.251433	0.766061	0.837238	0.430102	0.399402	0.472209	0.428136	0.00852842	-0.254932	0.146208	-0.0721629	-0.480491	-0.454839
C6orf120	-0.240969	-0.247437	0.0869278	0.208272	0.0649878	0.615018	-0.126656	0.280386	-0.491946	0.268614	-0.101742	-0.146091	-0.0322157	-0.504205	-0.144656	-0.154622	-0.359865	-0.326001	-0.156229	0.00173277	0.526235	0.451362
ILVBL	-0.236238	-0.24721	-0.638697	-0.213315	-0.181963	-0.450171	-0.402759	-0.531807	0.20578	-0.356924	0.110375	0.0510478	0.147168	0.243777	0.520063	-0.18754	0.353382	0.62872	0.350613	0.417043	0.0773858	0.15363
SMARCA1	-0.20493	-0.247029	-0.528022	-0.364968	-0.0333671	0.282173	-0.0286349	-0.683222	0.515091	0.456547	0.178227	0.219861	-0.406004	-0.287004	0.68708	0.440701	0.691936	0.368816	-0.294406	-0.320348	-0.137567	0.242426
WSB2	-0.0324727	-0.246994	-0.297165	-0.328248	0.36763	-0.0869168	-0.519361	-0.824504	0.538182	-0.00800268	-0.24991	0.258429	-0.378338	0.125641	0.623311	0.496469	0.328529	0.616	-0.301945	-0.203282	0.19706	0.107
ADI1	-0.384146	-0.246921	-0.284043	-0.609641	-0.172606	-0.0221206	-0.36325	-0.448718	0.261873	0.36991	0.173637	0.601372	0.196178	0.214579	0.685949	0.201041	-0.0837821	0.19298	0.112088	-0.156513	0.211015	-0.0069932
PLEKHA6	-0.0598517	-0.246794	-0.0669608	-0.0949372	-0.00290199	-0.303064	-0.287936	0.0763174	-0.00897687	-0.234969	0.0097723	0.135546	0.207319	0.187983	-0.13918	0.186919	-0.35087	-0.206311	-0.242244	0.242753	0.20539	-0.0986221
SPCS3	-0.871913	-0.246586	-0.435079	-0.250493	-0.534486	0.042944	-0.196035	-0.137638	-0.384919	-0.220019	0.614375	0.24536	0.232257	-0.287805	0.458172	0.192822	-0.0168137	-0.237564	0.772107	0.353992	0.0373012	0.364104
ZNF211	0.132593	-0.246318	-0.40998	-0.640591	-0.136243	-0.424416	-0.0646454	-0.524588	0.858541	0.470182	0.129105	0.536675	0.143388	0.518913	0.530324	0.208553	0.267646	0.394193	-0.402678	-0.25104	-0.221119	-0.421678
LYPLA1	-0.383139	-0.246297	-0.0237178	0.303714	0.439223	0.366991	-0.503683	-0.414762	-0.388132	-0.208957	-0.372264	-0.279786	-0.426295	-0.540015	0.429012	0.125379	-0.0358559	0.345772	0.495873	0.0114994	0.597539	0.704359
ZNF24	-0.0588435	-0.246101	-0.370005	-0.743318	-0.436692	-0.502448	0.069566	-0.415077	0.783079	0.292242	0.435121	0.698139	0.373906	0.69161	0.437335	0.0533157	0.161214	0.233325	-0.0415771	-0.155113	-0.505474	-0.625822
MARC2	-0.385388	-0.245658	-0.738028	-0.295565	-0.632335	-0.155925	0.147186	-0.162751	0.143746	0.151942	0.610192	0.117833	0.246277	-0.116306	0.392544	-0.0764574	0.46519	0.0423782	0.195328	0.290969	-0.271675	0.133856
PPP3R1	-0.664659	-0.24535	-0.224367	-0.171874	-0.273087	0.533279	0.155353	-0.20215	-0.134891	0.298705	0.502419	0.196175	-0.257386	-0.662962	0.416093	0.553188	0.214426	-0.364669	0.278681	-0.217135	-0.168494	0.36794
ALDOA	-0.211115	-0.245107	0.0340762	-0.272276	-0.603381	-0.33331	0.122687	0.475229	-0.129595	0.0517133	0.430717	0.38202	0.842701	0.521348	-0.266641	-0.57244	-0.668497	-0.420289	0.345473	0.260763	-0.129034	-0.486608
ASAP2	-0.225017	-0.245041	-0.42999	-0.0640536	0.131222	0.346372	-0.0367723	-0.687361	0.299955	0.297874	0.00849759	-0.0660439	-0.548338	-0.491685	0.675335	0.317373	0.68275	0.48044	0.0424854	-0.279284	-0.0445088	0.442176
WBP2	0.311157	-0.244729	0.662556	0.0676451	0.102693	0.0657307	0.387996	0.409258	0.154049	0.386831	-0.138115	0.175578	0.213118	0.327703	-0.540835	-0.321394	-0.717256	-0.380145	-0.140474	-0.458293	-0.235593	-0.651639
WFS1	-0.381656	-0.244367	-0.563224	-0.803062	-0.817184	-0.500804	-0.202424	0.134584	0.167568	0.256258	0.663307	0.737577	0.917065	0.580663	0.257721	-0.102751	-0.304743	-0.297824	-0.113357	0.393536	0.0550652	-0.328295
NFATC1	0.0849264	-0.244176	-0.107053	-0.261233	-0.396783	-0.0724175	0.681772	-0.0777612	0.623294	0.401986	0.482448	0.26709	0.0538548	0.194171	-0.0417653	-0.0579693	0.307947	-0.096423	-0.081181	-0.358393	-0.905395	-0.582434
SEC61G	-0.435249	-0.243721	-0.238093	-0.226724	0.228925	0.123265	-0.443586	-0.724905	0.167222	-0.199266	0.0139667	0.226552	-0.457914	-0.243659	0.623969	0.748274	0.26646	0.259027	0.128359	-0.137767	0.115345	0.322046
STX3	-0.139428	-0.24356	0.309811	-0.219125	0.0334565	0.109689	0.00605281	-0.136014	0.144079	0.328786	-0.0281474	0.383859	0.124972	0.235566	0.191309	-0.117411	-0.429042	0.0213044	0.350195	-0.40985	-0.0411343	-0.294087
PIP	-0.361418	-0.243505	-0.364952	-0.780062	-0.498997	-0.605586	-0.358743	-0.253119	0.346755	-0.0861346	0.463557	0.787801	0.634073	0.735981	0.397606	0.117615	-0.257363	0.00942661	0.150083	0.222416	-0.0739641	-0.442693
C3orf14	-0.13746	-0.243349	-0.456568	-0.548237	-0.364464	-0.566598	0.0345686	-0.402484	0.626787	0.018447	0.453988	0.477586	0.196266	0.408263	0.388939	0.371567	0.272513	0.10356	-0.0223231	0.0176613	-0.48106	-0.408503
DDX19A	-0.712877	-0.243344	-0.286723	-0.299197	-0.145794	0.27104	-0.202213	-0.43819	-0.0766476	0.0739254	0.374119	0.316508	-0.224542	-0.455963	0.640131	0.712262	0.145934	-0.146735	0.375301	-0.112553	0.0389111	0.381076
EMP2	-0.431052	-0.243319	-0.241237	-0.840745	-0.673782	-0.150659	-0.0733962	0.104148	0.205206	0.452811	0.650849	0.896201	0.687758	0.449088	0.229631	0.172435	-0.416714	-0.498828	-0.169129	-0.0048453	-0.0695708	-0.412703
SYNGR2	-0.213113	-0.243011	-0.448023	-0.911449	-0.683093	-0.426177	-0.0873804	0.0203189	0.465971	0.496636	0.599722	0.870215	0.748698	0.634061	0.277054	0.118819	-0.230858	-0.290177	-0.421473	0.0760055	-0.0996651	-0.511437
OCRL	-0.0843597	-0.242975	-0.222261	-0.688673	-0.455548	-0.192761	0.303602	-0.18694	0.706026	0.423459	0.579411	0.703225	0.211424	0.401392	0.165414	0.378616	0.128965	-0.239935	-0.391499	-0.309369	-0.650892	-0.623771
TLR5	0.466616	-0.242818	0.688215	0.123497	0.561997	0.31025	0.266118	-0.113666	0.456657	0.485787	-0.497902	0.0833015	-0.340859	0.172917	-0.224642	-0.0900654	-0.328109	0.123634	-0.304704	-0.822796	-0.193338	-0.480261
TDO2	-0.412011	-0.242375	-0.462069	-0.962716	-0.749091	-0.33816	-0.0558111	-0.0619687	0.418267	0.457761	0.750356	0.943421	0.667198	0.503109	0.396133	0.320684	-0.167609	-0.378679	-0.231883	0.0284117	-0.204646	-0.449869
SMPDL3A	-0.268834	-0.242285	-0.50175	-0.824012	-0.227131	-0.364351	-0.30665	-0.686296	0.705907	0.193634	0.351026	0.752489	0.0887755	0.414875	0.729513	0.636043	0.266096	0.241095	-0.219054	-0.144948	-0.173292	-0.261064
TOR1B	0.170724	-0.242206	0.3931	-0.291543	-0.212376	0.245505	0.36	0.383748	0.247224	0.698726	0.118388	0.463675	0.403572	0.403766	-0.36887	-0.432541	-0.582716	-0.391715	-0.389913	-0.449181	-0.205989	-0.629915
WDR44	-0.215766	-0.242178	-0.694339	-0.607859	-0.142811	-0.224973	-0.511644	-0.6748	0.4841	0.152072	0.118876	0.430313	0.0786438	0.262599	0.749034	0.200886	0.385111	0.547886	-0.261298	0.101573	0.224856	0.121886
COG2	-0.683068	-0.241811	-0.106616	0.300907	-0.274162	0.290809	-0.0469468	0.224331	-0.747225	-0.39806	0.340579	-0.237582	0.0488751	-0.596243	-0.0610292	-0.0433143	-0.202158	-0.423439	0.724347	0.400563	0.141957	0.518696
AUP1	-0.446166	-0.241491	0.107841	0.617053	0.0842859	0.584084	0.0168457	0.194871	-0.769823	-0.27779	-0.0310551	-0.538886	-0.263737	-0.802096	-0.166488	-0.219657	-0.147682	-0.221396	0.618442	0.182012	0.255749	0.659351
SH3YL1	-0.282205	-0.241407	0.209682	0.163887	-0.0100273	0.693156	0.405108	-0.178329	-0.0340811	0.212041	0.153832	-0.0501876	-0.382083	-0.423218	0.0596966	-0.167767	0.163255	0.00749074	0.469944	-0.45834	-0.419489	0.0870341
INSIG2	-0.113853	-0.241362	-0.345357	-0.146184	0.286935	-0.307101	-0.688958	-0.753507	0.242467	-0.372775	-0.328542	0.0602443	-0.110329	0.284212	0.607827	-0.0713508	0.182189	0.869346	0.278604	0.168703	0.375051	0.206931
RPL39	-0.283653	-0.240846	-0.163342	-0.495048	0.131681	0.262568	-0.205013	-0.704248	0.484617	0.390928	0.0777223	0.5068	-0.368277	-0.0852602	0.690322	0.680838	0.256713	0.218831	-0.16173	-0.510943	-0.0445658	0.0435458
ZBTB11	-0.577135	-0.240664	-0.587769	-0.381507	-0.37185	-0.15193	-0.597202	-0.23427	-0.224706	-0.0756418	0.237014	0.278383	0.439453	0.0859252	0.577413	-0.178335	-0.0961457	0.211624	0.376678	0.478763	0.537149	0.377752
SACM1L	-0.439031	-0.240592	-0.387551	-0.409412	-0.272176	0.334406	0.176494	-0.457884	0.320355	0.546922	0.450871	0.351854	-0.229945	-0.365021	0.642868	0.490525	0.455537	-0.0124796	0.0617685	-0.36635	-0.294113	0.152954
AVL9	-0.209455	-0.240573	-0.0868685	-0.203526	0.494338	0.0300651	-0.632635	-0.79775	0.261417	-0.131388	-0.337374	0.222037	-0.438416	-0.0228325	0.652595	0.582651	0.0868612	0.517916	0.0436202	-0.230228	0.363977	0.246938
FAM117A	0.193511	-0.239827	-0.129462	-0.261109	-0.161245	-0.371044	-0.140472	0.0140149	0.285898	0.23011	-0.083992	0.235304	0.533584	0.630685	0.0317182	-0.655445	-0.293355	0.304857	-0.0914996	0.0974576	0.141449	-0.363274
HSD17B7	0.0857735	-0.239763	0.152193	0.290331	0.804655	0.271518	-0.427822	-0.737037	0.179163	-0.198753	-0.687771	-0.25822	-0.732381	-0.212399	0.365171	0.151987	0.194405	0.761533	0.105336	-0.340334	0.312848	0.34183
GALT	0.375115	-0.239598	0.375816	0.525258	0.129989	0.196166	0.446834	0.389624	-0.0632593	0.0644397	-0.23865	-0.429612	-0.0024791	-0.0140898	-0.657216	-0.786155	-0.239064	-0.0286596	-0.014874	-0.115071	-0.214751	-0.22302
TMEM30A	-0.186139	-0.239363	-0.244209	-0.240679	0.317414	-0.433373	-0.807372	-0.59833	0.149003	-0.347246	-0.299118	0.216155	-0.0207026	0.261354	0.566243	0.371699	-0.135573	0.486832	0.119195	0.179849	0.545883	0.169671
UPF3B	0.103004	-0.239314	0.163097	0.0384732	0.440456	0.548178	-0.14492	-0.386634	0.218514	0.327319	-0.407862	0.00650856	-0.425958	-0.126605	0.166947	-0.111993	0.0618054	0.40715	-0.27938	-0.470756	0.202655	0.135967
RUFY1	-0.472003	-0.239029	-0.308637	-0.451005	-0.491586	-0.0101387	-0.298914	0.0213919	-0.153565	0.159025	0.344562	0.447202	0.581976	0.249869	0.289567	-0.360944	-0.320998	-0.0529536	0.261862	0.254054	0.283735	0.032766
COMT	-0.3727	-0.238482	-0.224466	-0.715847	-0.631559	-0.381315	-0.0946287	0.152443	0.175755	0.113351	0.636556	0.77933	0.683344	0.513026	0.0579012	0.240651	-0.435874	-0.537727	-0.136276	0.168862	-0.148542	-0.475864
CTTN	-0.194756	-0.238449	-0.17261	-0.645644	-0.760901	-0.045789	0.278546	0.383354	0.207927	0.643204	0.64799	0.684221	0.753793	0.421121	-0.0855851	-0.258562	-0.3762	-0.553281	-0.294986	-0.0376706	-0.248142	-0.520748
AQP3	-0.143626	-0.23842	0.187556	0.0464798	0.112595	0.630353	0.420201	-0.100207	0.136997	0.560226	0.123461	0.0492914	-0.489519	-0.586207	0.0739477	0.485165	0.122169	-0.335128	-0.162306	-0.624724	-0.30175	0.0741941
IRGQ	0.0768987	-0.238386	0.166582	-0.230562	0.459465	0.0828903	-0.191752	-0.70844	0.57025	0.278097	-0.345205	0.303724	-0.386166	0.192534	0.513837	0.267928	0.0616564	0.551657	0.0232225	-0.617524	-0.0299244	-0.176388
FAM193B	0.273851	-0.238197	-0.0110748	-0.294417	0.0438783	-0.408746	-0.278116	-0.139919	0.402786	0.166199	-0.255446	0.303936	0.425032	0.749345	0.0791805	-0.530915	-0.346235	0.433623	-0.158358	-0.0170055	0.196557	-0.43414
FUT6	-0.221054	-0.238109	-0.138756	-0.760495	-0.416431	-0.00515609	0.266382	-0.221807	0.637778	0.595538	0.588452	0.816798	0.144395	0.262636	0.303823	0.570657	0.0405049	-0.348604	-0.342467	-0.468068	-0.553012	-0.535711
HNRNPD	-0.104798	-0.237768	-0.295766	0.0788309	0.204991	-0.0930054	-0.288267	-0.66545	0.196948	-0.284782	-0.213021	-0.165646	-0.262038	0.0213054	0.490753	-0.240484	0.396346	0.817831	0.485704	0.0549533	0.0439254	0.237454
SPCS2	-0.470255	-0.237693	-0.0929127	-0.430885	-0.311419	-0.4311	-0.321465	-0.0790896	-0.0202398	-0.331692	0.376364	0.53665	0.424979	0.378575	0.178085	0.315112	-0.44869	-0.275818	0.372751	0.233434	-0.00967996	-0.251355
CAMKK2	-0.362062	-0.237403	-0.416599	-0.0367078	-0.0494137	-0.233712	-0.234648	-0.383781	-0.00562864	-0.191772	0.127223	-0.0433953	-0.0917741	-0.22953	0.492674	0.325065	0.216538	0.190813	0.413591	0.20423	0.0915383	0.316757
LRP3	0.0797548	-0.237381	-0.210742	-0.570021	0.131529	-0.387529	-0.427493	-0.570635	0.644332	0.297438	-0.163255	0.536351	0.125445	0.561043	0.573018	0.211091	-0.0494822	0.483896	-0.267977	-0.22203	0.185573	-0.286697
ACTR3	-0.481524	-0.237141	-0.520363	-0.195452	0.180911	-0.180319	-0.679785	-0.829355	0.0805237	-0.363992	-0.0557933	0.0904903	-0.296206	-0.173889	0.856147	0.540085	0.347387	0.567008	0.404394	0.182756	0.358612	0.5124
MRPS30	-0.0687486	-0.237023	-0.401321	-0.918246	-0.406624	-0.473124	-0.106763	-0.384611	0.795639	0.481857	0.399659	0.868043	0.434828	0.703751	0.509146	0.278091	0.0276048	0.103074	-0.375005	-0.184756	-0.250219	-0.583432
TNIP2	-0.378944	-0.236898	0.384692	0.28866	-0.137259	0.678768	0.539581	0.249285	-0.355889	0.203402	0.28615	-0.0938235	-0.192407	-0.562223	-0.226136	-0.0938395	-0.205467	-0.511578	0.556882	-0.353011	-0.38257	0.0654978
ACTR1A	-0.310081	-0.236377	-0.376885	-0.246532	-0.63754	-0.430358	-0.133857	0.287317	-0.188072	-0.2589	0.457771	0.215142	0.758751	0.398146	-0.112465	-0.51302	-0.314537	-0.18879	0.266204	0.617405	0.0338013	-0.155444
APH1A	0.0566387	-0.23632	0.640375	0.028184	0.257493	0.503877	0.407846	0.0459779	0.197974	0.502675	-0.0710889	0.222075	-0.304438	-0.144003	-0.199618	0.261637	-0.366026	-0.379015	-0.110663	-0.784192	-0.331512	-0.35501
SEC31A	-0.366692	-0.236289	-0.0228065	-0.443592	0.0746422	-0.0548167	-0.36071	-0.585529	0.267366	0.0684794	0.0363086	0.525764	-0.0417607	0.211425	0.631784	0.371742	-0.125978	0.25654	0.377342	-0.279069	0.0615065	-0.0828269
NFRKB	0.289228	-0.236283	0.381636	0.143093	0.244238	-0.181652	0.0490914	-0.0625866	0.21387	0.00892294	-0.361342	-0.01664	0.123682	0.463086	-0.143504	-0.618379	-0.382028	0.368713	0.324406	-0.224631	-0.0833182	-0.423283
SEM1	-0.146993	-0.236225	0.300631	-0.384986	-0.173639	0.301816	0.410876	-0.175069	0.436349	0.456688	0.324667	0.564203	-0.0308008	0.204271	0.0823084	0.0949482	-0.115938	-0.178905	0.118352	-0.65751	-0.631055	-0.546769
ATP11B	-0.413909	-0.236099	-0.642222	-0.202447	-0.0968107	0.280416	-0.147008	-0.671534	0.211696	0.128357	0.229085	0.032313	-0.397302	-0.450581	0.711812	0.333483	0.735612	0.408023	0.064328	-0.036732	-0.0295643	0.506588
NAP1L4	-0.459335	-0.235914	-0.625354	0.00559307	-0.00664851	-0.0773799	-0.748041	-0.379406	-0.334457	-0.460645	-0.0640574	-0.160776	0.019946	-0.218423	0.481155	-0.056745	0.16304	0.431963	0.255781	0.61205	0.686008	0.716274
CHD8	-0.165647	-0.23582	-0.339006	-0.313958	-0.319392	-0.263407	-0.418317	0.257259	-0.162262	0.160809	0.108943	0.261871	0.647184	0.265447	0.0407136	-0.243476	-0.472065	-0.186402	-0.283072	0.433869	0.583003	0.052238
PLA2G12A	-0.736666	-0.235595	-0.494704	-0.47471	-0.502463	0.0298052	-0.168675	-0.353796	-0.0362196	0.0887799	0.572126	0.431627	0.194088	-0.121174	0.676502	0.228081	0.142929	-0.0172368	0.573295	0.115087	-0.0417207	0.21751
XYLT2	0.0460973	-0.235238	-0.127084	-0.645647	-0.559484	-0.139403	0.58318	-0.0131457	0.747278	0.723351	0.599175	0.669245	0.342189	0.44956	0.071127	0.0429773	0.0755585	-0.262756	-0.324289	-0.43994	-0.786551	-0.77295
POLR2C	-0.269906	-0.235173	0.0840067	-0.387293	-0.386312	-0.282955	-0.0391806	0.148763	0.0102089	0.143767	0.295056	0.515633	0.625521	0.486289	0.0703069	-0.248033	-0.61021	-0.23571	0.421363	0.022694	-0.0426778	-0.424404
CA12	-0.400078	-0.235048	-0.348768	-0.172888	-0.664018	-0.265607	-0.156482	0.457577	-0.421672	-0.17089	0.457931	0.153254	0.80277	0.215723	-0.16652	-0.549064	-0.448528	-0.360996	0.263287	0.666935	0.225062	0.0123158
FAM214B	0.493848	-0.234643	0.692772	0.209437	0.352476	0.232751	0.559335	0.0643351	0.459888	0.303297	-0.267164	0.00715566	-0.269925	0.216609	-0.508627	-0.22615	-0.242857	-0.0414329	-0.233637	-0.718256	-0.579297	-0.663897
HACD2	-0.628184	-0.234196	-0.35909	-0.580799	-0.658145	-0.0572881	-0.0695698	0.103929	-0.104024	0.355277	0.659679	0.591724	0.541265	0.0149867	0.364408	0.23602	-0.282504	-0.506331	0.197919	0.137803	0.0555092	-0.0127529
CTSL	-0.177357	-0.233912	-0.16536	-0.420928	-0.631574	0.200578	0.672154	0.22284	0.35116	0.667493	0.746121	0.444145	0.197295	-0.0763433	-0.0906523	0.21866	0.111694	-0.64657	-0.354092	-0.311166	-0.70064	-0.40621
EGFR	-0.0874646	-0.233416	0.338341	0.700619	0.303699	0.757555	0.448696	0.0267003	-0.315415	0.012919	-0.157919	-0.595002	-0.636522	-0.800155	-0.251195	-0.191275	0.150266	-0.0487621	0.398541	-0.334231	-0.231878	0.366518
SLC5A6	-0.128233	-0.233376	0.357919	0.350165	0.389005	0.137421	-0.382325	-0.0690877	-0.396969	-0.294349	-0.471641	-0.20429	-0.023668	-0.00724865	-0.00537612	-0.457701	-0.534658	0.282124	0.628707	0.0297089	0.487979	0.207851
ZNF710	-0.580246	-0.233064	-0.39172	-0.769651	-0.510968	-0.281352	-0.397809	-0.0839905	0.0616713	0.16053	0.547295	0.782689	0.535928	0.26806	0.445131	0.523681	-0.346168	-0.407045	-0.0578711	0.19049	0.204868	-0.101462
USP46	-0.605377	-0.232956	0.00878985	-0.270106	-0.0809153	0.118766	-0.558974	-0.0765805	-0.379955	-0.163261	0.112746	0.392806	0.230601	-0.00197993	0.26913	0.208662	-0.554351	-0.223449	0.346525	0.152289	0.503654	0.219275
TGFBR2	-0.0667453	-0.232885	0.460582	0.1724	-0.359932	0.455127	0.720488	0.717426	-0.248114	0.433004	0.35336	0.0343792	0.26883	-0.164505	-0.662399	-0.438427	-0.52907	-0.799929	0.0801496	-0.266252	-0.430898	-0.354102
CTSC	-0.172539	-0.232629	0.528351	0.522543	0.0316217	0.617201	0.323746	0.605254	-0.640794	0.0772027	-0.0215851	-0.308207	-0.0143877	-0.498016	-0.59998	-0.368386	-0.599419	-0.62113	0.274808	-0.103073	0.0720351	0.143507
STX4	0.299491	-0.23238	0.812823	0.273105	0.219495	0.229567	0.413644	0.340167	0.0358087	0.211846	-0.264588	0.00789599	0.0818314	0.280809	-0.584775	-0.607974	-0.685782	-0.173434	0.194867	-0.496227	-0.281665	-0.582671
POTEKP	-0.564648	-0.232314	0.190069	0.161349	-0.402732	0.304409	0.182414	0.486682	-0.649471	-0.187685	0.435969	0.0128793	0.292323	-0.296037	-0.332928	-0.218866	-0.529504	-0.687144	0.625202	0.204917	-0.0713279	0.0908795
PPP2R2D	-0.539568	-0.232277	-0.205041	0.106105	-0.29078	0.148412	-0.15945	0.0232268	-0.498446	-0.196585	0.204437	-0.100331	0.233856	-0.222241	0.189162	-0.462292	-0.151617	0.0411834	0.795112	0.343346	0.222847	0.380953
PHKB	-0.333546	-0.232165	-0.426928	-0.730928	-0.674077	-0.608816	-0.0665946	-0.164316	0.392052	0.0248694	0.625739	0.708427	0.671863	0.676593	0.346896	-0.027558	-0.10279	-0.0341101	0.255471	0.205303	-0.338289	-0.510607
CYB5R3	0.051343	-0.232118	-0.392606	-0.389443	0.119937	-0.205926	-0.0642476	-0.83104	0.814172	0.232846	0.00675732	0.276499	-0.33474	0.16967	0.673194	0.401916	0.609062	0.631464	-0.152387	-0.351488	-0.313743	-0.140696
SLC7A8	-0.551139	-0.231888	-0.649606	-0.559281	-0.696851	-0.570183	-0.337271	-0.142159	0.00916775	-0.261537	0.599747	0.467946	0.684236	0.425168	0.418479	-0.120082	-0.0592168	0.0271052	0.452606	0.583781	0.015953	-0.0695662
CCNL1	0.156094	-0.231655	-0.00652456	0.338559	0.368888	0.0301663	-0.222847	-0.353287	0.0570808	-0.326589	-0.450127	-0.361684	-0.237823	0.0669795	0.0332182	-0.563808	0.13525	0.710485	0.244844	0.0578796	0.146437	0.154218
SEC24A	-0.0242398	-0.231647	0.549746	-0.255486	-0.0366482	0.0700053	0.0707348	0.255181	0.0831721	0.222735	0.0521602	0.519711	0.323062	0.438201	-0.312114	-0.0697193	-0.798842	-0.444	-0.0547627	-0.350025	-0.103633	-0.593596
GRAMD2B	-0.0757681	-0.231643	0.235983	-0.574932	-0.275659	-0.290589	0.088532	0.052518	0.405773	0.226942	0.322605	0.757376	0.448976	0.656173	-0.056274	0.163236	-0.550088	-0.367247	-0.07586	-0.27984	-0.352654	-0.772415
ARMCX3	-0.0422631	-0.231631	-0.079828	-0.674014	-0.00282612	-0.352607	-0.428637	-0.460298	0.563722	0.13502	-0.00569071	0.721794	0.264687	0.720918	0.41167	0.172651	-0.24316	0.290622	-0.192267	-0.185821	0.0741826	-0.451581
COX7A2	-0.471753	-0.231561	-0.682945	-0.367709	-0.162784	-0.492899	-0.519171	-0.633368	0.175572	-0.333821	0.241305	0.227317	0.0360449	0.0402024	0.758168	0.495604	0.322173	0.359639	0.347204	0.356597	0.145094	0.268207
TUBA1C	-0.295957	-0.231292	0.326087	0.0712767	0.139385	0.583609	-0.149659	0.204508	-0.399236	0.185768	-0.0725836	0.10081	-0.073796	-0.348909	-0.14664	0.129389	-0.539543	-0.451511	-0.0853231	-0.185676	0.387025	0.224792
DGKD	-0.0875369	-0.230979	-0.053155	-0.215349	-0.455148	-0.128277	0.564683	-0.0447755	0.397308	0.158508	0.509635	0.261923	0.182509	0.249901	-0.0278531	-0.216246	0.142791	-0.0816856	0.330476	-0.20138	-0.828253	-0.533315
C1orf116	0.217644	-0.230927	0.62799	-0.110459	0.210058	0.533412	0.500635	-0.0302158	0.452382	0.696483	-0.0843915	0.338304	-0.247926	0.0900731	-0.186317	0.00224609	-0.261031	-0.17808	-0.263467	-0.92319	-0.46934	-0.552737
MYL12A	-0.679104	-0.230825	-0.669165	-0.365778	-0.408289	-0.0397094	-0.483127	-0.338909	-0.204356	-0.046655	0.352354	0.238829	0.270553	-0.122797	0.692269	-0.0053467	0.12942	0.199594	0.45986	0.41021	0.38751	0.483075
LYRM2	-0.0363591	-0.230652	-0.660272	-0.14777	0.073849	-0.250788	-0.329563	-0.60483	0.371884	0.00912199	-0.0723282	-0.0680258	-0.194944	-0.0747953	0.586937	0.195998	0.56703	0.600901	-0.176948	0.156574	0.175606	0.314021
SLC11A2	0.0657926	-0.230609	-0.405442	-0.142076	0.235583	-0.457206	-0.691162	-0.429235	0.211478	-0.285505	-0.331046	0.021717	0.0666684	0.310217	0.33117	0.0143433	0.0282853	0.565788	-0.249011	0.337899	0.533457	0.159061
EPB41L1	-0.168989	-0.230278	-0.0783948	-0.179685	-0.0490189	0.402108	0.0862439	0.0398836	0.060957	0.568426	0.16068	0.198115	-0.131502	-0.390268	0.098189	0.461971	-0.0467625	-0.415798	-0.509786	-0.284524	0.0985405	0.140473
PUS7L	-0.292993	-0.23021	0.146125	-0.045639	-0.124568	0.594991	0.603448	-0.176891	0.200812	0.446166	0.39347	0.155116	-0.426221	-0.485772	0.128601	0.370327	0.261549	-0.301409	0.204772	-0.627454	-0.673635	-0.0753281
KIAA0040	-0.124513	-0.229904	-0.231935	-0.649779	-0.651842	-0.346346	0.107224	0.280973	0.304417	0.304566	0.591222	0.673094	0.704535	0.554706	-0.124685	0.000174955	-0.340099	-0.506758	-0.420699	0.116962	-0.250277	-0.580942
CLUH	-0.107822	-0.229838	0.0318806	0.60513	0.265792	0.335626	-0.108965	-0.054016	-0.450191	-0.257828	-0.349093	-0.606026	-0.239799	-0.435726	-0.0372684	-0.611515	0.00563564	0.373459	0.556615	0.163995	0.320201	0.526605
ICA1	0.236317	-0.229808	0.319438	-0.214995	0.513304	0.066379	-0.291924	-0.437551	0.492419	0.202624	-0.450401	0.335367	-0.238695	0.362971	0.15361	0.187528	-0.238319	0.342855	-0.381558	-0.519198	0.138827	-0.302151
BCKDHB	-0.272227	-0.229699	-0.784174	-0.472567	-0.201707	-0.59167	-0.606977	-0.498683	0.278909	-0.236688	0.186544	0.280596	0.210885	0.238659	0.603561	0.372865	0.267559	0.341822	-0.150864	0.470824	0.293503	0.176334
APOBEC3B	-0.531147	-0.22963	-0.663556	-0.420964	0.0238294	-0.162324	-0.75858	-0.72616	0.0994626	-0.192347	0.0842544	0.283211	-0.142593	-0.140316	0.862171	0.682308	0.299097	0.363795	0.0377829	0.247089	0.481845	0.515037
P4HB	-0.471948	-0.229318	-0.518241	-0.731538	-0.851207	-0.515366	-0.0407076	0.163791	0.123255	0.194406	0.794146	0.693692	0.816818	0.410782	0.24228	0.145656	-0.25745	-0.483968	0.0509505	0.352359	-0.139596	-0.328366
SPEN	-0.363583	-0.22925	-0.369815	-0.443755	0.00646593	0.152394	-0.109193	-0.812458	0.514091	0.183705	0.243856	0.390397	-0.438558	-0.169092	0.758609	0.709763	0.56278	0.311921	0.0303849	-0.367522	-0.271899	0.108502
BIRC5	-0.586892	-0.228897	-0.554152	-0.218295	-0.457478	0.100597	-0.297749	0.153515	-0.399418	-0.00861462	0.456895	0.130725	0.281502	-0.364528	0.168456	0.242722	-0.0645486	-0.440437	-0.123611	0.491878	0.396552	0.478216
SNAP23	-0.618854	-0.228603	-0.641527	-0.923927	-0.735388	-0.406599	-0.292092	-0.208765	0.247581	0.182363	0.763411	0.859549	0.605669	0.362866	0.590506	0.465698	-0.0646106	-0.277648	-0.00116211	0.249493	-0.0334969	-0.174277
TOM1L1	-0.422792	-0.228245	-0.42564	-0.788928	-0.773754	-0.0461039	0.246405	0.0390862	0.356769	0.544177	0.862747	0.770231	0.435893	0.154848	0.245331	0.417477	0.033626	-0.573546	-0.314714	-0.0862655	-0.429779	-0.348589
UBE3B	0.00647933	-0.228162	-0.377457	-0.343724	0.34858	-0.194728	-0.58106	-0.83208	0.551007	-0.0287206	-0.279275	0.237856	-0.304435	0.198356	0.658697	0.414048	0.348811	0.705469	-0.307482	-0.113559	0.264226	0.118423
GBF1	-0.00334129	-0.228144	0.400295	-0.377327	-0.344778	0.0317646	0.315912	0.331886	0.202883	0.444703	0.272339	0.588057	0.543435	0.567802	-0.291561	-0.410911	-0.666608	-0.400872	0.0199433	-0.33949	-0.337341	-0.742772
RPL34	0.541471	-0.228123	0.600937	0.534713	0.551962	0.197	0.27111	0.0246891	0.180881	-0.0101473	-0.592729	-0.385855	-0.30722	0.128852	-0.502827	-0.622971	-0.21482	0.332806	-0.017168	-0.405684	-0.181996	-0.309613
TUG1	0.287735	-0.228105	0.0811483	-0.420063	0.274171	-0.294688	-0.0951241	-0.547612	0.817056	0.352322	-0.226322	0.462195	-0.0845093	0.556666	0.358341	0.226247	-0.00951236	0.44188	-0.287373	-0.524022	-0.181905	-0.532915
CD151	-0.660597	-0.228049	-0.451718	-0.344996	-0.668806	-0.432108	-0.309579	0.0995926	-0.334582	-0.378019	0.58243	0.330527	0.695718	0.231006	0.219328	-0.155389	-0.312297	-0.232243	0.653246	0.648079	0.120226	0.045693
GMPPA	0.000649388	-0.22795	-0.189095	-0.578665	-0.647472	-0.474989	0.13614	0.39153	0.28921	0.348844	0.497518	0.597935	0.8439	0.668195	-0.197643	-0.240154	-0.454944	-0.450113	-0.363254	0.16507	-0.19406	-0.653863
GCLC	-0.444974	-0.22795	-0.352766	0.00597003	-0.403536	0.181152	-0.202498	0.407418	-0.580258	0.0798342	0.282447	-0.0549332	0.402435	-0.350484	-0.0559285	-0.206919	-0.299502	-0.441974	-0.0115522	0.494826	0.514656	0.461867
BCAT2	-0.69719	-0.227899	-0.634029	-0.34943	-0.550415	0.234991	-0.249972	0.0322425	-0.333606	0.175394	0.562811	0.243	0.255606	-0.415993	0.369577	0.250852	0.0645546	-0.376355	-0.0402082	0.375965	0.333229	0.517446
OXR1	-0.292793	-0.227594	-0.488306	-0.308946	0.270179	-0.0584909	-0.686118	-0.786188	0.252743	-0.103131	-0.144463	0.194541	-0.345629	-0.131224	0.764138	0.659355	0.339478	0.490478	-0.165477	0.0287708	0.438108	0.435821
SLC35A1	-0.11934	-0.227592	-0.436759	-0.798248	-0.116445	-0.220464	-0.330279	-0.651645	0.73185	0.401137	0.173321	0.71774	0.0729056	0.429185	0.69577	0.459694	0.226193	0.336909	-0.428102	-0.246679	-0.0151305	-0.235645
MAPK13	-0.343508	-0.227481	-0.552504	-0.485395	-0.0901176	0.0383284	-0.250277	-0.685512	0.4044	0.380851	0.185776	0.355202	-0.174816	-0.13527	0.860387	0.477584	0.457178	0.364665	-0.020796	-0.181314	0.0703369	0.24444
C12orf43	-0.270311	-0.227449	-0.0937636	-0.377456	-0.599211	0.230537	0.151897	0.500509	-0.151277	0.540612	0.48001	0.429526	0.61173	0.0953015	-0.190565	-0.305048	-0.463624	-0.620948	-0.273028	0.0573849	0.0646505	-0.172026
DCUN1D1	-0.438229	-0.227328	-0.534574	-0.438976	-0.0498617	0.198753	-0.532506	-0.476162	0.0785114	0.244869	0.111961	0.327485	-0.0978189	-0.235671	0.675808	0.492336	0.205044	0.146903	-0.282915	0.0387452	0.480979	0.468257
PUM2	0.0815947	-0.227319	-0.194282	-0.310941	0.285917	0.0668938	-0.214414	-0.742482	0.621312	0.406245	-0.250834	0.246029	-0.309463	0.139152	0.645143	0.12856	0.345914	0.692606	-0.164204	-0.444979	0.0465114	-0.0119223
NACA	0.281332	-0.226683	0.150852	0.219797	0.377864	-0.0905283	-0.0821935	-0.391685	0.292816	-0.164957	-0.456777	-0.192459	-0.175543	0.305761	0.0531427	-0.577597	0.0496767	0.742379	0.293007	-0.165881	-0.0587272	-0.158034
GTSE1	-0.65651	-0.22668	-0.484032	0.0482589	0.0940597	0.187668	-0.607955	-0.470999	-0.385979	-0.401227	0.04234	-0.134027	-0.326081	-0.610723	0.579121	0.509787	0.242299	0.163232	0.347781	0.345184	0.524732	0.836251
PARP2	-0.61397	-0.226606	-0.844407	-0.477616	-0.417347	-0.262144	-0.721859	-0.282919	-0.176134	-0.160311	0.334215	0.294942	0.393329	-0.00220385	0.632918	0.170889	0.080847	0.124002	0.0475359	0.645005	0.60668	0.500723
KRT10	0.000464061	-0.226498	0.218916	0.241145	0.216613	0.709532	0.465161	-0.134991	0.155108	0.307272	0.0159721	-0.160135	-0.64503	-0.571861	-0.134645	0.251401	0.298106	-0.147587	-0.227914	-0.565416	-0.420664	0.0804588
MAP3K10	0.622354	-0.226441	0.426183	0.301018	0.417823	0.143481	0.393207	-0.0521476	0.48235	0.254944	-0.44436	-0.214455	-0.282831	0.215049	-0.399747	-0.488153	-0.00613204	0.332086	-0.334533	-0.513618	-0.356591	-0.449801
ZNF143	-0.15655	-0.22617	-0.389452	-0.0426393	0.124968	0.356006	-0.318003	-0.40974	0.0566958	0.115503	-0.121079	-0.0761968	-0.284414	-0.295567	0.363024	-0.00977781	0.361625	0.397341	-0.255177	0.0170976	0.33629	0.475894
SORT1	-0.0253298	-0.225961	-0.334783	-0.484359	-0.174866	-0.577584	-0.542706	-0.0215599	0.190106	0.00739167	0.025214	0.435036	0.576595	0.580772	0.157218	0.0176688	-0.395742	0.0216503	-0.394763	0.351018	0.449521	-0.197917
PPP1R12A	-0.127669	-0.225668	0.119675	-0.279495	0.292349	0.420134	0.0262551	-0.578765	0.471448	0.447902	-0.0372232	0.362309	-0.538563	-0.199761	0.452589	0.668907	0.192079	0.103458	-0.196282	-0.716107	-0.192135	-0.0439708
PBXIP1	0.0387041	-0.225565	-0.174631	-0.811928	-0.336707	-0.374719	0.0707353	-0.274529	0.816155	0.440578	0.379437	0.831698	0.343152	0.707976	0.256407	0.275704	-0.0378463	-0.0317265	-0.449945	-0.315021	-0.442129	-0.738594
ABCB7	-0.096626	-0.225532	0.295923	-0.152428	-0.345543	0.441986	0.614905	0.340257	0.124061	0.444911	0.451902	0.320307	0.0936307	-0.0350785	-0.404675	-0.0542863	-0.225016	-0.636609	-0.196459	-0.417148	-0.596416	-0.447418
TIGAR	-0.312486	-0.225528	-0.442408	-0.299094	-0.505517	0.100039	0.0660374	-0.00107939	0.0601325	0.0918667	0.499781	0.225217	0.226225	-0.0156955	0.0682033	-0.110471	0.191294	-0.146138	-0.137366	0.197985	-0.175935	0.0253113
CHRNB2	0.142118	-0.225171	-0.089268	0.0422797	0.517648	0.346185	-0.0292439	-0.772548	0.550411	0.232666	-0.339072	-0.0964257	-0.774692	-0.279048	0.450784	0.33974	0.608368	0.63789	-0.256382	-0.545191	-0.126255	0.180637
HPS1	0.112942	-0.225072	0.467071	0.434991	0.269725	0.348848	0.0058627	0.466489	-0.405743	-0.0223769	-0.317512	-0.270031	-0.00316698	-0.186077	-0.604582	-0.323052	-0.618694	-0.356857	-0.184373	-0.0253709	0.320046	0.0539664
WAPL	-0.265392	-0.225002	-0.202105	0.326611	0.347825	0.0228527	-0.702756	-0.373877	-0.408078	-0.584712	-0.427976	-0.37357	-0.158916	-0.188545	0.296912	-0.30586	-0.0336017	0.604713	0.513461	0.417708	0.693438	0.641358
UBC	-0.135432	-0.224368	-0.122086	-0.42096	-0.486728	-0.633702	-0.044716	0.226367	0.127442	0.00402173	0.370314	0.473304	0.754853	0.623029	-0.0387125	-0.168322	-0.517961	-0.280087	0.165127	0.261245	-0.0998079	-0.521095
GBAP1	0.351031	-0.224135	0.807294	0.240266	0.294843	0.514273	0.480148	0.291923	0.137579	0.388932	-0.267942	0.0265096	-0.143342	0.107375	-0.614896	-0.412861	-0.512114	-0.238656	-0.20202	-0.672438	-0.318539	-0.514972
CCDC22	-0.0488493	-0.223912	0.0916257	-0.196522	-0.257419	-0.104532	0.167965	0.31667	0.0333696	0.433931	0.189448	0.280938	0.421566	0.16438	-0.100561	-0.0977009	-0.484804	-0.407995	-0.0479042	-0.0986758	-0.011042	-0.304101
PDZD8	-0.0981005	-0.223759	0.11567	0.00459099	-0.153992	0.730523	0.671046	0.0738264	0.157366	0.788315	0.289912	0.0557179	-0.294535	-0.521641	-0.0279623	0.0662858	0.193812	-0.353231	-0.169889	-0.617461	-0.466634	-0.0242586
ABHD4	-0.127991	-0.223696	-0.39164	-0.337754	-0.466492	-0.330592	-0.2897	0.338604	-0.114914	0.150537	0.228583	0.26751	0.751472	0.353399	-0.0535754	-0.381788	-0.416558	-0.217008	-0.291724	0.494012	0.422554	-0.0588083
SCGB2A1	-0.0791742	-0.223659	-0.178668	-0.811799	-0.348521	-0.471083	-0.0225511	-0.276866	0.712668	0.289109	0.418439	0.849741	0.375553	0.68906	0.298761	0.407865	-0.119945	-0.102737	-0.290403	-0.22036	-0.389776	-0.69346
KCNQ1	-0.396595	-0.223609	-0.549757	-0.147683	-0.369593	-0.521114	-0.536324	-0.0723779	-0.264016	-0.54017	0.20103	0.0452054	0.539018	0.274926	0.231072	-0.368422	-0.136384	0.220457	0.469025	0.767971	0.372377	0.209491
PAFAH2	-0.27026	-0.22353	0.0273925	-0.628029	-0.714129	-0.25295	0.238159	0.373067	0.157631	0.347909	0.661767	0.761396	0.79373	0.570617	-0.131249	-0.12144	-0.588749	-0.633685	0.0446057	-0.0235381	-0.359959	-0.689295
ULK1	-0.122383	-0.223496	-0.159064	-0.894618	-0.447793	-0.346094	0.0343871	-0.201089	0.685385	0.502714	0.479701	0.943111	0.474489	0.690497	0.324252	0.294255	-0.191514	-0.169559	-0.292018	-0.293193	-0.363801	-0.709701
KRT15	0.472954	-0.223213	0.316595	0.517826	0.606072	0.226829	-0.00860646	-0.0176933	0.0641585	0.024273	-0.659098	-0.473124	-0.368397	-0.108994	-0.343158	-0.380986	-0.100404	0.333116	-0.334304	-0.210719	0.218465	0.0612977
PIK3C2A	-0.660536	-0.223204	-0.61484	-0.191045	-0.267056	0.225613	-0.322434	-0.412472	-0.207629	0.0393754	0.298148	0.0609554	-0.0528916	-0.44577	0.70103	0.134114	0.343077	0.207029	0.433858	0.228501	0.286242	0.63863
HIF1A	-0.752448	-0.223186	-0.82993	-0.308453	-0.591263	-0.235208	-0.319348	-0.227692	-0.229094	-0.318579	0.635354	0.148671	0.251223	-0.251471	0.531855	0.294411	0.299925	-0.0811659	0.417937	0.625719	0.105941	0.46479
ZKSCAN1	-0.391956	-0.223156	-0.25381	-0.824169	-0.37608	-0.377001	-0.226132	-0.418767	0.480404	0.149192	0.463535	0.865422	0.353763	0.539698	0.559993	0.449917	-0.125934	-0.0247447	0.124338	-0.123069	-0.213529	-0.427897
RAP1GDS1	-0.214196	-0.22308	0.36346	0.12078	-0.286673	0.56498	0.490835	0.470215	-0.309652	0.457618	0.250246	0.0525497	0.203814	-0.222926	-0.327762	-0.505839	-0.445196	-0.504466	0.319522	-0.275382	-0.200329	-0.119787
FKBP3	-0.753468	-0.223068	-0.687662	-0.46446	-0.883051	-0.0177142	-0.00688478	0.10884	-0.239349	0.106297	0.866229	0.364862	0.523404	-0.167582	0.331517	0.0399057	0.0821706	-0.424898	0.295537	0.456557	-0.0575063	0.221703
TRAPPC6A	0.339826	-0.222558	-0.204915	-0.377622	0.117555	-0.232771	0.00160874	-0.375236	0.772159	0.51205	-0.112606	0.302538	-0.0559475	0.333623	0.270952	0.213099	0.206459	0.310146	-0.675838	-0.349917	-0.117071	-0.344314
H2AZ1	-0.687627	-0.222415	-0.343989	-0.163957	-0.0856116	0.143302	-0.597341	-0.365577	-0.377946	-0.180687	0.092344	0.141321	0.0489852	-0.253454	0.624719	0.104727	-0.0811283	0.187584	0.600736	0.265379	0.546693	0.57825
SRGN	-0.145062	-0.222191	-0.0985696	0.105347	-0.261755	0.235983	-0.00187456	0.54352	-0.43293	0.221146	0.129369	-0.10144	0.349039	-0.242568	-0.33788	-0.328126	-0.395478	-0.489042	-0.280066	0.286029	0.379117	0.219395
HPX	-0.140496	-0.222151	-0.567195	-0.713478	-0.369689	-0.360254	-0.0492546	-0.598473	0.740993	0.340243	0.379494	0.585955	0.192779	0.449527	0.678127	0.143768	0.419533	0.415745	-0.0542559	-0.12872	-0.339787	-0.311203
TACC1	-0.22768	-0.222125	-0.55148	-0.20645	-0.520423	-0.159443	-0.083971	0.0722105	-0.0371081	-0.0604254	0.378338	0.0786169	0.434755	0.136933	0.0408204	-0.433189	0.112061	0.0331865	-0.0242007	0.474883	0.0288151	0.0710956
CES1	-0.386949	-0.222097	-0.411267	-0.235307	-0.565127	0.269269	0.150233	0.336248	-0.211244	0.499452	0.531497	0.167553	0.322301	-0.363661	0.0382206	0.0408615	-0.0456308	-0.568193	-0.27265	0.168047	0.10494	0.231424
TAF7	-0.224684	-0.221866	-0.14588	-0.693505	-0.538303	-0.381954	0.0797896	-0.150856	0.462807	0.220496	0.510622	0.750248	0.558373	0.688582	0.263178	-0.102744	-0.197248	-0.0400992	0.230806	-0.101544	-0.433323	-0.643475
LPXN	0.0812577	-0.220874	0.411106	-0.172116	-0.0278088	-0.149963	0.185968	0.0867036	0.284391	-0.0428646	0.100475	0.376721	0.172472	0.477732	-0.325109	-0.00544417	-0.456726	-0.255218	-0.0132872	-0.272394	-0.418246	-0.668931
MRPL33	-0.356554	-0.220722	-0.20775	-0.342879	-0.422491	0.501614	0.440508	-0.143757	0.228923	0.68928	0.530833	0.337535	-0.0642624	-0.304537	0.329413	0.109264	0.29562	-0.202745	0.0413273	-0.4174	-0.437323	-0.0147994
MMUT	0.0368397	-0.22064	-0.519782	-0.54086	0.0417544	-0.311737	-0.252848	-0.711925	0.761389	0.326046	0.0249117	0.391968	-0.131825	0.239356	0.691709	0.487353	0.462243	0.497305	-0.428347	-0.199791	-0.0390662	-0.0941543
MARC1	-0.583479	-0.220631	-0.47574	0.074846	-0.464779	0.3662	0.178077	0.120328	-0.393872	0.0461364	0.555371	-0.159416	-0.0406441	-0.722863	0.114177	0.154194	0.287372	-0.409616	0.201413	0.279754	-0.06044	0.535333
PPP2R5A	0.197626	-0.220624	0.36005	0.0593526	0.452733	-0.0476777	-0.23186	-0.109162	0.126045	0.158089	-0.478477	0.0654472	-0.0537295	0.188326	0.0163124	-0.0100633	-0.475234	0.153601	-0.0682676	-0.292709	0.320024	-0.150448
CYB5A	-0.600173	-0.220617	-0.580774	-0.408168	-0.619371	-0.363225	-0.444984	0.110503	-0.299541	-0.338991	0.545592	0.341633	0.631193	0.164103	0.173347	0.0323492	-0.233538	-0.297415	0.163934	0.711551	0.292383	0.157434
MRPL11	-0.351908	-0.220031	0.329417	0.480245	-0.0628215	0.74162	0.448859	0.364351	-0.565403	0.133293	0.16477	-0.325785	-0.224515	-0.745007	-0.315269	-0.179708	-0.208694	-0.518024	0.476019	-0.185262	-0.141567	0.305498
TSSC4	-0.413697	-0.219897	0.145991	0.0782361	-0.299683	0.614226	0.149927	0.531008	-0.571961	0.319717	0.28299	0.0435822	0.214981	-0.444324	-0.283894	-0.19011	-0.490392	-0.703551	0.0449883	0.0120383	0.212654	0.234326
RBBP7	-0.467211	-0.219843	-0.900601	-0.450916	-0.462278	-0.288211	-0.424024	-0.342992	0.0529529	0.0694249	0.380288	0.2209	0.313518	-0.0344013	0.691254	0.100107	0.335817	0.23861	0.0594988	0.480076	0.321777	0.394408
ZNF16	0.441541	-0.219807	0.689111	0.39457	0.451711	0.348126	0.245391	0.143078	0.0779302	0.255955	-0.551994	-0.20285	-0.12297	0.17157	-0.446761	-0.745718	-0.452168	0.210564	0.0303497	-0.494535	-0.0315722	-0.325829
EIF2B5	-0.595642	-0.219793	-0.529887	-0.25313	-0.289488	0.210262	-0.4336	-0.128696	-0.294589	-0.0770057	0.325487	0.167918	0.0869481	-0.332855	0.338686	0.269714	0.0705365	-0.158511	-0.0708351	0.36925	0.417313	0.530956
MARCHF6	-0.462728	-0.21968	-0.765235	-0.819834	-0.430379	-0.329651	-0.448416	-0.566518	0.406277	0.262337	0.432634	0.661279	0.304345	0.257674	0.878111	0.408519	0.261862	0.243984	-0.0592203	0.143501	0.151603	0.0646602
TACC2	-0.290144	-0.21965	-0.127685	-0.802848	-0.531821	-0.217034	-0.0263108	-0.0823341	0.385747	0.434374	0.497486	0.872869	0.59542	0.610938	0.310189	0.0178166	-0.33714	-0.192116	0.0223502	-0.163227	-0.206146	-0.551472
EZR	-0.217095	-0.219549	-0.660204	-0.0750099	0.108296	-0.319234	-0.646943	-0.538686	0.0540358	-0.401789	-0.107478	-0.113655	-0.121958	-0.0924068	0.516237	0.255532	0.36242	0.512913	-0.0429769	0.460825	0.457	0.496002
CENPI	-0.459172	-0.219481	-0.0362991	0.0397358	0.0269298	0.121281	-0.63318	0.040659	-0.57009	-0.414613	-0.0877895	0.0298677	0.201924	-0.0728506	0.042043	-0.143883	-0.501076	-0.0642779	0.297912	0.411484	0.678641	0.406141
BCCIP	-0.190791	-0.219328	0.0628547	-0.205522	-0.712662	0.168654	0.566258	0.643052	-0.119045	0.511243	0.607046	0.302976	0.630529	0.11037	-0.391968	-0.517407	-0.429717	-0.699915	0.0523146	-0.0262794	-0.375171	-0.403512
AUTS2	0.113413	-0.219053	0.0446595	-0.385229	0.38199	-0.112686	-0.494993	-0.468168	0.456875	0.24324	-0.359938	0.426542	-0.0754323	0.367407	0.374544	0.332075	-0.217391	0.331498	-0.435429	-0.318707	0.363444	-0.161535
TCEAL9	-0.66243	-0.218993	-0.46389	-0.563303	-0.209533	0.10514	-0.582954	-0.452219	-0.0348187	0.079126	0.287792	0.520727	0.0850269	-0.0926982	0.719555	0.499122	0.00849376	0.0289245	0.0872436	0.105912	0.410589	0.361315
SF3B2	-0.0444355	-0.218807	0.317475	0.618678	0.375303	0.602406	0.360685	-0.130405	-0.1827	0.0438826	-0.240785	-0.526661	-0.631415	-0.673869	-0.0698026	-0.138332	0.168385	0.128432	0.476888	-0.387464	-0.198643	0.313148
CDKN3	-0.719496	-0.21847	-0.323924	0.10801	-0.464696	0.445036	0.0697181	0.139881	-0.588093	-0.123772	0.524465	-0.122046	0.0449185	-0.640229	0.0920114	-0.0672854	0.0823039	-0.370542	0.542036	0.322191	0.0193811	0.545183
NMU	-0.713767	-0.218418	-0.52	-0.551992	-0.615175	-0.12853	-0.237677	-0.129213	-0.0785337	-0.155849	0.710084	0.523424	0.34609	0.0157841	0.36438	0.405396	0.0028201	-0.343145	0.197418	0.344827	-0.0536824	0.0863968
KRIT1	-0.596061	-0.218336	-0.596676	-0.577986	-0.237848	0.0411164	-0.26582	-0.666428	0.292319	0.197208	0.439038	0.47841	-0.172767	-0.232059	0.869517	0.797386	0.446709	0.0980309	0.07661	-0.0922834	-0.0333386	0.277209
MON2	-0.384643	-0.218199	-0.623345	-0.544142	-0.00133138	-0.362714	-0.779154	-0.775838	0.299593	-0.24725	0.0481169	0.415602	0.0105561	0.238019	0.820564	0.466277	0.248894	0.538375	0.0222564	0.241625	0.374586	0.238034
PAIP1	-0.339112	-0.218044	-0.565073	-0.758325	-0.259578	-0.206046	-0.266087	-0.613768	0.553119	0.420628	0.348482	0.651014	0.0788914	0.167499	0.83726	0.59908	0.295294	0.195937	-0.156621	-0.157695	-0.0180773	-0.0397039
FBXO38	-0.396341	-0.218023	-0.615981	-0.679236	-0.454552	-0.332918	-0.192092	-0.580183	0.485455	0.00271667	0.50727	0.571321	0.209879	0.353245	0.659482	0.219295	0.377409	0.305206	0.171693	0.0926228	-0.282257	-0.151999
CHD9	-0.221729	-0.217905	0.0205645	-0.370182	-0.049568	-0.139388	0.0693323	-0.460213	0.437441	0.168289	0.206383	0.452986	-0.070328	0.189466	0.454752	0.387864	0.0256227	0.10436	0.366229	-0.394295	-0.389321	-0.319761
KTN1	-0.724241	-0.217888	-0.560064	-0.292759	-0.263483	0.150339	-0.198872	-0.542522	-0.0323736	-0.00583377	0.449333	0.205114	-0.205743	-0.46995	0.769474	0.584274	0.434477	0.0649129	0.465141	0.0623479	-0.0139371	0.48787
NEDD8	-0.236349	-0.217805	-0.404575	-0.297852	-0.587369	0.149166	0.0998985	0.321793	-0.0996593	0.523584	0.428203	0.215397	0.509359	-0.0417191	0.0203393	-0.369207	-0.10453	-0.315126	-0.251499	0.199666	0.134263	0.0680225
PER2	-0.453574	-0.217408	-0.534281	-0.602238	-0.0818385	-0.387182	-0.55994	-0.727328	0.359754	-0.107857	0.220168	0.522452	-0.01166	0.156304	0.844931	0.750477	0.214088	0.285777	0.12127	0.0746443	0.139488	0.106823
EIPR1	-0.577178	-0.217388	-0.165655	0.158101	-0.402321	0.599863	0.398236	0.117661	-0.389381	0.132445	0.524802	-0.140064	-0.141046	-0.720701	0.0434035	-0.0244121	0.206318	-0.394188	0.485634	-0.00792044	-0.286852	0.389422
EIF2B2	0.093939	-0.217309	-0.147815	0.324378	0.232512	0.0995744	-0.3494	-0.00632157	-0.244419	-0.073255	-0.427356	-0.399041	0.0178047	-0.11074	-0.0274376	-0.601632	-0.0906435	0.406279	-0.0424429	0.277262	0.597769	0.403911
ZFAND5	0.324209	-0.217226	0.431315	0.139829	0.246704	0.074342	-0.0839361	0.183285	0.0167426	0.131835	-0.445847	-0.00585705	0.234075	0.430869	-0.353194	-0.7902	-0.588112	0.203697	-0.0669706	-0.151093	0.243899	-0.308379
NDUFA6	0.0909348	-0.217052	-0.107199	-0.599805	-0.0545063	-0.246316	0.146352	-0.591994	0.922421	0.354885	0.198104	0.613328	-0.087294	0.489021	0.416975	0.394584	0.275207	0.278303	-0.230999	-0.526407	-0.593522	-0.607418
TELO2	-0.631619	-0.21688	-0.0325846	-0.452504	-0.485741	0.165885	-0.00322494	0.140013	-0.171735	0.122043	0.618069	0.584874	0.307435	-0.0508391	0.0940139	0.409961	-0.384881	-0.687923	0.1625	-0.0151155	-0.109338	-0.0998569
DHX57	0.282965	-0.216759	0.670664	0.379577	0.433436	0.652056	0.319942	0.0590476	0.0323624	0.369232	-0.450654	-0.184323	-0.314242	-0.091022	-0.337771	-0.58317	-0.29681	0.144082	0.0517858	-0.632752	-0.0935343	-0.166731
RHOB	-0.00501588	-0.216281	-0.269343	-0.228451	-0.36402	-0.567036	-0.196488	0.16152	0.0419195	-0.040699	0.113765	0.183939	0.712246	0.574335	-0.00406091	-0.599211	-0.356287	0.112534	0.146172	0.423755	0.173365	-0.262955
RPS6KB2	-0.617075	-0.216221	-0.251673	-0.639827	-0.849048	-0.0923137	0.182699	0.251955	-0.0278727	0.253269	0.898577	0.707904	0.632083	0.166876	0.10696	0.20955	-0.308694	-0.732297	0.189941	0.113418	-0.33341	-0.311471
VPS33B	-0.745347	-0.215931	-0.686291	-0.245514	-0.345942	-0.191626	-0.527776	-0.391706	-0.255742	-0.525357	0.421953	0.131679	0.0977237	-0.205698	0.565878	0.340697	0.235001	0.0930685	0.49615	0.579136	0.234687	0.512989
STAU2	-0.245376	-0.215799	0.13189	-0.225645	0.0173305	-0.130299	-0.384669	-0.19367	-0.00286672	-0.341608	-0.00709817	0.356952	0.19496	0.408642	0.0756912	-0.0703148	-0.412753	0.0949403	0.303127	0.0565869	0.109648	-0.195911
PYCARD	-0.523368	-0.215255	-0.611099	-0.179334	-0.252557	0.20091	-0.100208	-0.402017	-0.0243023	0.215201	0.334144	0.0326914	-0.159702	-0.514006	0.666305	0.30313	0.481245	0.131085	0.250568	0.0766442	0.0818595	0.535199
ARHGAP12	-0.250508	-0.215125	0.0961931	-0.0798625	0.143731	0.601718	0.183029	-0.259736	0.122612	0.534829	0.0814364	0.153288	-0.473174	-0.543932	0.303927	0.568405	0.124576	-0.199128	-0.100139	-0.582003	-0.105864	0.186309
ADGRG1	0.0908457	-0.214992	0.36979	-0.456903	-0.298825	-0.0261219	0.540121	0.180447	0.520406	0.616331	0.362291	0.649254	0.311961	0.474019	-0.191113	0.0422917	-0.40648	-0.465689	-0.17805	-0.587905	-0.653191	-0.871568
CPD	-0.296083	-0.21489	-0.311145	-0.878767	-0.62712	-0.466268	-0.103793	-0.0344229	0.424036	0.237912	0.628679	0.902525	0.665142	0.657743	0.237367	0.282892	-0.282201	-0.345304	-0.21784	0.0620589	-0.225458	-0.575316
EMC6	-0.540168	-0.214855	-0.393715	-0.225369	-0.592452	-0.071735	0.0735433	0.107963	-0.218595	0.143829	0.559601	0.187584	0.404805	-0.153026	0.27362	-0.0638681	-0.0629624	-0.288781	0.491156	0.265039	-0.046301	0.137011
TFAP2C	0.157278	-0.21468	0.0102194	0.319834	0.573162	0.343265	-0.22364	-0.378605	0.0962549	-0.0689474	-0.48664	-0.345324	-0.60919	-0.353543	0.057284	0.126553	0.250035	0.401872	-0.345205	-0.179261	0.262293	0.364468
GRIK5	0.281183	-0.214607	-0.245018	0.0360881	0.460636	-0.129924	-0.293307	-0.708278	0.525654	-0.0351403	-0.468646	-0.155295	-0.406362	0.12608	0.407313	-0.0681989	0.461406	0.895444	-0.177653	-0.149464	0.107305	0.0990127
SIX1	-0.521382	-0.21445	-0.669885	0.113609	-0.303652	0.170751	-0.213329	-0.0788642	-0.420843	-0.152198	0.283699	-0.287611	-0.00959521	-0.600223	0.308082	-0.0342876	0.348313	0.0221649	0.235953	0.521917	0.321746	0.74341
CSTF2	-0.0702749	-0.214312	0.0784276	0.170333	0.239943	0.522707	-0.209809	0.0836622	-0.256174	0.159461	-0.23483	-0.131076	-0.195918	-0.372962	-0.128411	-0.0109535	-0.198627	-0.128517	-0.396703	-0.0614616	0.468684	0.3659
FAM160B2	0.0377231	-0.214068	0.0519465	0.171864	0.406959	-0.0545811	-0.109387	-0.673433	0.320291	-0.313539	-0.31394	-0.150136	-0.45208	0.0652965	0.327284	-0.076187	0.30187	0.735298	0.504075	-0.231058	-0.205292	-0.00229781
FLOT1	-0.0630829	-0.214034	-0.191145	-0.0788849	-0.505122	0.0372133	0.709969	0.160058	0.271033	0.343748	0.575927	0.0574494	0.0881788	-0.127678	-0.140807	-0.0662094	0.284195	-0.335285	0.00327112	-0.140276	-0.757622	-0.298942
DNAJC17	-0.743029	-0.213801	-0.565983	-0.623268	-0.593391	-0.067588	-0.252027	-0.133216	-0.0596449	0.0539953	0.722238	0.578535	0.293007	-0.126726	0.474382	0.662627	0.0128105	-0.461143	0.025163	0.259543	0.0461884	0.173038
TAP2	0.153359	-0.213691	0.41067	0.721769	0.457025	0.296576	-0.0767431	0.305813	-0.505226	-0.275292	-0.531743	-0.607529	-0.18331	-0.317855	-0.516665	-0.501221	-0.432341	-0.00489083	0.131569	0.0959721	0.405047	0.2845
SNRPB2	-0.278187	-0.213171	-0.238129	0.436417	0.0335962	0.281034	0.142529	-0.199558	-0.227663	-0.324781	0.0980241	-0.494217	-0.449811	-0.652208	0.0640593	0.027136	0.462597	0.119897	0.409898	0.139921	-0.173579	0.494502
IFITM3	-0.686694	-0.212715	-0.483582	-0.0512658	-0.12938	0.447021	-0.305348	-0.399863	-0.304772	-0.125313	0.263884	-0.0326537	-0.29648	-0.642112	0.536292	0.324036	0.376436	0.0776372	0.319186	0.1751	0.243326	0.729453
NCALD	-0.0701807	-0.212628	-0.153136	-0.799243	-0.141729	-0.4273	-0.25305	-0.454789	0.704225	0.251806	0.202599	0.833686	0.263602	0.690643	0.454673	0.434489	-0.128629	0.1189	-0.270611	-0.258491	-0.158391	-0.563154
TENT4A	-0.145383	-0.212615	0.0691229	-0.135668	0.314763	0.0729597	-0.388651	-0.469653	0.119221	0.145594	-0.30348	0.190798	-0.135128	0.0632021	0.499825	0.0753987	-0.164982	0.409328	0.277752	-0.264259	0.340591	0.111084
NRP1	-0.394781	-0.212407	0.361631	0.301528	0.0120192	0.70937	0.246431	0.307237	-0.527252	0.210373	0.116341	-0.121349	-0.197087	-0.67261	-0.198823	0.0946821	-0.364463	-0.593523	0.308261	-0.246461	0.0497778	0.292543
C5orf15	-0.0868148	-0.212407	0.0395557	-0.644445	-0.41632	0.122327	0.526528	-0.0728511	0.648893	0.753788	0.56434	0.737243	0.133971	0.247284	0.126779	0.354915	0.00643173	-0.404144	-0.323372	-0.622011	-0.716913	-0.658381
DTL	-0.6017	-0.212272	-0.293791	0.0129573	0.218775	0.298528	-0.645814	-0.478658	-0.370128	-0.210434	-0.108161	-0.0447101	-0.325062	-0.545361	0.621647	0.450975	0.0661664	0.20196	0.353832	0.150339	0.640974	0.78012
IFITM2	-0.682974	-0.212212	-0.447277	-0.0401148	-0.158566	0.465604	-0.235992	-0.355701	-0.305144	-0.12595	0.304232	-0.0290612	-0.292154	-0.643189	0.475353	0.315347	0.366007	0.0182329	0.32273	0.15573	0.168073	0.683195
EGF	-0.248131	-0.212181	-0.543466	-0.640858	-0.202325	-0.50042	-0.630672	-0.461252	0.307087	0.0903924	0.0852455	0.529336	0.427516	0.501412	0.695984	0.0705582	-0.059231	0.411808	0.0125773	0.235244	0.408887	-0.0162927
SLC38A1	0.255267	-0.211976	-0.164196	-0.587092	-0.360068	-0.386933	0.109442	0.017054	0.649373	0.454163	0.216561	0.567454	0.54813	0.781468	-0.0271153	-0.322523	-0.15221	0.0517619	-0.522513	-0.111609	-0.265047	-0.706605
IGHMBP2	0.0876844	-0.211651	-0.347291	-0.0262711	0.113897	-0.0636862	-0.346704	-0.162105	0.0734652	0.229826	-0.269118	-0.103812	0.0745139	-0.00580339	0.255035	-0.236932	0.042913	0.375208	-0.294873	0.150643	0.520427	0.277755
TRIP11	-0.320741	-0.211615	0.330124	-0.235052	0.0897875	0.164991	-0.313867	-0.00642064	-0.144308	0.00660368	-0.00537997	0.440666	0.108741	0.116028	0.0367695	0.282688	-0.643483	-0.321085	0.0905853	-0.180601	0.258976	-0.106236
KRAS	-0.474184	-0.211516	-0.497867	-0.0392036	0.0475133	-0.194368	-0.529692	-0.473711	-0.12952	-0.524465	0.0916725	-0.0533863	-0.212322	-0.299589	0.480367	0.567443	0.257794	0.180056	0.250491	0.388848	0.283766	0.512489
RUFY3	0.0959456	-0.211477	-0.187483	-0.218778	0.408468	-0.153224	-0.373715	-0.879533	0.628104	-0.0903991	-0.321259	0.162984	-0.403535	0.262765	0.575442	0.217663	0.401546	0.834908	-0.0478274	-0.270585	-0.0151912	-0.0409447
IRF6	0.504469	-0.211305	0.433658	0.480338	0.767706	0.169275	0.0207026	-0.372595	0.319939	-0.0889481	-0.737579	-0.397907	-0.583853	0.0328453	-0.148564	-0.298847	0.0632213	0.648579	-0.0474881	-0.447071	-0.0460167	-0.0973459
PPP1CC	-0.7451	-0.211178	-0.65002	-0.144872	-0.0861911	0.108929	-0.627706	-0.550495	-0.30374	-0.320697	0.189621	0.0156617	-0.188791	-0.499162	0.758583	0.460502	0.33064	0.239346	0.425322	0.387228	0.481982	0.802704
WEE1	-0.480217	-0.211124	-0.768335	-0.290453	-0.0205596	-0.0455076	-0.640425	-0.750268	0.0851186	-0.186124	0.0769807	0.090055	-0.205497	-0.230319	0.849721	0.372345	0.540878	0.561761	0.114197	0.291836	0.401957	0.622053
CHEK1	-0.769133	-0.210999	-0.413607	0.110602	-0.0852965	0.117177	-0.51897	-0.274413	-0.593788	-0.503281	0.167325	-0.155705	-0.104189	-0.558827	0.477764	0.262765	0.0582114	0.0383807	0.72408	0.477201	0.466607	0.781493
[truncated: 5,365 more rows]
