# Supplementary material for: Comparative transcriptional analyses of preclinical models and patient samples reveal MYC and RELA driven expression patterns that define the molecular landscape of IBC
Source: NPJ Breast Cancer. 2022 Jan 18;8:12. doi: 10.1038/s41523-021-00379-6 (PMC8766434; doi:10.1038/s41523-021-00379-6)
Supplement: Supplementary file 4 — Supplementary Data 3 [file 41523_2021_379_MOESM4_ESM.xlsx]

## Sheet: ST4 - L1000 Profiles per Module
Supplementary Data 3: Connectivity Scores to identify potential modulators of IBC biology as well as potential drug/target combinations for therapy using the CMAP dataset.
Module	Rank	Connectivity Score	Perturbation Type	Gene	Description	CMap Class	Target	Mode of Action
M1	1	99.92	Knock down	TM9SF3
M1	2	99.92	Knock down	CCT7	Heat Shock Proteins / Chaperonins
M1	3	99.84	Knock down	BPHL
M1	4	99.71	Knock down	YME1L1	ATPases / AAA type
M1	5	99.71	Knock down	TXNIP
M1	6	99.65	Compound	YC-1	Guanylyl cyclase activator		HIF1A, GUCY1A2, GUCY1A3, GUCY1B3	Guanylyl cyclase activator
M1	7	99.63	Knock down	RPN2
M1	8	99.54	Overexpression	SDHA	Mitochondrial respiratory chain complex
M1	9	99.5	Knock down	COPB2	WD repeat domain containing	Vesicular Transport LOF
M1	10	99.45	Knock down	RPL7	L ribosomal proteins
M1	11	99.37	Knock down	TRIP13	ATPases / AAA type
M1	12	99.36	Knock down	NR2F2	COUP TF like receptors
M1	13	99.33	Compound	quercetin	Polar auxin transport inhibitor		PIK3CG, AKR1B1, ATP5A1, ATP5B, ATP5C1, CYP2C8, EGFR, GAA, HCK, HIBCH, MAOA, PIM1, PTPN1, SCN5A, SIRT1, STK17B, UGT3A1, XDH	Polar auxin transport inhibitor
M1	14	99.28	Knock down	DDX49	DEAD boxes
M1	15	99.26	Knock down	ETS2	ETS Transcription Factors
M1	16	99.21	Knock down	RNPS1	RNA binding motif (RRM) containing
M1	17	99.21	Knock down	PRKAA1	AMPK subfamily
M1	18	99.12	Compound	HG-5-113-01	Protein kinase inhibitor		ABL1, LTK, STK10	Protein kinase inhibitor
M1	19	99.01	Knock down	SNRPD1		Nucleoporin LOF
M1	20	98.97	Knock down	TRIM13	RING type (C3HC4) zinc fingers
M1	21	98.97	Knock down	CASP3	Caspases
M1	22	98.94	Compound	importazole	Importin beta transport receptor inhibitor		KPNB1	Importin-beta transport receptor inhibitor
M1	23	98.87	Knock down	FSD1	Fibronectin type III domain containing
M1	24	98.83	Knock down	TAL1	Basic helix loop helix proteins
M1	25	98.82	Knock down	SERPINC1	Serine (or cysteine) peptidase inhibitors
M1	26	98.79	Knock down	GABPB1	Ankyrin repeat domain containing
M1	27	98.69	CMap class	IKK inhibitor
M1	28	98.62	Knock down	UBC
M1	29	98.61	Knock down	CETN3	EF hand domain containing
M1	30	98.56	Overexpression	UGT1A9	UDP glucuronosyltransferases
M1	31	98.54	CMap class	Proteasome inhibitor
M1	32	98.52	Compound	JW-7-24-1	LCK Inhibitor		LCK	LCK Inhibitor
M1	33	98.37	Overexpression	HRSP12
M1	34	98.36	CMap class	MTOR inhibitor
M1	35	98.29	Knock down	UBA52	L ribosomal proteins
M1	36	98.2	Compound	LDN-193189	Serine/threonine kinase inhibitor		ACVR1, BMPR1A	Serine/threonine kinase inhibitor
M1	37	98.1	Compound	everolimus	MTOR inhibitor		MTOR, CYP3A5, FKBP1A	MTOR inhibitor
M1	38	98.08	Knock down	TAOK3	TAO subfamily
M1	39	98.01	Compound	WYE-125132	MTOR inhibitor	MTOR inhibitor	MTOR, PIK3CA	MTOR inhibitor
M1	40	97.97	Knock down	POLB	DNA polymerases
M1	41	97.92	Knock down	SLC25A4	Mitochondrial nucleotide transporter subfamily
M1	42	97.9	Compound	aminopurvalanol-a	Tyrosine kinase inhibitor	CDK inhibitor	CDK1, CDK2, CDK5, CDK6	Tyrosine kinase inhibitor, CDK inhibitor
M1	43	97.89	Knock down	IKZF1	IKAROS zinc fingers
M1	44	97.89	Knock down	FDFT1	Lanosterol biosynthesis pathway
M1	45	97.87	Knock down	CRTAP
M1	46	97.82	Overexpression	UGCG	Glycosyltransferase family 2 domain containing
M1	47	97.8	Compound	SB-218078	CHK inhibitor		CHEK1	CHK inhibitor
M1	48	97.74	Compound	torin-2	MTOR inhibitor	MTOR inhibitor	MTOR	MTOR inhibitor
M1	49	97.74	Compound	AZD-8055	MTOR inhibitor	MTOR inhibitor	MTOR	MTOR inhibitor
M1	50	97.71	Compound	SU-11652	Tyrosine kinase inhibitor		KDR, PDGFRB, CAMK1G, FGF2, FGFR1, FLT1, KIT, PDGFRA	Tyrosine kinase inhibitor
M1	51	97.69	CMap class	Minor histocompatibility antigens LOF
M1	52	97.69	Knock down	PARN
M1	53	97.6	Compound	pyrvinium-pamoate	AKT inhibitor		AR	AKT inhibitor
M1	54	97.6	Compound	IKK-16	IKK inhibitor	IKK inhibitor	IKBKB	IKK inhibitor
M1	55	97.6	Knock down	BIRC5	Inhibitors of apoptosis (IAP) protein family
M1	56	97.57	Compound	SCH-79797	Proteasome inhibitor		F2R	Proteasome inhibitor
M1	57	97.55	Knock down	HEATR1		Minor histocompatibility antigens LOF
M1	58	97.46	Compound	z-leu3-VS	Proteasome inhibitor	Proteasome inhibitor		Proteasome inhibitor
M1	59	97.45	Overexpression	CDKN1A		Cell Cycle Inhibition GOF
M1	60	97.42	Knock down	TFF1
M1	61	97.41	Overexpression	HEY1	Basic helix loop helix proteins
M1	62	97.39	Overexpression	GNB1	WD repeat domain containing
M1	63	97.38	CMap class	Vesicular Transport LOF
M1	64	97.25	Knock down	PPP2R3A	EF hand domain containing
M1	65	97.25	Knock down	ALMS1
M1	66	97.18	Compound	JAK3-inhibitor-VI	JAK inhibitor	JAK inhibitor	JAK3	JAK inhibitor
M1	67	97.1	Knock down	ID2	Basic helix loop helix proteins
M1	68	97.08	Compound	GSK-1059615	PI3K inhibitor	MTOR inhibitor, PI3K inhibitor	PIK3CA, PIK3CG	PI3K inhibitor
M1	69	97.08	Knock down	CDC45
M1	70	97.06	Knock down	PTGFR	GPCR / Class A : Prostanoid receptors
M1	71	97.04	Knock down	B4GALT4	Beta 4 glycosyltransferases
M1	72	97.04	Compound	CP466722	ATM kinase inhibitor		ATM	ATM kinase inhibitor
M1	73	97.02	Knock down	LDHB
M1	74	96.92	Knock down	SLK	SLK subfamily
M1	75	96.87	Overexpression	GADD45B
M1	76	96.83	Knock down	PTS
M1	77	96.82	Overexpression	HOXB13	Homeoboxes / ANTP class : HOXL subclass
M1	78	96.81	Knock down	HSPA9	Heat shock proteins / HSP70	Heat shock 70kDa proteins LOF
M1	79	96.75	Compound	MLN-2238	Proteasome inhibitor	Proteasome inhibitor	PSMB1	Proteasome inhibitor
M1	80	96.75	Knock down	EIF3H
M1	81	96.72	Knock down	CAMSAP2
M1	82	96.66	Knock down	NPTN	Immunoglobulin superfamily / Immunoglobulin like domain containing
M1	83	96.65	Knock down	ERCC1
M1	84	96.6	Knock down	RRP12
M1	85	96.57	Overexpression	FIS1
M1	86	96.55	Knock down	ATP5S
M1	87	96.47	Knock down	TPI1
M1	88	96.34	Compound	amsacrine	Topoisomerase inhibitor	Topoisomerase inhibitor	TOP2A, KCNH2	Topoisomerase inhibitor
M1	89	96.34	Knock down	SNX17	Sorting nexins
M1	90	96.31	Compound	torin-1	MTOR inhibitor	MTOR inhibitor, PI3K inhibitor	MTOR, PIK3CA	MTOR inhibitor, PI3K inhibitor
M1	91	96.29	Overexpression	COX5B	Mitochondrial respiratory chain complex
M1	92	96.26	Compound	SN-38	Topoisomerase inhibitor	Topoisomerase inhibitor	TOP1	Topoisomerase inhibitor
M1	93	96.22	Knock down	SUCLA2
M1	94	96.2	Knock down	HDAC3	Histone deacetylases
M1	95	96.19	Compound	dactolisib	MTOR inhibitor	MTOR inhibitor, PI3K inhibitor	MTOR, PIK3CA, PIK3CG, PIK3CD, ATR, PIK3CB	MTOR inhibitor, PI3K inhibitor, Protein kinase inhibitor
M1	96	96.18	Knock down	VRK2	Vaccina related kinase (VRK) family
M1	97	96.16	Compound	apigenin	Casein kinase inhibitor		AKR1B1, AR, CDK6, CFTR, CYP19A1, CYP1A2, CYP1B1, HSD17B1, MAOA, ODC1, XDH	Casein kinase inhibitor, Cell proliferation inhibitor, Cytochrome P450 inhibitor
M1	98	96.16	Compound	methylene-blue	Guanylyl cyclase inhibitor		ACHE, MAPT	Guanylyl cyclase inhibitor, Monoamine oxidase inhibitor, Nitric oxide production inhibitor, Tau aggregation inhibitor
M1	99	96.08	Knock down	E2F3
M1	100	96	Compound	L-690488	Inositol monophosphatase inhibitor		IMPA1	Inositol monophosphatase inhibitor
M1	101	95.98	Knock down	CDA
M1	102	95.96	Knock down	GNG5
M1	103	95.85	Compound	GSK-3-inhibitor-IX	Glycogen synthase kinase inhibitor	Glycogen synthase kinase inhibitor, PKC inhibitor	ALOX5, GSK3A, GSK3B	Glycogen synthase kinase inhibitor, Lipoxyge se inhibitor
M1	104	95.84	Overexpression	VDAC1	Voltage dependent anion channels
M1	105	95.83	Knock down	SPAG7
M1	106	95.83	Overexpression	TXNIP
M1	107	95.81	Knock down	CCNG1
M1	108	95.75	Knock down	RNF123	RING type (C3HC4) zinc fingers
M1	109	95.74	Overexpression	HNMT
M1	110	95.74	Overexpression	ATG3
M1	111	95.6	Overexpression	DHRS3	Short chain dehydrogenase/reductase superfamily / Classical SDR fold cluster 3
M1	112	95.6	Compound	BI-2536	PLK inhibitor	Bromodomain Inhibitor	PLK1, BRD4, PLK2, PLK3	PLK inhibitor
M1	113	95.56	Compound	BNTX	Opioid receptor antagonist		OPRD1, OPRK1, OPRM1	Opioid receptor antagonist
M1	114	95.48	Overexpression	CDKN1B		Cell Cycle Inhibition GOF
M1	115	95.46	Compound	purvalanol-a	CDK inhibitor	CDK inhibitor	CDK1, CDK2, CDK4, CDK5, CCND1, CCNE1, CSNK1G3, RPS6KA1, SRC	CDK inhibitor, DYRK inhibitor
M1	116	95.4	Knock down	RPA2		D Replication LOF
M1	117	95.38	Compound	JTC-801	Opioid receptor antagonist		OPRL1	Opioid receptor antagonist
M1	118	95.37	Knock down	TAF1B
M1	119	95.35	Knock down	FBXO11	Protein arginine N methyltransferases
M1	120	95.13	Knock down	MSH6
M1	121	95.12	Overexpression	EIF4EBP3
M1	122	95	Knock down	SRRT
M1	123	94.94	Compound	ENMD-2076	FLT3 inhibitor	Aurora kinase inhibitor	AURKA, FLT3, KDR, PDGFRA, SRC, CSF1R, EPHA1, FGFR1, FGFR2, FGFR3, FLT4, KIT, PTK2	FLT3 inhibitor, VEGFR inhibitor, Aurora kinase inhibitor
M1	124	94.87	CMap class	HIF activator
M1	125	94.87	Compound	teniposide	Topoisomerase inhibitor	Topoisomerase inhibitor	TOP2A, CYP3A5	Topoisomerase inhibitor
M1	126	94.84	Knock down	ADCY3	Adenylyl cyclases
M1	127	94.72	Overexpression	MAGEB6
M1	128	94.58	Compound	etoposide	Topoisomerase inhibitor	Topoisomerase inhibitor	TOP2A, CYP2E1, CYP3A5, TOP2B	Topoisomerase inhibitor
M1	129	94.55	Knock down	PNKP
M1	130	94.53	Knock down	IQGAP1
M1	131	94.49	Knock down	DCK
M1	132	94.42	Knock down	HSD17B11	Short chain dehydrogenase/reductase superfamily / Classical SDR fold cluster 3
M1	133	94.42	Knock down	GMNN
M1	134	94.35	Overexpression	CDKN2C	Ankyrin repeat domain containing	Cell Cycle Inhibition GOF
M1	135	94.35	Overexpression	SOX2	SRY (sex determining region Y) boxes
M1	136	94.33	Knock down	SLC9A1	SLC9 family of sodium/hydrogen exchangers
M1	137	94.3	Knock down	TRAF5	RING type (C3HC4) zinc fingers
M1	138	94.24	CMap class	Bromodomain Inhibitor
M1	139	94.19	Compound	IKK-2-inhibitor-V	IKK inhibitor	IKK inhibitor, NFkB pathway inhibitor	IKBKB	IKK inhibitor, NFkB pathway inhibitor
M1	140	94.08	Knock down	MGST2	Glutathione S transferases / Microsomal
M1	141	94.08	Compound	KU-0063794	MTOR inhibitor	MTOR inhibitor	MTOR	MTOR inhibitor
M1	142	94.07	CMap class	PI3K inhibitor
M1	143	94.04	Knock down	CREG1
M1	144	94.03	Compound	THM-I-94	HDAC inhibitor	HDAC inhibitor	HDAC1, HDAC10, HDAC2, HDAC3, HDAC6, HDAC8	HDAC inhibitor
M1	145	93.95	Knock down	NARFL
M1	146	93.92	Knock down	SCAF8	RNA binding motif (RRM) containing
M1	147	93.9	Knock down	PKN2	Protein kinase N (PKN) family
M1	148	93.85	Knock down	FBXO7	F boxes / other
M1	149	93.82	Compound	irinotecan	Topoisomerase inhibitor	Topoisomerase inhibitor	TOP1, CYP3A5, TOP1MT	Topoisomerase inhibitor
M1	150	93.77	CMap class	Nucleoporin LOF
M1	151	93.77	Knock down	STX4
M1	152	93.62	Compound	lestaurtinib	FLT3 inhibitor	FLT3 inhibitor, JAK inhibitor	FLT3, NTRK1, JAK2, NTRK2, NTRK3	FLT3 inhibitor, Growth factor receptor inhibitor, JAK inhibitor
M1	153	93.6	Knock down	NUP133		Minor histocompatibility antigens LOF, Nucleoporin LOF
M1	154	93.6	Compound	kinetin-riboside	Apoptosis stimulant			Apoptosis stimulant
M1	155	93.45	Compound	KU-0060648	DNA dependent protein kinase inhibitor	D dependent protein kinase inhibitor, PI3K inhibitor	PIK3CA, PIK3CB, PIK3CD, PIK3CG, PRKDC	D dependent protein kinase inhibitor, PI3K inhibitor
M1	156	93.44	Knock down	EIF2B2		EIF Proteins LOF
M1	157	93.36	Knock down	COPA	Endogenous ligands	Vesicular Transport LOF
M1	158	93.31	Compound	mitomycin-c	DNA alkylating agent	D synthesis inhibitor		D alkylating agent, DNA inhibitor, D synthesis inhibitor
M1	159	93.24	Knock down	BIRC6	Inhibitors of apoptosis (IAP) protein family
M1	160	93.19	Knock down	KTN1
M1	161	93.13	Compound	TW-37	BCL inhibitor	BCL inhibitor	BCL2, BCL2L1, MCL1	BCL inhibitor
M1	162	93.07	Compound	tremulacin	Lipoxygenase inhibitor			Lipoxyge se inhibitor
M1	163	93.03	Knock down	DECR1	Short chain dehydrogenase/reductase superfamily / Classical SDR fold cluster 1
M1	164	93.01	Knock down	SLC16A4	SLC16 family of monocarboxylate transporters
M1	165	93.01	Overexpression	E2F6
M1	166	92.96	Compound	brefeldin-a	Protein synthesis inhibitor	Protein synthesis inhibitor	ARF1, ARFGEF1, ARFGEF2, CYTH2, GBF1, SAR1A	Protein synthesis inhibitor, Brefeldin A inhibited guanine nucleotide exchange protein inhibitor, Golgi-specific brefeldin A-resistance guanine nucleotide exchange factor inhibitor
M1	167	92.95	Compound	MG-132	Proteasome inhibitor	Proteasome inhibitor	PSMB1	Proteasome inhibitor
M1	168	92.95	Compound	cercosporin	Photoactivated toxin			Photoactivated toxin
M1	169	92.95	Knock down	PLD1	Phosphatidylcholine specific phospholipase D
M1	170	92.89	Knock down	PPP2R3C	Serine/threonine phosphatases / Protein phosphatase 2, regulatory subunits
M1	171	92.82	Knock down	CABIN1
M1	172	92.81	Compound	amylocaine	Local anesthetic			Local anesthetic
M1	173	92.8	Knock down	POLR2D	RNA polymerase subunits	R Polymerase Enzymes LOF
M1	174	92.77	Compound	devazepide	CCK receptor antagonist	CCK receptor antagonist	CCKAR, CCKBR, GAST	CCK receptor antagonist
M1	175	92.66	Knock down	ANPEP	Aminopeptidase N
M1	176	92.61	Compound	JWE-035	Aurora kinase inhibitor	Aurora kinase inhibitor	AURKA	Aurora kinase inhibitor
M1	177	92.57	Compound	CCCP	Mitochondrial oxidative phosphorylation uncoupler			Mitochondrial oxidative phosphorylation uncoupler
M1	178	92.44	Compound	RO-28-1675	Glucokinase activator		GCK	Glucokinase activator
M1	179	92.42	Knock down	ZNF785	Zinc fingers, C2H2 type
M1	180	92.39	Compound	NSC-632839	Ubiquitin specific protease inhibitor		USP2, USP7, SENP2, USP1	Ubiquitin specific protease inhibitor
M1	181	92.36	Knock down	ZNF331	Zinc fingers, C2H2 type
M1	182	92.33	CMap class	DNA Replication LOF
M1	183	92.3	Knock down	ANKRD49	Ankyrin repeat domain containing
M1	184	92.25	Compound	roscovitine	CDK inhibitor	CDK inhibitor	CDK2, CDK9, CDK7, CDK1, CDK5	CDK inhibitor
M1	185	92.23	Knock down	XBP1	basic leucine zipper proteins
M1	186	92.21	Compound	PD-198306	MAP kinase inhibitor	MEK inhibitor	MAP2K1, MAP2K2, MAPK1, MAPK3	MAP kinase inhibitor, MEK inhibitor
M1	187	92.2	Compound	tyrphostin-AG-1478	EGFR inhibitor	EGFR inhibitor	EGFR, MAPK14	EGFR inhibitor
M1	188	92.1	Compound	NVP-TAE684	ALK inhibitor		ALK, INSR	ALK inhibitor
M1	189	92.09	Compound	withaferin-a	IKK inhibitor	IKK inhibitor	ACHE, BCHE, IKBKB	IKK inhibitor
M1	190	91.97	Compound	periplocymarin	Apoptosis stimulant			Apoptosis stimulant
M1	191	91.93	Knock down	RNF186	RING type (C3HC4) zinc fingers
M1	192	91.92	Knock down	CD24	CD molecules
M1	193	91.91	Compound	homoharringtonine	Protein synthesis inhibitor	Protein synthesis inhibitor	RPL3	Protein synthesis inhibitor
M1	194	91.91	Knock down	UTP18	WD repeat domain containing
M1	195	91.9	Compound	BAX-channel-blocker	Cytochrome C release inhibitor		BAX	Cytochrome C release inhibitor
M1	196	91.89	Knock down	VPS8
M1	197	91.79	Compound	camptothecin	Topoisomerase inhibitor	Topoisomerase inhibitor	TOP1, HIF1A	Topoisomerase inhibitor
M1	198	91.79	Compound	CGK-733	ATR kinase inhibitor		ATM, ATR	ATR kinase inhibitor
M1	199	91.78	Compound	WYE-354	MTOR inhibitor	MTOR inhibitor	MTOR	MTOR inhibitor
M1	200	91.69	Compound	parthenolide	NFkB pathway inhibitor	NFkB pathway inhibitor	ADIPOR2, IKBKB, RELA	NFkB pathway inhibitor, Adiponectin receptor agonist
M1	201	91.68	Overexpression	EIF4EBP1
M1	202	91.55	Compound	azacitidine	DNA methyltransferase inhibitor		DNMT1	D methyltransferase inhibitor
M1	203	91.53	CMap class	JAK inhibitor
M1	204	91.51	Compound	NSC-3852	HDAC inhibitor	HDAC inhibitor	HDAC1	HDAC inhibitor
M1	205	91.48	Knock down	POLR2H	RNA polymerase subunits
M1	206	91.45	Knock down	RAP1A
M1	207	91.45	Compound	menadione	Mitochondrial DNA polymerase inhibitor		AOX1, BGLAP, F10, F2, F7, F9, GGCX, NQO1, NQO2, PKM, PROC, PROS1, PROZ, VKORC1, VKORC1L1	Mitochondrial D polymerase inhibitor, Phosphatase inhibitor
M1	208	91.38	Compound	dorsomorphin	AMPK inhibitor		ACVR1, BMPR1A, BMPR1B, EPHA2, FKBP1A, FLT1, FLT3, KDR, LCK, MKNK1, PRKAA1, RPS6KA1, SRC	AMPK inhibitor
M1	209	91.38	Compound	palbociclib	CDK inhibitor	CDK inhibitor	CDK4, CDK6, CCND3	CDK inhibitor
M1	210	91.36	Knock down	CCNB2
M1	211	91.33	Compound	cucurbitacin-i	JAK inhibitor		JAK2, STAT3	JAK inhibitor, Lipocortin synthesis stimulant, STAT inhibitor
M1	212	91.33	Compound	wortmannin	PI3K inhibitor	PI3K inhibitor	PIK3CA, PIK3CG, PLK1, ATM, ATR, MTOR, PI4KA, PI4KB, PIK3CD, PIK3R1, PLK3, PRKDC	PI3K inhibitor
M1	213	91.32	Knock down	ACADM
M1	214	91.22	Compound	CD-437	Retinoid receptor agonist		RARG	Retinoid receptor agonist
M1	215	91.19	Compound	VU-0418947-2	HIF modulator	HIF activator		HIF modulator
M1	216	91.16	Knock down	MGAT4A
M1	217	91.14	Knock down	HERPUD1
M1	218	91.13	Knock down	GTPBP8
M1	219	91.13	Compound	XMD-892	MAP kinase inhibitor	Bromodomain Inhibitor, Leucine rich repeat kinase inhibitor	MAPK7, DCLK2, LRRK2, PLK4, TNK1	MAP kinase inhibitor
M1	220	91.1	Knock down	DNMT1	Methyltransferases
M1	221	91.08	Knock down	CCT8	Heat Shock Proteins / Chaperonins
M1	222	91.07	CMap class	Cell Cycle Inhibition GOF
M1	223	91.04	Compound	TG-101348	FLT3 inhibitor	Bromodomain Inhibitor, FLT3 inhibitor, JAK inhibitor	JAK2, FLT3, BRD4, JAK1, JAK3, RET, TYK2	FLT3 inhibitor, JAK inhibitor
M1	224	90.97	Knock down	LZIC
M1	225	90.94	Compound	LY-2183240	FAAH inhibitor		FAAH	FAAH inhibitor
M1	226	90.86	Compound	gemcitabine	Ribonucleotide reductase inhibitor	Ribonucleotide reductase inhibitor	RRM1, CMPK1, RRM2, TYMS	Ribonucleotide reductase inhibitor
M1	227	90.84	Knock down	ARHGAP1	Rho GTPase activating proteins	Rho GTPase activating proteins LOF
M1	228	90.83	Knock down	TLR8	Toll like receptor family
M1	229	90.78	Knock down	EPCAM	CD molecules
M1	230	90.73	Compound	verrucarin-a	Protein synthesis inhibitor	Protein synthesis inhibitor		Protein synthesis inhibitor
M1	231	90.71	Compound	NPI-2358	Tubulin inhibitor	Tubulin inhibitor		Tubulin inhibitor
M1	232	90.68	Compound	BMS-754807	IGF 1 inhibitor	IGF-1 inhibitor	IGF1R, AKT1	IGF-1 inhibitor
M1	233	90.65	CMap class	DNA dependent protein kinase inhibitor
M1	234	90.65	Compound	panobinostat	HDAC inhibitor	HDAC inhibitor	HDAC1, HDAC2, HDAC3, HDAC4, HDAC6, HDAC7, HDAC8, HDAC9	HDAC inhibitor
M1	235	90.63	Overexpression	TPM1	Tropomyosins
M1	236	90.63	Knock down	C2ORF3
M1	237	90.57	Knock down	SRSF3	RNA binding motif (RRM) containing
M1	238	90.5	Knock down	ABHD6	Abhydrolase domain containing
M1	239	90.45	CMap class	Topoisomerase inhibitor
M1	240	90.42	Compound	puromycin	Protein synthesis inhibitor	Protein synthesis inhibitor	NHP2L1, RPL10L, RPL11, RPL13A, RPL15, RPL19, RPL23, RPL23A, RPL26L1, RPL3, RPL37, RPL8, RSL24D1	Protein synthesis inhibitor
M1	241	90.38	Knock down	SENP6	Ulp1 endopeptidase
M1	242	90.38	Overexpression	CYC1	Mitochondrial respiratory chain complex / Complex III
M1	243	90.36	Compound	cephaeline	Protein synthesis inhibitor	Protein synthesis inhibitor	RPS2	Protein synthesis inhibitor
M1	244	90.3	Knock down	ERCC6L
M1	245	90.28	Overexpression	FOS	basic leucine zipper proteins	FOS transcription factor family GOF
M1	246	90.25	Compound	niclosamide	DNA replication inhibitor		STAT3	D replication inhibitor, STAT inhibitor
M1	247	90.22	Knock down	COPS2
M1	248	90.22	Knock down	CNDP2	Carnosine dipeptidase
M1	249	90.19	Knock down	NPM1
M1	250	90.16	Knock down	TRAK2
M1	251	90.15	Overexpression	CRK	SH2 domain containing
M1	252	90.15	Knock down	SKIV2L
M1	253	90.1	Compound	tyrphostin-AG-126	ERK1 and ERK2 phosphorylation inhibitor			ERK1 and ERK2 phosphorylation inhibitor
M1	254	90.06	Compound	BX-795	IKK inhibitor	IKK inhibitor	PDPK1, CDK2, CHEK1, GSK3B, IKBKE, KDR, PDK1, TBK1	IKK inhibitor
M1	255	89.89	Compound	tyrphostin-A9	Protein tyrosine kinase inhibitor			Protein tyrosine kinase inhibitor, Tyrosine kinase inhibitor
M1	256	89.85	Knock down	NDRG1
M1	257	89.82	Compound	NU-7441	DNA dependent protein kinase inhibitor	D dependent protein kinase inhibitor	PRKDC, ABCB1	D dependent protein kinase inhibitor, P-glycoprotein inhibitor
M1	258	89.77	Knock down	PPP2CA	Serine/threonine phosphatases / Protein phosphatase, catalytic subunits
M1	259	89.76	Compound	VU-0418946-1	HIF modulator	HIF activator	HIF1A	HIF modulator
M1	260	89.61	Compound	ouabain	ATPase inhibitor	ATPase inhibitor	ATP1A1, ATP1A2, ATP1A3, ATP1A4, ATP1B1, ATP1B2, ATP1B3, ATP1B4, FXYD2	ATPase inhibitor
M1	261	89.53	Compound	piperlongumine	Glutathione transferase inhibitor			Glutathione transferase inhibitor
M1	262	89.49	Compound	Ala-Ala-Phe-CMK	Tripeptidyl peptidase inhibitor		TPP2	Tripeptidyl peptidase inhibitor
M1	263	89.46	Compound	SA-63133	666	Tubulin inhibitor	CSNK1E, CSNK1A1, CSNK1D, CSNK1G2	-666
M1	264	89.43	Compound	AT-9283	JAK inhibitor	Aurora kinase inhibitor	AURKA, AURKB, ABL1, BCR, FLT3, JAK2, JAK3, RPS6KA6, STK17A	JAK inhibitor, Aurora kinase inhibitor, ABL inhibitor, BCR-ABL kinase inhibitor, FLT3 inhibitor, Mitotic inhibitor, Protein kinase inhibitor
M1	265	89.43	Overexpression	MAP7
M1	266	89.22	Compound	rhodomyrtoxin-b	sodium fluorescein uptake inhibitor			sodium fluorescein uptake inhibitor
M1	267	89.2	Knock down	KAZALD1	Immunoglobulin superfamily / I set domain containing
M1	268	89.19	Overexpression	VGLL4
M1	269	88.85	Compound	emetine	Protein synthesis inhibitor	Protein synthesis inhibitor	RPS2	Protein synthesis inhibitor
M1	270	88.73	Knock down	ANXA7	Annexins
M1	271	88.71	Overexpression	PHB
M1	272	88.66	Compound	malonoben	Protein tyrosine kinase inhibitor		EGFR	Protein tyrosine kinase inhibitor
M1	273	88.65	Knock down	MYD88
M1	274	88.61	Knock down	ALDH1A1	Aldehyde dehydrogenases
M1	275	88.55	Overexpression	GPR35	GPCR / Class A : Orphans
M1	276	88.55	Compound	cytochalasin-d	Actin polymerization inhibitor		ACTB	Actin polymerization inhibitor
M1	277	88.5	Compound	PAC-1	Caspase activator		CASP3	Caspase activator
M1	278	88.41	Compound	WZ-4-145	EGFR inhibitor	EGFR inhibitor	CSF1R, DDR1, EGFR, PDGFRA, TIE1	EGFR inhibitor
M1	279	88.3	Knock down	EAPP
M1	280	88.3	Compound	ramipril	ACE inhibitor		ACE	ACE inhibitor
M1	281	88.25	Overexpression	NR0B2	DAX like receptors
M1	282	88.24	Knock down	AKAP8L
M1	283	88.18	Compound	acetylcholine	Acetylcholine receptor agonist		ACHE, CHRM1, CHRM2, CHRM3, CHRM4, CHRM5, CHR 2	Acetylcholine receptor agonist
M1	284	88.02	Knock down	MRPL18	Mitochondrial ribosomal proteins / large subunits
M1	285	87.98	Overexpression	NFKBIB	Ankyrin repeat domain containing
M1	286	87.94	Knock down	GPR148	GPCR / Class A : Orphans
M1	287	87.88	Compound	SA-792987	PKC inhibitor	PKC inhibitor	WEE1	PKC inhibitor
M1	288	87.87	Compound	mebendazole	Tubulin inhibitor	Tubulin inhibitor	TUBA1A, TUBB, TUBB4B	Tubulin inhibitor
M1	289	87.85	Overexpression	FGFR1OP
M1	290	87.73	Overexpression	TLE1	WD repeat domain containing
M1	291	87.73	Overexpression	MAD2L1BP
M1	292	87.73	Compound	AKT-inhibitor-IV	AKT inhibitor		AKT1	AKT inhibitor
M1	293	87.63	Knock down	ATR	ATR subfamily
M1	294	87.62	Compound	PI-828	PI3K inhibitor	PI3K inhibitor		PI3K inhibitor
M1	295	87.57	Knock down	KRAS	RAS subfamily
M1	296	87.52	Knock down	GSR	Oxidoreductases
M1	297	87.49	Knock down	TGDS	Short chain dehydrogenase/reductase superfamily / Extended SDR fold
M1	298	87.48	Compound	penfluridol	T type calcium channel blocker	T-type calcium channel blocker	CAC 1G, DRD1, DRD2	T-type calcium channel blocker
M1	299	87.46	Overexpression	TWIST2	Basic helix loop helix proteins
M1	300	87.44	Knock down	WDR61	WD repeat domain containing
M1	301	87.34	Overexpression	KLF6	Kruppel like transcription factors
M1	302	87.33	Knock down	PNP
M1	303	87.23	Knock down	HGS	Zinc fingers, FYVE domain containing
M1	304	87.19	Knock down	PON3	Paraoxonases
M1	305	87.16	Overexpression	GMDS	Short chain dehydrogenase/reductase superfamily / Extended SDR fold
M1	306	87.15	Compound	quinoclamine	Algicide			Algicide
M1	307	87.04	Knock down	LACC1
M1	308	86.97	Knock down	DUT
M1	309	86.88	Compound	anisomycin	DNA synthesis inhibitor		NHP2L1, RPL10L, RPL11, RPL13A, RPL15, RPL19, RPL23, RPL23A, RPL26L1, RPL3, RPL37, RPL8, RSL24D1	DNA synthesis inhibitor
M1	310	86.76	Knock down	RHOA
M1	311	86.74	Knock down	SEC16A
M1	312	86.71	Knock down	RPIA
M1	313	86.61	Knock down	KIAA0528
M1	314	86.6	Compound	pitavastatin	HMGCR inhibitor	HMGCR inhibitor	HMGCR, APOA1, CYP2C8	HMGCR inhibitor
M1	315	86.5	Overexpression	ZNF689	Zinc fingers, C2H2 type
M1	316	86.45	Compound	alosetron	Serotonin receptor antagonist		HTR3A	Serotonin receptor antagonist
M1	317	86.37	Knock down	RDBP
M1	318	86.3	Knock down	PPP1CC	Serine/threonine phosphatases / Protein phosphatase, catalytic subunits
M1	319	86.26	Knock down	ZFX	Zinc fingers, C2H2 type
M1	320	86.22	Compound	CGS-15943	Adenosine receptor antagonist		ADORA1, ADORA2A, ADORA2B, ADORA3	Adenosine receptor antagonist
M1	321	86.17	Compound	FCCP	Mitochondrial oxidative phosphorylation uncoupler			Mitochondrial oxidative phosphorylation uncoupler
M1	322	86.08	Knock down	MTHFD2
M1	323	86.07	Compound	RS-17053	Adrenergic receptor antagonist		ADRA1A, ADRA1D	Adrenergic receptor antagonist
M1	324	86.03	Knock down	UBE2Z	Ubiquitin conjugating enzymes E2
M1	325	85.95	Compound	skatole	Thrombin inhibitor		F2	Thrombin inhibitor
M1	326	85.79	Knock down	PSMA1	Proteasome subunits	Proteasome Pathway LOF
M1	327	85.78	Compound	brazilin	Nitric oxide production inhibitor			Nitric oxide production inhibitor
M1	328	85.74	Knock down	KLF3	Kruppel like transcription factors	Kruppel like transcription factors LOF
M1	329	85.57	Knock down	PKM2
M1	330	85.48	Knock down	SHB	SH2 domain containing
M1	331	85.46	Knock down	RPS19	S ribosomal proteins	Ribosomal 40s Subunit LOF
M1	332	85.32	Knock down	SULT1A3	Sulfotransferases, cytosolic
M1	333	85.25	Knock down	UBQLN2	Ubiquilin family
M1	334	85.21	Knock down	PMF1
M1	335	85.2	Compound	SIB-1893	Glutamate receptor antagonist		GRM5, GRM4	Glutamate receptor antagonist
M1	336	85.19	Compound	butein	EGFR inhibitor		ACE, CXCL8, IL6, SIRT1, SRD5A1, SRD5A2, TNF	EGFR inhibitor, SRC inhibitor
M1	337	85.17	Knock down	WDR6	WD repeat domain containing
M1	338	85.13	Overexpression	ELK3	ETS Transcription Factors
M1	339	85.09	Knock down	PRCP	Lysosomal Pro Xaa carboxypeptidase
M1	340	85.08	CMap class	T-type calcium channel blocker
M1	341	85.07	Compound	bithionol	Autotaxin inhibitor		ESR1, ESR2, MCL1	Autotaxin inhibitor
M1	342	85.02	Compound	stavudine	DNA directed DNA polymerase inhibitor	Nucleoside reverse transcriptase inhibitor, Reverse transcriptase inhibitor		DNA directed DNA polymerase inhibitor, Reverse transcriptase inhibitor
M1	343	85.01	Knock down	MITF	Basic helix loop helix proteins
M1	344	85.01	Knock down	ADRB2	GPCR / Class A : Adrenoceptors : beta
M1	345	84.98	Knock down	NMT1
M1	346	84.97	Compound	lasalocid	Bacterial permeability inducer			Bacterial permeability inducer
M1	347	84.91	Knock down	SAP18
M1	348	84.9	Knock down	CAT
M1	349	84.89	Compound	bufalin	ATPase inhibitor	ATPase inhibitor	ATP1A1	ATPase inhibitor
M1	350	84.83	Compound	ISOX	HDAC inhibitor	HDAC inhibitor	HDAC6	HDAC inhibitor
M1	351	84.77	Knock down	PSMB2	Proteasome subunits	Proteasome Pathway LOF
M1	352	84.68	Overexpression	SENP6	Ulp1 endopeptidase
M1	353	84.63	Overexpression	ETV1	ETS Transcription Factors
M1	354	84.6	Knock down	TNFRSF13C	Tumour necrosis factor (TNF) receptor family
M1	355	84.5	Knock down	VAMP3	Vesicle associated membrane proteins
M1	356	84.49	Knock down	APP	Endogenous ligands
M1	357	84.41	Compound	dubinidine	Anti epileptic			Anti-epileptic
M1	358	84.37	Knock down	SWAP70	EF hand domain containing
M1	359	84.31	Overexpression	RYBP
M1	360	84.24	Knock down	IL1B	Interleukins and interleukin receptors
M1	361	84.23	Compound	RO-3306	CDK inhibitor	CDK inhibitor	CDK1	CDK inhibitor
M1	362	84.19	Compound	angiogenesis-inhibitor	Angiogenesis inhibitor		EGFR	Angiogenesis inhibitor
M1	363	84.18	Compound	manumycin-a	Farnesyltransferase inhibitor	NFkB pathway inhibitor	FNTA, IKBKB	Farnesyltransferase inhibitor, NFkB pathway inhibitor
M1	364	84.16	CMap class	PKC inhibitor
M1	365	84.11	Knock down	FIBP
M1	366	84.09	Knock down	BCCIP
M1	367	84.07	Knock down	MSRA
M1	368	84.05	Knock down	ZNF274	Zinc fingers, C2H2 type
M1	369	83.98	Compound	CGP-71683	Neuropeptide receptor antagonist		NPY5R	Neuropeptide receptor antagonist
M1	370	83.84	Knock down	AP2M1
M1	371	83.81	Compound	EI-231	Casein kinase inhibitor		CSNK2A1, CSNK2A2, CSNK2B	Casein kinase inhibitor
M1	372	83.81	Compound	ispinesib	Kinesin like spindle protein inhibitor		KIF11	Kinesin-like spindle protein inhibitor
M1	373	83.79	Overexpression	CDX2	Homeoboxes / ANTP class : HOXL subclass
M1	374	83.78	Knock down	PSIP1
M1	375	83.75	Knock down	LMO4
M1	376	83.72	Knock down	RUVBL1	ATPases / AAA type
M1	377	83.69	Knock down	SKP2	F boxes / Leucine rich repeats
M1	378	83.67	Overexpression	CBR1	Prostaglandin synthases
M1	379	83.66	Knock down	MTA3	GATA zinc finger domain containing	GATA Zinc finger domain containing LOF
M1	380	83.61	Compound	NNC-55-0396	T type calcium channel blocker	T-type calcium channel blocker	CATSPER1, CATSPER2, CATSPER3, CATSPER4	T-type calcium channel blocker
M1	381	83.6	Knock down	TRAPPC6A	Trafficking protein particle complex
M1	382	83.51	Knock down	YAP1	Hippo Signaling
M1	383	83.48	Compound	QL-XII-47	BTK inhibitor		BMX, BTK	BTK inhibitor, Cytoplasmic tyrosine protein kinase BMX inhibitor
M1	384	83.47	Compound	vincristine	Tubulin inhibitor	Tubulin inhibitor	TUBB, TUBA4A	Tubulin inhibitor
M1	385	83.39	CMap class	FLT3 inhibitor
M1	386	83.35	Compound	givinostat	HDAC inhibitor	HDAC inhibitor	HDAC2, HDAC1, HDAC3, HDAC4, HDAC5, HDAC6, HDAC7, HDAC8, HDAC9, IL1B, IL1R2, IL6R, TNF	HDAC inhibitor
M1	387	83.31	Overexpression	EGR1	Zinc fingers, C2H2 type
M1	388	83.2	Compound	gamma-homolinolenic-acid	Cholesterol inhibitor		PTGS1, PTGS2	Cholesterol inhibitor, Platelet aggregation inhibitor, Prostanoid receptor agonist, Prostanoid receptor stimulant
M1	389	83.16	Knock down	ALAD		AHSP Pathway LOF
M1	390	83.11	Compound	lylamine	Cannabinoid receptor agonist		CNR1	cannabinoid receptor agonist
M1	391	83.11	Knock down	SMS
M1	392	83.06	Knock down	ACBD3	A kinase anchor proteins
M1	393	82.97	Compound	amonafide	Topoisomerase inhibitor	Topoisomerase inhibitor	TOP2A, TOP2B	Topoisomerase inhibitor
M1	394	82.94	Compound	SA-792709	Retinoid receptor agonist		RARA, RARB	Retinoid receptor agonist
M1	395	82.93	Knock down	CARD9
M1	396	82.93	Overexpression	EIF2AK2	Other PEK family kinases
M1	397	82.87	CMap class	Proteasome Pathway LOF
M1	398	82.78	Knock down	PET112
M1	399	82.75	CMap class	Protein synthesis inhibitor
M1	400	82.73	Compound	tegaserod	Serotonin receptor partial agonist		HTR4, HTR2B, HTR2A, HTR2C	Serotonin receptor partial agonist
M1	401	82.72	Compound	SYK-inhibitor	SYK inhibitor		SYK	SYK inhibitor
M1	402	82.66	Knock down	DDX42	DEAD boxes
M1	403	82.65	Knock down	GTF2I	General transcription factors	General transcription factors group 1 LOF
M1	404	82.55	Knock down	SOAT1
M1	405	82.5	Compound	BCI-hydrochloride	Protein phosphatase inhibitor		DUSP1, DUSP6	Protein phosphatase inhibitor
M1	406	82.49	Knock down	RPS27A	S ribosomal proteins	Ribosomal 40s Subunit LOF
M1	407	82.34	Knock down	PARP4	Poly (ADP ribose) polymerases	Poly ADP ribose polymerases LOF
M1	408	82.28	Knock down	CSRP1
M1	409	82.24	Knock down	NAMPT
M1	410	82.18	Compound	enzastaurin	PKC inhibitor	PKC inhibitor	PRKCB, AKT1, GSK3B, PRKCA, PRKCD, PRKCG	PKC inhibitor
M1	411	82.13	Knock down	SRC	Src family
M1	412	82.12	Compound	SA-1478088	666		MMP12, MMP14, MMP2, MMP8, MMP9	-666
M1	413	82.07	Compound	RS-56812	Serotonin receptor partial agonist		HTR3A	Serotonin receptor partial agonist
M1	414	82.07	Knock down	CTCF	Zinc fingers, C2H2 type
M1	415	82.02	Knock down	TEK	Type XII RTKs: TIE family of angiopoietin receptors
M1	416	82.02	Knock down	ITCH
M1	417	82.01	Compound	ON-01910	PLK inhibitor		CDK1, FLT1, FYN, MCL1, PDGFRA, PLK1, PLK2, SRC	PLK inhibitor
M1	418	82	Knock down	YAF2
M1	419	81.99	Compound	KF-38789	P selectin inhibitor		SELP	P-selectin inhibitor
M1	420	81.98	Knock down	COG7	Components of oligomeric golgi complex
M1	421	81.96	Knock down	ZFP36	RING type (C3HC4) zinc fingers
M1	422	81.93	Knock down	SPA17
M1	423	81.82	Knock down	DHRS3	Short chain dehydrogenase/reductase superfamily / Classical SDR fold cluster 3
M1	424	81.79	Knock down	SOS2	Rho guanine nucleotide exchange factors
M1	425	81.79	Knock down	ABL1	Abl family
M1	426	81.78	Compound	AG-879	Angiogenesis inhibitor	EGFR inhibitor, VEGFR inhibitor	ERBB2, KDR, NTRK1	Angiogenesis inhibitor, Tyrosine kinase inhibitor, VEGFR inhibitor
M1	427	81.74	Compound	digitoxigenin	ATPase inhibitor	ATPase inhibitor	ATP1A1	ATPase inhibitor
M1	428	81.69	Knock down	BCAT2
M1	429	81.67	Overexpression	ETFB
M1	430	81.65	Compound	mepireserpate	Catecholamine depleting sympatholytic		SLC18A2, SLC18A1	Catecholamine depleting sympatholytic
M1	431	81.59	Knock down	ACAT2	Lanosterol biosynthesis pathway
M1	432	81.54	Overexpression	NDUFA13	Mitochondrial respiratory chain complex / Complex I
M1	433	81.51	Compound	NSC-663284	CDC inhibitor		CDC25A, CDC25B, CDC25C	CDC inhibitor
M1	434	81.51	Knock down	PSMB5	Proteasome subunits	Proteasome Pathway LOF
M1	435	81.5	Compound	naltrexone	Opioid receptor antagonist		OPRK1, OPRM1, OPRD1, SIGMAR1	Opioid receptor antagonist
M1	436	81.49	Knock down	ARID3A
M1	437	81.49	Overexpression	ZNHIT3	Zinc fingers, HIT type
M1	438	81.38	Knock down	PUM2
M1	439	81.37	Compound	rottlerin	MAP kinase inhibitor		KCNH2, PRKCD, TGM2	MAP kinase inhibitor, Protein kinase inhibitor
M1	440	81.33	Overexpression	TNFRSF10B	Tumour necrosis factor (TNF) receptor family	NFKB Activation GOF
M1	441	81.31	Compound	selamectin	Nematocide			Nematocide
M1	442	81.31	Knock down	UXT
M1	443	81.3	Overexpression	GGA2
M1	444	81.29	Knock down	EPHB4	Type XIII RTKs: Ephrin receptor family
M1	445	81.26	Compound	suloctidil	Adrenergic receptor antagonist			Adrenergic receptor antagonist
M1	446	81.26	Compound	kenpaullone	CDK inhibitor	CDK inhibitor, Glycogen synthase kinase inhibitor	GSK3B, CDK1, CDK5, CCNB1, CDK2, LCK	CDK inhibitor, Glycogen synthase kinase inhibitor
M1	447	81.26	Knock down	CD59	CD molecules
M1	448	81.25	Overexpression	SMARCE1
M1	449	81.23	CMap class	CDK inhibitor
M1	450	81.15	Knock down	GLI1	Zinc fingers, C2H2 type
M1	451	81.14	Compound	terfenadine	Histamine receptor antagonist		HRH1, KCNH2, CHRM1, CHRM2, CHRM3, CHRM4, CHRM5, KCNH1	Histamine receptor antagonist
M1	452	81.11	Knock down	GFPT1
M1	453	81.04	Knock down	ADAT1
M1	454	80.82	Overexpression	PRKAR1A	Protein kinase A
M1	455	80.78	Compound	benactyzine	Acetylcholine receptor antagonist			Acetylcholine receptor antagonist
M1	456	80.68	Compound	5-nonyloxytryptamine	Serotonin receptor agonist		HTR1B, HTR1D	Serotonin receptor agonist
M1	457	80.55	Compound	simvastatin	HMGCR inhibitor	HMGCR inhibitor	HMGCR, CYP2C8, CYP3A4, CYP3A5, ITGB2	HMGCR inhibitor
M1	458	80.53	Knock down	RBP1	Fatty acid binding protein family
M1	459	80.53	Compound	danusertib	Aurora kinase inhibitor	Aurora kinase inhibitor	AURKA, AURKB, AURKC, FGFR1, NTRK1, RET, BCR, SLK	Aurora kinase inhibitor, Growth factor receptor inhibitor
M1	460	80.44	Compound	BVT-948	Tyrosine phosphatase inhibitor		PTPN1, PTPN11, PTPN2	Tyrosine phosphatase inhibitor
M1	461	80.41	Overexpression	MRGPRF	GPCR / Class A : Orphans
M1	462	80.39	Knock down	MBTPS1	Subtilisin
M1	463	80.31	Knock down	TGFA
M1	464	80.27	Knock down	PTMS
M1	465	80.22	Knock down	ADAR
M1	466	80.03	Compound	GDC-0941	PI3K inhibitor	PI3K inhibitor	PIK3CG, PIK3CA, PIK3CB, PIK3CD	PI3K inhibitor
M1	467	79.97	Knock down	ARHGEF5	Rho guanine nucleotide exchange factors
M1	468	79.89	Compound	4,5-dianilinophthalimide	EGFR inhibitor	EGFR inhibitor	EGFR	EGFR inhibitor
M1	469	79.88	Compound	AG-957	Protein tyrosine kinase inhibitor		ABL1, EGFR	Protein tyrosine kinase inhibitor
M1	470	79.76	Knock down	ZNF22	Zinc fingers, C2H2 type
M1	471	79.73	Compound	DL-PDMP	Glucosyltransferase inhibitor		ASAH1, UGCG	Glucosyltransferase inhibitor
M1	472	79.72	Compound	mesna	Antioxidant			Antioxidant
M1	473	79.71	Knock down	IGF2R	CD molecules
M1	474	79.68	Compound	tunicamycin	GLCNAC phosphotransferase inhibitor		GNPTAB	GLC C phosphotransferase inhibitor
M1	475	79.57	Compound	PI-103	MTOR inhibitor	MTOR inhibitor, PI3K inhibitor	PIK3CA, PIK3CG, MTOR, PIK3CB, PIK3CD, PRKDC	MTOR inhibitor, PI3K inhibitor
M1	476	79.54	Compound	QL-X-138	MTOR inhibitor	MTOR inhibitor	BTK, JAK3, MKNK2, MTOR, PRKDC	MTOR inhibitor
M1	477	79.51	Knock down	COPZ1		Vesicular Transport LOF
M1	478	79.47	Knock down	KAT6B	Histone acetyltransferases (HATs)	Lysine acetyltransferases LOF
M1	479	79.45	Compound	digitoxin	ATPase inhibitor	ATPase inhibitor	ATP1A1	ATPase inhibitor
M1	480	79.38	Knock down	TXLNA
M1	481	79.35	Knock down	RPS13	S ribosomal proteins	Ribosomal 40s Subunit LOF
M1	482	79.3	Knock down	MCTS1
M1	483	79.2	Overexpression	SLC37A4	SLC37 family of phosphosugar/phosphate exchangers
M1	484	79.18	Overexpression	HSPB8	Heat shock proteins / HSPB
M1	485	79.16	Knock down	PSMD1	Proteasome subunits
M1	486	79.13	Overexpression	GMEB1
M1	487	79.09	Knock down	NDUFA2	Mitochondrial respiratory chain complex / Complex I
M1	488	79.07	Knock down	PARL
M1	489	78.98	Overexpression	RNF167	RING type (C3HC4) zinc fingers
M1	490	78.98	Compound	MLN-4924	Nedd activating enzyme inhibitor		E1, UBA3	Nedd activating enzyme inhibitor
M1	491	78.97	Overexpression	HOXA9	Homeoboxes / ANTP class : HOXL subclass	Homeobox Gene GOF
M1	492	78.93	Compound	perhexiline	Carnitine palmitoyltransferase inhibitor		CPT1A, CPT2	Carnitine palmitoyltransferase inhibitor
M1	493	78.9	Knock down	USP12	Ubiquitin specific peptidases	Ubiquitin-specific peptidases LOF
M1	494	78.84	Overexpression	EIF4E3	Translation Initiation Factor 4E
M1	495	78.79	Knock down	GRN
M1	496	78.78	Knock down	GMEB1
M1	497	78.78	Overexpression	DYRK3	Dyrk2 subfamily
M1	498	78.7	Knock down	ZAK	MLK subfamily
M1	499	78.63	Knock down	PRPF4B	PRP4 subfamily
M1	500	78.56	Knock down	SPDEF	ETS Transcription Factors
M1	501	78.52	Compound	HC-toxin	HDAC inhibitor	HDAC inhibitor	HDAC1	HDAC inhibitor
M1	502	78.46	Compound	apicidin	HDAC inhibitor	HDAC inhibitor	HDAC1, HDAC10, HDAC11, HDAC2, HDAC3, HDAC4, HDAC5, HDAC6, HDAC7, HDAC8, HDAC9	HDAC inhibitor
M1	503	78.46	Knock down	GATAD2A	GATA zinc finger domain containing
M1	504	78.35	Knock down	PPP4R1	Serine/threonine phosphatases / Protein phosphatase 4, regulatory subunits
M1	505	78.31	Knock down	TRIM2	RING type (C3HC4) zinc fingers
M1	506	78.27	Knock down	PXN
M1	507	78.25	Compound	crizotinib	ALK inhibitor		ALK, MET, CYP2B6, CYP3A5, MST1R, ROS1	ALK inhibitor
M1	508	78.13	Knock down	ALDH18A1	Aldehyde dehydrogenases	Aldehyde dehydroge ses LOF
M1	509	78.05	Knock down	ILF2
M1	510	78.02	Knock down	PAPOLA
M1	511	78.02	Knock down	KDM5A	Histone demethylases
M1	512	77.99	Compound	SA-792574	Microtubule inhibitor	Tubulin inhibitor	TUBB	Microtubule inhibitor
M1	513	77.95	Knock down	CHRAC1
M1	514	77.93	CMap class	NFkB pathway inhibitor
M1	515	77.93	CMap class	Leucine rich repeat kinase inhibitor
M1	516	77.92	Overexpression	BTG1
M1	517	77.89	Compound	HG-6-64-01	RAF inhibitor	PDGFR/KIT inhibitor, RAF inhibitor	ABL1, BRAF, CSF1R, EGFR, FGFR1, FLT3, KIT, MAPK11, PDGFRB, RET	RAF inhibitor
M1	518	77.88	Knock down	SEC24D
M1	519	77.86	Compound	radicicol	HSP inhibitor	HSP inhibitor	ACLY, DLAT, HSP90AB1, HSP90B1, MAP3K7, OPRM1, PDK3	HSP inhibitor
M1	520	77.84	Overexpression	TGFA
M1	521	77.82	Knock down	HN1L
M1	522	77.8	Knock down	IL6ST	IL 6 receptor family	Interleukin receptors LOF
M1	523	77.76	Knock down	CD58	CD molecules
M1	524	77.7	Knock down	TDRD3	Tudor domain containing
M1	525	77.66	Knock down	OXTR	GPCR / Class A : Vasopressin and oxytocin receptors
M1	526	77.64	Overexpression	KLF3	Kruppel like transcription factors
M1	527	77.59	Knock down	WARS	Aminoacyl tRNA synthetases / Class I
M1	528	77.54	Knock down	NDUFA5	Mitochondrial respiratory chain complex / Complex I
M1	529	77.51	Knock down	NUSAP1
M1	530	77.49	Knock down	GPR39	GPCR / Class A : Orphans
M1	531	77.38	Compound	avrainvillamide-analog-3	nucleophosmin inhibitor	Nucleophosmin inhibitor	NPM1	nucleophosmin inhibitor
M1	532	77.31	Knock down	ZNF318	Zinc fingers, C2H2 type
M1	533	77.29	Overexpression	PFKFB3
M1	534	77.07	Knock down	KCTD2
M1	535	77.05	Knock down	COL4A2	Collagens
M1	536	77.04	Overexpression	GPR139	GPCR / Class A : Orphans
M1	537	76.97	Overexpression	PHB2
M1	538	76.87	Compound	VU-0365114-2	M5 modulator		CHRM5	M5 modulator
M1	539	76.86	Compound	digoxin	ATPase inhibitor	ATPase inhibitor	ATP1A1, ABCB1, RORC, SLCO1B3	ATPase inhibitor
M1	540	76.67	Overexpression	GDI1
M1	541	76.66	Overexpression	PRAME
M1	542	76.59	Knock down	PKIG
M1	543	76.59	Knock down	MYL6B	EF hand domain containing
M1	544	76.57	Knock down	WDR67
M1	545	76.52	Overexpression	BAMBI
M1	546	76.5	Overexpression	ANXA5	Annexins
M1	547	76.39	Compound	BX-912	Pyruvate dehydrogenase kinase inhibitor		PDPK1, AKT2, CDK2, CHEK1, GSK3B, KDR, PDK1	Pyruvate dehydroge se kinase inhibitor
M1	548	76.25	Knock down	KIAA1033
M1	549	76.16	Overexpression	SLC39A8	SLC39 family of metal ion transporters
M1	550	76.14	Knock down	SPR	Short chain dehydrogenase/reductase superfamily / Classical SDR fold cluster 1
M1	551	76.06	Compound	AG-592	Tyrosine kinase inhibitor			Tyrosine kinase inhibitor
M1	552	76.05	Knock down	KLHDC2
M1	553	76.03	Compound	AM-281	Cannabinoid receptor antagonist		CNR1, CNR2, GPR55	cannabinoid receptor antagonist
M1	554	76.01	Knock down	TNFAIP3	OTU domain containing
M1	555	76.01	Knock down	IL10RB	IL 10 receptor family
M1	556	75.98	Knock down	SF3B1
M1	557	75.98	Knock down	WRN
M1	558	75.91	Overexpression	HOXC4	Homeoboxes / ANTP class : HOXL subclass	Homeobox Gene GOF
M1	559	75.9	Overexpression	SNRNP70	RNA binding motif (RRM) containing
M1	560	75.87	Compound	disulfiram	Aldehyde dehydrogenase inhibitor		ALDH2, ALDH1A2, ALDH5A1, ALDH7A1, CYP2E1, DBH, DNMT1, TRPA1	Aldehyde dehydroge se inhibitor, TRPV agonist, D methyltransferase inhibitor
M1	561	75.8	Compound	hymecromone	Monoamine oxidase inhibitor		MAOA	Monoamine oxidase inhibitor
M1	562	75.79	Knock down	POLE2	DNA polymerases	D Replication LOF
M1	563	75.73	Knock down	LYZ
M1	564	75.7	Overexpression	SUOX
M1	565	75.69	Knock down	TXNRD1
M1	566	75.64	Knock down	SLC36A1	SLC36 family of proton coupled amino acid transporters
M1	567	75.59	Knock down	ZMYM2	Zinc fingers, MYM type
M1	568	75.55	Compound	vorinostat	HDAC inhibitor	HDAC inhibitor	HDAC1, HDAC2, HDAC3, HDAC6, HDAC8, HDAC10, HDAC11, HDAC5, HDAC9	HDAC inhibitor
M1	569	75.52	Knock down	PRMT3	Protein arginine N methyltransferases
M1	570	75.5	Knock down	CENPE	Kinesins
M1	571	75.46	Knock down	PLS1	EF hand domain containing
M1	572	75.43	Knock down	EIF2B3		EIF Proteins LOF
M1	573	75.41	Knock down	AKAP8	A kinase anchor proteins
M1	574	75.35	Knock down	RPS6KL1	RSKL family
M1	575	75.35	Knock down	PRMT2	Protein arginine N methyltransferases
M1	576	75.34	Knock down	G6PD
M1	577	75.33	Compound	sirolimus	MTOR inhibitor	MTOR inhibitor	MTOR, FKBP1A, CCR5, FGF2	MTOR inhibitor
M1	578	75.11	Knock down	WIPF2
M1	579	75.09	Compound	WT-171	HDAC inhibitor		HDAC6	HDAC inhibitor
M1	580	74.98	Compound	triclosan	Enoyl [acyl carrier protein] reductase [NADH] inhibitor		DNMT1	Enoyl-[acyl-carrier-protein] reductase [ DH] inhibitor
M1	581	74.97	Knock down	FZD7	GPCR / Class F : Frizzled receptors
M1	582	74.96	Compound	triciribine	AKT inhibitor		AKT1, AKT2, AKT3	AKT inhibitor
M1	583	74.93	Knock down	NAE1	Ubiquitin like modifier activating enzymes
M1	584	74.92	Knock down	MRPS16	Mitochondrial ribosomal proteins / small subunits
M1	585	74.85	Overexpression	GADD45A
M1	586	74.7	Knock down	PAFAH1B1	WD repeat domain containing
M1	587	74.5	Knock down	ACTN1	EF hand domain containing
M1	588	74.49	Knock down	TARS	Aminoacyl tRNA synthetases / Class II
M1	589	74.47	Knock down	DHRS7	Short chain dehydrogenase/reductase superfamily / Classical SDR fold cluster 3
M1	590	74.4	Knock down	FOXJ3	Forkhead boxes
M1	591	74.2	Knock down	EIF4EBP1
M1	592	74.18	Overexpression	NONO	RNA binding motif (RRM) containing
M1	593	74.14	Compound	isoliquiritigenin	Guanylate cyclase activator		AKR1B1, HRH2, SIRT1	Guanylate cyclase activator
M1	594	74.02	Compound	doxycycline	Bacterial 30S ribosomal subunit inhibitor	Bacterial 30S ribosomal subunit inhibitor	MMP8, MMP1	Bacterial 30S ribosomal subunit inhibitor, Metalloprotei se inhibitor
M1	595	73.97	Knock down	ABHD4	Abhydrolase domain containing
M1	596	73.93	Knock down	KDELR3
M1	597	73.85	Knock down	CDK11B	Cyclin dependent kinases, PITSLRE subfamily
M1	598	73.79	Compound	mirin	MRE11A exonuclease inhibitor		MRE11A	MRE11A exonuclease inhibitor
M1	599	73.72	Overexpression	LPAR5	GPCR / Class A : Lysophospholipid receptors : Lysophosphatidic acid
M1	600	73.69	Knock down	TBL3	WD repeat domain containing
M1	601	73.53	Knock down	PPIE	RNA binding motif (RRM) containing
M1	602	73.51	Overexpression	TEAD4
M1	603	73.47	Knock down	PSEN1	Presenilin
M1	604	73.43	Knock down	CD97	Adhesion Class GPCRs
M1	605	73.41	Knock down	USP16	Ubiquitin specific peptidases
M1	606	73.38	Knock down	DARS	Aminoacyl tRNA synthetases / Class II	Aminoacyl tR synthetases class II LOF
M1	607	73.34	CMap class	AHSP Pathway LOF
M1	608	73.23	Knock down	MST1R	Type X RTKs: HGF (hepatocyte growth factor) receptor family
M1	609	73.12	Knock down	PIAS2	Zinc fingers, MIZ type
M1	610	73.1	Overexpression	GPR148	GPCR / Class A : Orphans
M1	611	73.03	Knock down	CRYZ
M1	612	73.03	Compound	SA-792728	Sphingosine kinase inhibitor		SPHK1, VCP	Sphingosine kinase inhibitor
M1	613	73.02	Knock down	LIG1
M1	614	73	Overexpression	ADCK3	ABC1 B subfamily
M1	615	72.99	Knock down	TRAFD1
M1	616	72.99	Overexpression	ZFP36L1	RING type (C3HC4) zinc fingers
M1	617	72.96	Knock down	EMR1	Adhesion Class GPCRs
M1	618	72.94	Knock down	DLD
M1	619	72.94	Knock down	CDKN1B
M1	620	72.84	Compound	cymarin	ATPase inhibitor	ATPase inhibitor	ATP1A1	ATPase inhibitor
M1	621	72.83	Knock down	SUPT5H
M1	622	72.79	Knock down	IPO4	Importins
M1	623	72.7	CMap class	IGF-1 inhibitor
M1	624	72.67	Knock down	DGKZ
M1	625	72.64	Compound	cinobufagin	ATPase inhibitor	ATPase inhibitor	ATP1A1, ATP1A2, ATP1A3, ATP1A4, ATP1B1, ATP1B2, ATP1B3, ATP1B4, FXYD2	ATPase inhibitor
M1	626	72.59	Knock down	MCM3
M1	627	72.54	Overexpression	APRT
M1	628	72.52	Knock down	APC	Armadillo repeat containing
M1	629	72.51	Knock down	KRT19	Intermediate filaments type I, keratins (acidic)
M1	630	72.46	Knock down	BCR	Rho guanine nucleotide exchange factors
M1	631	72.45	Knock down	CLK3	CDC like kinases
M1	632	72.42	Knock down	NDUFV1	Mitochondrial respiratory chain complex / Complex I
M1	633	72.4	Knock down	RPA3		D Replication LOF
M1	634	72.4	Overexpression	RIPK2	Receptor interacting protein kinase (RIPK) family
M1	635	72.3	Compound	chloroxine	Opioid receptor antagonist		OPRK1	Opioid receptor antagonist
M1	636	72.22	Compound	JNJ-26854165	HDAC inhibitor		HDAC1, HDAC10, HDAC11, HDAC2, HDAC3, HDAC4, HDAC5, HDAC6, HDAC7, HDAC8, HDAC9, MDM2	HDAC inhibitor
M1	637	72.17	Compound	SB-216763	Glycogen synthase kinase inhibitor	Glycogen synthase kinase inhibitor	GSK3B, CC 2, CDK2, GSK3A	Glycogen synthase kinase inhibitor
M1	638	72.13	Knock down	IL2RA	IL 2 receptor family
M1	639	72.11	Knock down	PSMB1	Proteasome subunits	Proteasome Pathway LOF
M1	640	72.11	Knock down	PCMT1
M1	641	72.1	Knock down	NR1H4	Liver X receptor like receptors
M1	642	72.1	Overexpression	FGR	Src family
M1	643	72.04	Knock down	CCRN4L
M1	644	72.03	Overexpression	FADD		NFKB Activation GOF
M1	645	72.01	Knock down	PRNP	CD molecules
M1	646	71.96	Knock down	CHERP	G patch domain containing
M1	647	71.94	Knock down	CALR
M1	648	71.92	Knock down	UVRAG		C2 domain containing LOF
M1	649	71.83	Compound	YM-155	Survivin inhibitor		BIRC5	Survivin inhibitor
M1	650	71.8	Knock down	FANCL	Fanconi anemia, complementation groups
M1	651	71.78	Overexpression	NUSAP1
M1	652	71.77	Knock down	STK3	MST subfamily
M1	653	71.76	Overexpression	SATB2	Homeoboxes / CUT class
M1	654	71.73	Overexpression	STK33	CAMK unique family
M1	655	71.73	Knock down	SLC7A9	SLC7 family
M1	656	71.65	Knock down	AP1S2
M1	657	71.62	Compound	carmofur	Thymidylate synthase inhibitor	Thymidylate synthase inhibitor	TYMS	Thymidylate synthase inhibitor
M1	658	71.6	Knock down	SMOC2	EF hand domain containing
M1	659	71.48	Knock down	WWOX	Short chain dehydrogenase/reductase superfamily / Classical SDR fold cluster 2
M1	660	71.46	Knock down	MSH2
M1	661	71.45	Knock down	SMYD3	Chromatin modifying enzymes / K methyltransferases
M1	662	71.43	Overexpression	ZNF610	Zinc fingers, C2H2 type
M1	663	71.42	Knock down	NUP93		Nucleoporin LOF
M1	664	71.41	Overexpression	STAT4	SH2 domain containing
M1	665	71.36	Overexpression	MXD3	Basic helix loop helix proteins
M1	666	71.35	Compound	JLK-6	Gamma secretase inhibitor	Gamma secretase inhibitor	PSEN1	Gamma secretase inhibitor, Anti-amyloidogenic
M1	667	71.3	Compound	D-64406	PDGFR receptor inhibitor	PDGFR/KIT inhibitor	FLT3, PDGFRA, PDGFRB	PDGFR receptor inhibitor
M1	668	71.27	Knock down	DHDDS
M1	669	71.26	Overexpression	QPRT
M1	670	71.19	Knock down	SLC7A5	SLC7 family
M1	671	71.17	Overexpression	IKBKG	Zinc fingers, C2HC type containing
M1	672	71.13	Knock down	LYPD3
M1	673	71.1	Compound	pepstatin	Aspartic protease inhibitor		CTSB, CTSD, CTSL, REN	Aspartic protease inhibitor
M1	674	71.09	Knock down	SPRY2
M1	675	71.09	Knock down	NUMB
M1	676	71.07	Overexpression	SLC1A1	Glutamate transporter subfamily
M1	677	71.06	Knock down	TMED10
M1	678	71.02	CMap class	DNA synthesis inhibitor
M1	679	71.01	Compound	calyculin	Protein phosphatase inhibitor		PPP1CA, PPP1CC, PPP2CA	Protein phosphatase inhibitor
M1	680	71	Knock down	MAP3K4	MAPKKK:STE11 family
M1	681	70.99	Knock down	PBX1	Homeoboxes / TALE class
M1	682	70.94	Knock down	SNX6	Sorting nexins
M1	683	70.94	Overexpression	SYPL1
M1	684	70.92	Knock down	ANKRD10	Ankyrin repeat domain containing
M1	685	70.89	Overexpression	CSNK2B	Casein kinase 2 (CK2) family
M1	686	70.88	Knock down	SREBF2	Basic helix loop helix proteins
M1	687	70.87	Knock down	CBR3	Short chain dehydrogenase/reductase superfamily / Classical SDR fold cluster 1
M1	688	70.81	Knock down	NAB1
M1	689	70.62	Knock down	GNB5	WD repeat domain containing
M1	690	70.46	Knock down	MACF1	EF hand domain containing
M1	691	70.39	Overexpression	G6PC
M1	692	70.36	Knock down	AURKAIP1
M1	693	70.35	Compound	erbstatin-analog	EGFR inhibitor		EGFR	EGFR inhibitor
M1	694	70.19	Knock down	TMEM5
M1	695	70.19	Knock down	HMGCS1	Lanosterol biosynthesis pathway
M1	696	70.16	Overexpression	ERG	ETS Transcription Factors
M1	697	69.86	Overexpression	FLI1	ETS Transcription Factors
M1	698	69.84	Compound	SB-415286	Glycogen synthase kinase inhibitor	Glycogen synthase kinase inhibitor	GSK3B, GSK3A, RPS6KB1	Glycogen synthase kinase inhibitor
M1	699	69.82	Overexpression	RNF11	RING type (C3HC4) zinc fingers
M1	700	69.81	Knock down	DCPS
M1	701	69.77	Overexpression	RCHY1	RING type (C3HC4) zinc fingers
M1	702	69.76	Overexpression	NPDC1
M1	703	69.72	Knock down	RFC1	ATPases / AAA type
M1	704	69.7	Knock down	TRIP10		Minor histocompatibility antigens LOF
M1	705	69.68	Knock down	HEY1	Basic helix loop helix proteins
M1	706	69.44	Knock down	SMURF2		BMP Sig ling LOF
M1	707	69.43	Overexpression	ORMDL3
M1	708	69.42	Knock down	PDHX
M1	709	69.37	Knock down	ETV1	ETS Transcription Factors
M1	710	69.36	Overexpression	NSA2
M1	711	69.31	Overexpression	RPF1
M1	712	69.25	Knock down	PIK3R4	Phosphatidylinositol kinases
M1	713	69.19	Overexpression	HOXC9	Homeoboxes / ANTP class : HOXL subclass	Homeobox Gene GOF
M1	714	69.17	Compound	sorafenib	FLT3 inhibitor	FLT3 inhibitor, PDGFR/KIT inhibitor, RAF inhibitor, VEGFR inhibitor	RET, BRAF, FLT3, KDR, RAF1, FLT1, FLT4, KIT, DDR2, FGFR1, PDGFRB, CYP2B6, CYP2C8, CYP3A5, PDGFB, SLCO1B3	FLT3 inhibitor, KIT inhibitor, PDGFR receptor inhibitor, RAF inhibitor, VEGFR inhibitor, RET tyrosine kinase inhibitor
M1	715	69.1	Compound	flucytosine	Antifungal		DNMT1	Antifungal
M1	716	69.07	Knock down	MAP2K5	MAPKK:STE7 family
M1	717	69.06	Knock down	YY1	INO80 complex subunits
M1	718	68.83	Compound	heliomycin	ATP synthase inhibitor			ATP synthase inhibitor
M1	719	68.73	Knock down	SQLE	Lanosterol biosynthesis pathway
M1	720	68.73	Knock down	JMJD6
M1	721	68.71	Knock down	IGF2BP3	RNA binding motif (RRM) containing
M1	722	68.65	Overexpression	PRKCE	Eta subfamily
M1	723	68.62	Knock down	ETS1	ETS Transcription Factors
M1	724	68.56	Knock down	CROT
M1	725	68.56	Knock down	AATF
M1	726	68.51	Overexpression	ECH1
M1	727	68.48	Knock down	AIMP2
M1	728	68.47	Knock down	ASNS
M1	729	68.21	Compound	cefalexin	Bacterial cell wall synthesis inhibitor	Bacterial cell wall synthesis inhibitor		Bacterial cell wall synthesis inhibitor
M1	730	68.2	Knock down	TRAPPC3	Trafficking protein particle complex
M1	731	68.2	Overexpression	GCAT
M1	732	68.02	Knock down	KIAA1279
M1	733	68	Knock down	MUT
M1	734	67.88	Knock down	SH3BP5
M1	735	67.87	CMap class	Heat shock 70kDa proteins LOF
M1	736	67.81	Knock down	DYRK1A	Dyrk1 subfamily
M1	737	67.76	Knock down	FECH		AHSP Pathway LOF
M1	738	67.75	Compound	sunitinib	FLT3 inhibitor	FLT3 inhibitor, PDGFR/KIT inhibitor, RAF inhibitor, VEGFR inhibitor	FLT3, KDR, KIT, FLT4, FLT1, PDGFRA, PDGFRB, RET, CSF1R, FGFR1	FLT3 inhibitor, KIT inhibitor, PDGFR receptor inhibitor, RET tyrosine kinase inhibitor, VEGFR inhibitor
M1	739	67.58	Overexpression	LANCL1
M1	740	67.58	Compound	WR-216174	PFMRK inhibitor			PFMRK inhibitor
M1	741	67.47	Knock down	KIF14	Kinesins
M1	742	67.4	Knock down	GYS1	Glycosyltransferase group 1 domain containing
M1	743	67.32	Knock down	GPR110	Adhesion Class GPCRs
M1	744	67.32	Overexpression	HSF1
M1	745	67.24	Knock down	COX5A	Mitochondrial respiratory chain complex	Mitochondrial complex IV LOF
M1	746	67.22	Knock down	CAMKK2	Meta subfamily
M1	747	67.15	Knock down	ERBB2	Type I RTKs: ErbB (epidermal growth factor) receptor family
M1	748	67.13	Knock down	ZRANB2	Zinc fingers, RAN binding domain containing	Zinc fingers RanBP2 type LOF
M1	749	67.11	Knock down	MYCL1
M1	750	67.08	Overexpression	INHBE
M1	751	66.98	Knock down	TRAM2
M1	752	66.96	Knock down	FGFR3	Type V RTKs: FGF (fibroblast growth factor) receptor family
M1	753	66.95	Knock down	AOC3	Oxidoreductases
M1	754	66.73	Knock down	PDS5A
M1	755	66.68	CMap class	Aminoacyl tRNA synthetases class II LOF
M1	756	66.67	Overexpression	RNPS1	RNA binding motif (RRM) containing
M1	757	66.65	Knock down	GGPS1	Lanosterol biosynthesis pathway
M1	758	66.61	Knock down	GPR153	GPCR / Class A : Orphans
M1	759	66.57	Knock down	GCH1
M1	760	66.54	Overexpression	ADRBK1	BARK/GRK2 subfamily
M1	761	66.52	Knock down	DLGAP5
M1	762	66.49	Knock down	SSB	La ribonucleoprotein domain containing
M1	763	66.44	Overexpression	ZNF653	Zinc fingers, C2H2 type
M1	764	66.44	Knock down	ICAM1	CD molecules
M1	765	66.41	Overexpression	CSNK1G2	Casein kinase 1 (CK1) family
M1	766	66.41	Overexpression	TUBB3	Tubulins
M1	767	66.39	Overexpression	IRAK2	Interleukin 1 receptor associated kinase (IRAK) family
M1	768	66.36	Knock down	ALDOC
M1	769	66.35	Knock down	MEF2A	Myocyte enhancer factors
M1	770	66.35	Knock down	BAZ2B	Zinc fingers, PHD type
M1	771	66.31	Knock down	GFOD2
M1	772	66.3	Overexpression	SLC2A6	Solute carriers
M1	773	66.21	Overexpression	SLC3A2	SLC3 family
M1	774	66.19	Knock down	UBE2V1	Ubiquitin conjugating enzymes E2
M1	775	66.13	Compound	digoxigenin	Steroid		ATP1A1	Steroid
M1	776	66.07	Compound	epothilone	Microtubule inhibitor	Tubulin inhibitor	TUBA1A, TUBA1B, TUBA1C, TUBA3C, TUBA4A, TUBA8, TUBB, TUBB1, TUBB3, TUBB4A, TUBB4B	Microtubule inhibitor
M1	777	66.07	Knock down	TIMM9
M1	778	66.06	Overexpression	TIRAP
M1	779	66.04	Knock down	ATP2A2	Calcium ATPases
M1	780	66.03	Knock down	TOMM34	Tetratricopeptide (TTC) repeat domain containing
M1	781	66.02	Knock down	GGH	Gamma glutamyl hydrolase
M1	782	66.01	Overexpression	CASP2	Caspases
M1	783	65.94	Knock down	HLA-DQB1	Immunoglobulin superfamily / C1 set domain containing
M1	784	65.92	Overexpression	PTGER4	GPCR / Class A : Prostanoid receptors
M1	785	65.84	Knock down	MTF2	Zinc fingers, PHD type
M1	786	65.84	Knock down	GTF2H2	General transcription factors
M1	787	65.83	Knock down	IRF9
M1	788	65.82	Knock down	BAG3
M1	789	65.78	Knock down	TIAM1	Rho guanine nucleotide exchange factors
M1	790	65.76	Knock down	LRRC32
M1	791	65.72	Knock down	ZNF134	Zinc fingers, C2H2 type
M1	792	65.72	Knock down	CIRBP	RNA binding motif (RRM) containing
M1	793	65.7	Knock down	DDX5	DEAD boxes
M1	794	65.68	Knock down	ANO10	Calcium activated chloride channel
M1	795	65.67	Knock down	HSPA5	Heat shock proteins / HSP70	Heat shock 70kDa proteins LOF
M1	796	65.62	Compound	XMD-885	Leucine rich repeat kinase inhibitor	Leucine rich repeat kinase inhibitor	LRRK2, MAPK7	Leucine rich repeat kinase inhibitor, MAP kinase inhibitor
M1	797	65.58	Knock down	VPS72
M1	798	65.5	Knock down	CTSB	Cathepsins
M1	799	65.45	Knock down	RAP1GDS1	Armadillo repeat containing
M1	800	65.43	Knock down	THADA
M1	801	65.39	Knock down	PLCG2	Phosphoinositide specific phospholipase C
M1	802	65.37	Knock down	ZPBP2	Immunoglobulin superfamily / Immunoglobulin like domain containing
M1	803	65.24	CMap class	C2 domain containing LOF
M1	804	65.22	Knock down	LRRK2	Leucine rich repeat kinase (LRRK) family
M1	805	65.21	Compound	phorbol-12-myristate-13-acetate	PKC activator	PKC activator	CD4, KCNT2, PRKCA, TRPV4	PKC activator
M1	806	65.2	Knock down	ADA	Adenosine turnover
M1	807	65.19	Compound	TPCA-1	IKK inhibitor	IKK inhibitor	IKBKB	IKK inhibitor
M1	808	65.17	Compound	emodic-acid	Laxative			Laxative
M1	809	65.15	Knock down	ABL2	Abl family
M1	810	65.15	Overexpression	SRP14
M1	811	65.13	Overexpression	DDR1	Type XVI RTKs: DDR (collagen receptor) family
M1	812	65.09	Knock down	MPZL1	Immunoglobulin superfamily / V set domain containing
M1	813	65.06	Compound	latrunculin-b	Actin polymerization inhibitor		ACTA1, MKL1, SPIRE2	Actin polymerization inhibitor, Unidentified pharmacological activity
M1	814	65.05	Knock down	ERO1L
M1	815	65	Knock down	RERG
M1	816	64.97	Overexpression	OVOL2	Zinc fingers, C2H2 type
M1	817	64.95	Overexpression	POU5F1	Homeoboxes / POU class	Homeobox Gene GOF
M1	818	64.9	Knock down	PIK3CG	Phosphatidylinositol kinases	PI3K Sig ling LOF
M1	819	64.82	Knock down	ZER1	ZYG11 cell cycle regulator family
M1	820	64.81	Compound	RO-08-2750	NGF binding inhibitor		NGFR, NGF	NGF binding inhibitor
M1	821	64.7	Knock down	SETDB1	Histone methyltransferases (HMTs)
M1	822	64.67	Knock down	CCNA1		Cyclins LOF
M1	823	64.67	Overexpression	PTTG1
M1	824	64.66	Compound	PHA-665752	c Met inhibitor		MET	c-Met inhibitor
M1	825	64.64	Knock down	GLI3	Zinc fingers, C2H2 type
M1	826	64.56	Compound	flavokavain-b	Antineoplastic		HIF1A	Antineoplastic
M1	827	64.5	Overexpression	CRY1
M1	828	64.49	Overexpression	ZNF300	Zinc fingers, C2H2 type
M1	829	64.49	Overexpression	ZNF296	Zinc fingers, C2H2 type
M1	830	64.41	Overexpression	SNX11	Sorting nexins
M1	831	64.38	Compound	narciclasine	Coflilin signaling pathway activator		RHOA	Coflilin signaling pathway activator, LIM kinase activator, Rho associated kinase activator
M1	832	64.37	Knock down	HPGD	Prostaglandin synthases
M1	833	64.35	Overexpression	LPL
M1	834	64.3	Compound	nomilin	HSP inhibitor			HSP inhibitor
M1	835	64.25	Knock down	YTHDF1
M1	836	64.24	Overexpression	NMT1
M1	837	64.23	Knock down	FANCA	Fanconi anemia, complementation groups
M1	838	64.23	Knock down	ARHGAP35	Rho GTPase activating proteins
M1	839	64.17	Knock down	FBXL12	F boxes / Leucine rich repeats
M1	840	64.17	Overexpression	PRDM1	Zinc fingers, C2H2 type
M1	841	64.14	Overexpression	ELK1	ETS Transcription Factors
M1	842	64.13	Knock down	RPS7	S ribosomal proteins	Ribosomal 40s Subunit LOF
M1	843	64.09	Knock down	HIF1A	Basic helix loop helix proteins
M1	844	64.04	Knock down	CEBPG	basic leucine zipper proteins
M1	845	64	Overexpression	GATA2	GATA zinc finger domain containing
M1	846	64	Compound	GR-127935	Serotonin receptor antagonist	Serotonin receptor antagonist	HTR1B, HTR1D, HTR1A, HTR2A, HTR2C, HTR1E, HTR1F, HTR2B, HTR6	Serotonin receptor antagonist
M1	847	64	Compound	cytochalasin-b	Microtubule inhibitor		ACTB	Microtubule inhibitor
M1	848	63.97	Knock down	CLPX	ATPases / AAA type
M1	849	63.9	Knock down	ATP6V0B	ATPases / V type	V type ATPases LOF
M1	850	63.84	Overexpression	DYRK2	Dyrk2 subfamily
M1	851	63.79	Compound	TER-14687	Inhibitor of translocation of PKCq in T cells		PRKCQ	Inhibitor of translocation of PKCq in T cells
M1	852	63.78	Compound	obatoclax	BCL inhibitor	BCL inhibitor	BCL2, BCL2L1, MCL1	BCL inhibitor
M1	853	63.7	Compound	AG-490	EGFR inhibitor		JAK2, JAK3, EGFR, STAT3	EGFR inhibitor, ErbB2 inhibitor, JAK inhibitor
M1	854	63.68	Knock down	KCNG1	Voltage gated potassium channels
M1	855	63.54	Overexpression	P2RY2	GPCR / Class A : Purinergic receptors, P2Y	Purinergic receptors P2Y GOF
M1	856	63.48	Knock down	PTPLAD1
M1	857	63.36	Knock down	ALDOA
M1	858	63.31	Knock down	MLEC
M1	859	63.29	Knock down	BDH1	Short chain dehydrogenase/reductase superfamily / Classical SDR fold cluster 2
M1	860	63.22	Overexpression	STAT1	SH2 domain containing
M1	861	63.21	Knock down	KAT7	Histone acetyltransferases (HATs)
M1	862	63.16	Knock down	GOLT1B
M1	863	63.09	Knock down	PAFAH1B2
M1	864	62.93	Overexpression	PSMB8	Proteasome (prosome, macropain) subunits
M1	865	62.88	Overexpression	DUSP14	Protein tyrosine phosphatases / Class I Cys based PTPs : Atypical dual specificity phosphatases
M1	866	62.85	Knock down	PLK1	Polo like kinase (PLK) family
M1	867	62.85	Knock down	MKNK2	MKN subfamily
M1	868	62.83	Knock down	SKAP2	Pleckstrin homology (PH) domain containing	Akt Sig ling LOF
M1	869	62.82	Compound	cerivastatin	HMGCR inhibitor	HMGCR inhibitor	HMGCR, CYP2C8, CYP3A5	HMGCR inhibitor
M1	870	62.75	Knock down	POFUT1	Fucosyltransferases
M1	871	62.72	Knock down	PAPD7
M1	872	62.67	CMap class	Ribosomal 40s Subunit LOF
M1	873	62.66	Compound	SB-590885	RAF inhibitor	RAF inhibitor	BRAF	RAF inhibitor
M1	874	62.65	Knock down	RAN
M1	875	62.65	Overexpression	PLK1	Polo like kinase (PLK) family
M1	876	62.55	Compound	cyclopiazonic-acid	ATPase inhibitor	ATPase inhibitor	ATP2A1	ATPase inhibitor
M1	877	62.45	Overexpression	RPL19	L ribosomal proteins
M1	878	62.43	Compound	lofepramine	Norepinephrine reuptake inhibitor		SLC6A2, SLC6A4	Norepinephrine reuptake inhibitor, Serotonin reuptake inhibitor
M1	879	62.34	Knock down	EIF3J
M1	880	62.25	Knock down	MTHFD1
M1	881	62.19	Knock down	PPIC
M1	882	62.18	Knock down	RPTOR	WD repeat domain containing
M1	883	62.09	Knock down	ME2
M1	884	62.06	Compound	oligomycin-a	ATP synthase inhibitor	ATPase inhibitor, ATP synthase inhibitor	ATP5A1	ATP synthase inhibitor, ATPase inhibitor
M1	885	62.01	Knock down	CAPG
M1	886	61.94	Compound	ivermectin	GABA receptor agonist		CHR 7, GABRB3, GLRA3, P2RX7	GABA receptor agonist
M1	887	61.94	Overexpression	STK38	NDR family
M1	888	61.9	Overexpression	DIABLO
M1	889	61.86	Knock down	FZD5	GPCR / Class F : Frizzled receptors
M1	890	61.83	Knock down	PSMA3	Proteasome subunits	Proteasome Pathway LOF
M1	891	61.83	Overexpression	ALDH6A1	Aldehyde dehydrogenases
M1	892	61.8	Overexpression	BTRC	F boxes / WD 40 domains
M1	893	61.77	Overexpression	TFF2
M1	894	61.77	Knock down	GATA6	GATA zinc finger domain containing
M1	895	61.73	Knock down	FKBP8	Tetratricopeptide (TTC) repeat domain containing
M1	896	61.72	Compound	evoxine	Furoquinoline alkaloid			Furoquinoline alkaloid
M1	897	61.72	Knock down	CTNNAL1	Catenins
M1	898	61.71	Compound	pazufloxacin	Topoisomerase inhibitor			Topoisomerase inhibitor
M1	899	61.62	Overexpression	TNFSF13B	CD molecules
M1	900	61.61	Compound	neratinib	EGFR inhibitor	EGFR inhibitor	EGFR, ERBB2, ERBB4, KDR	EGFR inhibitor
M1	901	61.6	Knock down	ZNF434
M1	902	61.53	Overexpression	HMGB2	High mobility group / Canonical
M1	903	61.53	Overexpression	EIF4EBP2
M1	904	61.52	Knock down	UBE2J1	Ubiquitin conjugating enzymes E2
M1	905	61.49	Knock down	SULT2B1	Sulfotransferases, cytosolic
M1	906	61.48	Knock down	FDX1
M1	907	61.4	Overexpression	UCK2
M1	908	61.39	Knock down	AURKB	Aurora kinase
M1	909	61.37	Overexpression	GSTP1	Glutathione S transferases
M1	910	61.31	Overexpression	ACAT2	Lanosterol biosynthesis pathway
M1	911	61.31	Knock down	HINT1
M1	912	61.26	Overexpression	RPA2
M1	913	61.24	Overexpression	MBNL1	Zinc fingers, CCCH type domain containing
M1	914	61.22	Compound	vinorelbine	Tubulin inhibitor	Tubulin inhibitor	TUBB	Tubulin inhibitor
M1	915	61.15	Overexpression	CSNK1D	Casein kinase 1 (CK1) family
M1	916	61.13	Compound	GANT-61	GLI antagonist		DHH, IHH	GLI antagonist
M1	917	61.11	Knock down	ABCA1	ATP binding cassette transporters / subfamily A
M1	918	61.11	Overexpression	KIAA1279
M1	919	61.03	Knock down	TTC3	RING type (C3HC4) zinc fingers
M1	920	61	Compound	avrainvillamide-analog-5	nucleophosmin inhibitor	Nucleophosmin inhibitor	NPM1	nucleophosmin inhibitor
M1	921	60.98	Knock down	SFMBT1	Sterile alpha motif (SAM) domain containing
M1	922	60.94	Knock down	PPP1CA	Serine/threonine phosphatases / Protein phosphatase, catalytic subunits	Protein phosphatase catalytic subunits LOF
M1	923	60.92	Knock down	HSP90AA1	Heat shock proteins / HSPC
M1	924	60.91	Knock down	FLI1	ETS Transcription Factors
M1	925	60.88	Knock down	ABAT	GABA turnover
M1	926	60.86	Knock down	ZNF805	Zinc fingers, C2H2 type
M1	927	60.78	Compound	chelidonine	Tubulin inhibitor	Tubulin inhibitor		Tubulin inhibitor
M1	928	60.78	Knock down	RIPK3	Receptor interacting protein kinase (RIPK) family
M1	929	60.77	Knock down	SET
M1	930	60.74	Knock down	UBE2L6	Ubiquitin conjugating enzymes E2
M1	931	60.72	Overexpression	PYCR1
M1	932	60.72	Compound	niguldipine	Calcium channel blocker		ADRA1A, CAC 1C, ADRA1B, ADRA1D	Calcium channel blocker, Adrenergic receptor antagonist
M1	933	60.69	CMap class	ATPase inhibitor
M1	934	60.67	Compound	SU-11274	Hepatocyte growth factor receptor inhibitor		MET	Hepatocyte growth factor receptor inhibitor, Tyrosine kinase inhibitor
M1	935	60.66	Compound	etomoxir	Carnitine palmitoyltransferase inhibitor		CPT1A, CPT1B	Carnitine palmitoyltransferase inhibitor
M1	936	60.65	Overexpression	MRGPRX4	GPCR / Class A : Orphans
M1	937	60.6	Knock down	BLMH
M1	938	60.56	Knock down	ZBTB25	BTB/POZ domain containing
M1	939	60.53	CMap class	Ubiquitin-specific peptidases LOF
M1	940	60.52	Knock down	ARFIP2
M1	941	60.51	Compound	geldanamycin	HSP inhibitor	HSP inhibitor	HSP90AA1, HSP90AB1	HSP inhibitor
M1	942	60.49	Knock down	TK1
M1	943	60.44	Overexpression	OPA1
M1	944	60.37	Overexpression	BCKDK	Pyruvate dehydrogenase kinase (PDHK) family
M1	945	60.37	Knock down	P2RX4	Ligand gated ion channels / Purinergic receptors, ionotropic
M1	946	60.34	Knock down	BRD3	Bromodomain kinase (BRDK) family
M1	947	60.31	Knock down	DNTTIP2
M1	948	60.29	Knock down	TOPBP1
M1	949	60.25	Knock down	TARDBP	RNA binding motif (RRM) containing
M1	950	60.17	Knock down	EHHADH
M1	951	60.15	Overexpression	TXLNA
M1	952	60.11	Knock down	TSG101
M1	953	60.11	Knock down	JAZF1	Zinc fingers, C2H2 type
M1	954	60.1	Compound	butoconazole	Bacterial cell wall synthesis inhibitor			Bacterial cell wall synthesis inhibitor
M1	955	60.07	Compound	aminogenistein	SRC inhibitor		LCK	SRC inhibitor
M1	956	60.07	Knock down	GABARAPL1
M1	957	59.95	Compound	R-59022	Diacylglycerol kinase inhibitor		DGKA	Diacylglycerol kinase inhibitor, Protein kinase inhibitor
M1	958	59.87	Compound	nocodazole	Tubulin inhibitor	Tubulin inhibitor	HPGDS	Tubulin inhibitor
M1	959	59.85	Knock down	ZNF300	Zinc fingers, C2H2 type
M1	960	59.83	Overexpression	DAP
M1	961	59.82	Overexpression	DAXX
M1	962	59.8	Compound	biotin	Vitamin B		ACACA, ACACB, HLCS, MCCC1, MCCC2, PC, PCCA, PCCB, SLC5A6	Vitamin B
M1	963	59.73	Knock down	REL	NFkappaB transcription factor family
M1	964	59.73	Knock down	PREB	WD repeat domain containing
M1	965	59.63	Knock down	VPS28
M1	966	59.61	Knock down	BID	Endogenous ligands
M1	967	59.55	Compound	WZ-3146	EGFR inhibitor		EGFR	EGFR inhibitor
M1	968	59.53	Overexpression	IGFBP4	insulin like growth factor (IGF) binding proteins
M1	969	59.47	Overexpression	RGS4	Regulators of G protein signaling
M1	970	59.45	Knock down	MDM2		Zinc fingers RanBP2 type LOF
M1	971	59.36	Knock down	CDK4	Cyclin dependent kinases, CDK4 subfamily	Cyclin dependent kinases LOF
M1	972	59.2	Overexpression	DUSP6	Protein tyrosine phosphatases / Class I Cys based PTPs : MAP kinase phosphatases
M1	973	59.19	Compound	rhamnetin	HDAC inhibitor		ALOX5, MAPK8	HDAC inhibitor
M1	974	59.17	Knock down	AXL	Fibronectin type III domain containing
M1	975	59.15	Compound	scriptaid	HDAC inhibitor	HDAC inhibitor	HDAC1, HDAC2, HDAC3, HDAC4, HDAC5, HDAC6, HDAC7, HDAC8, HDAC9	HDAC inhibitor
M1	976	59.14	Compound	tyrphostin-AG-538	IGF 1 inhibitor		EGFR	IGF-1 inhibitor
M1	977	59.1	Overexpression	RORC	Retinoic acid related orphans
M1	978	59.05	Compound	salubrinal	Eukaryotic translation initiation factor inhibitor		EIF2S1, SLC6A9	Eukaryotic translation initiation factor inhibitor
M1	979	58.99	Compound	MW-STK33-3B	Potassium channel activator			Potassium channel activator
M1	980	58.94	Knock down	RAB31	RAB, member RAS oncogene
M1	981	58.87	Overexpression	HMGN5	High mobility group / Canonical
M1	982	58.86	Knock down	ZNF174	Zinc fingers, C2H2 type
M1	983	58.83	Knock down	ACTB
M1	984	58.81	Knock down	STK38	NDR family
M1	985	58.76	Knock down	RPS9	S ribosomal proteins	Ribosomal 40s Subunit LOF
M1	986	58.75	Knock down	ZFAND6	Zinc fingers, AN1 type domain containing
M1	987	58.69	Overexpression	GSTZ1	Glutathione S transferases / Soluble
M1	988	58.69	Knock down	ANP32E	ANP32 acidic nuclear phosphoproteins
M1	989	58.68	Compound	hydrocortisone	Glucocorticoid receptor agonist	Glucocorticoid receptor agonist	ANXA1, NOS2, NR3C1, NR3C2	Glucocorticoid receptor agonist
M1	990	58.68	Knock down	ERGIC2
M1	991	58.68	Knock down	ADSS
M1	992	58.67	Overexpression	HAX1
M1	993	58.59	Knock down	GNAI1
M1	994	58.54	Overexpression	EIF2B2
M1	995	58.47	Compound	cycloheximide	Protein synthesis inhibitor	Protein synthesis inhibitor	GSK3B, RPL3	Protein synthesis inhibitor
M1	996	58.45	Compound	nitazoxanide	Pyruvate ferredoxin oxidoreductase inhibitor			Pyruvate ferredoxin oxidoreductase inhibitor
M1	997	58.44	Knock down	GTF2A2	General transcription factors
M1	998	58.42	Overexpression	MSH2
M1	999	58.37	Knock down	CYTH1	Pleckstrin homology (PH) domain containing
M1	1000	58.29	Knock down	RXRA	Retinoid X receptors
M1	1001	58.28	Knock down	RFNG	Beta 3 glycosyltransferases
M1	1002	58.27	Knock down	GPR112	Adhesion Class GPCRs
M1	1003	58.23	Knock down	APOH	Apolipoproteins
M1	1004	58.21	Knock down	TOR1A
M1	1005	58.21	Knock down	NPEPL1	Leucyl aminopeptidase
M1	1006	58.15	Knock down	FDXR
M1	1007	58.14	CMap class	Homeobox Gene GOF
M1	1008	58.14	Compound	MNITMT	Lymphocyte inhibitor			Lymphocyte inhibitor
M1	1009	58.1	Compound	gedunin	HSP inhibitor		HSP90AA1	HSP inhibitor
M1	1010	58.1	Knock down	CCNF	F boxes / other
M1	1011	58.09	Overexpression	IDH2
M1	1012	58.05	Knock down	G6PC
M1	1013	57.99	Compound	proscillaridin	ATPase inhibitor	ATPase inhibitor	ATP1A1	ATPase inhibitor
M1	1014	57.97	Overexpression	LIPH
M1	1015	57.93	Knock down	PTPLA
M1	1016	57.91	Overexpression	ACVR1	Type I receptor serine/threonine kinases
M1	1017	57.86	Knock down	PSMD3	Proteasome (prosome, macropain) subunits
M1	1018	57.84	Knock down	LRP4	Low density lipoprotein receptors
M1	1019	57.83	Compound	flupentixol	Dopamine receptor antagonist		DRD2, DRD1, ADRA1A, CHRM1, DRD3, DRD5, HTR2A	Dopamine receptor antagonist
M1	1020	57.83	Compound	clofarabine	Ribonucleoside reductase inhibitor	Ribonucleotide reductase inhibitor	RRM1, POLA1, RRM2, SLC22A8	Ribonucleoside reductase inhibitor
M1	1021	57.74	Compound	phenolphthalein	Indicator dye			Indicator dye
M1	1022	57.72	Knock down	AKAP1	A kinase anchor proteins
M1	1023	57.5	Compound	sarmentogenin	ATPase inhibitor	ATPase inhibitor	ATP1A1	ATPase inhibitor
M1	1024	57.48	Knock down	HRSP12
M1	1025	57.42	Knock down	IER3
M1	1026	57.36	Knock down	SEC61A2
M1	1027	57.36	Compound	phenoxybenzamine	Adrenergic receptor antagonist		ADRA2B, ADRA1A, ADRA1B, ADRA1D, ADRA2A, ADRA2C, ADRB2, CALM1	Adrenergic receptor antagonist
M1	1028	57.34	Knock down	SERPINE1	Serine (or cysteine) peptidase inhibitors
M1	1029	57.3	Overexpression	NDUFS6	Mitochondrial respiratory chain complex / Complex I
M1	1030	57.26	Knock down	KDM4C	Histone demethylases
M1	1031	57.23	Knock down	POLR2K	RNA polymerase subunits	R Polymerase Enzymes LOF
M1	1032	57.2	Overexpression	DIDO1	Zinc fingers, PHD type
M1	1033	57.18	Compound	CV-1808	Adenosine receptor agonist	Adenosine receptor agonist	ADORA2A, ADORA2B	Adenosine receptor agonist
M1	1034	57.03	Knock down	ZNF418	Zinc fingers, C2H2 type
M1	1035	57.02	Compound	podophyllotoxin	Microtubule inhibitor	Tubulin inhibitor	IGF1R, CASP3, TOP2A, TUBA4A, TUBB	Microtubule inhibitor, Tubulin inhibitor
M1	1036	56.97	Knock down	CCDC92
M1	1037	56.94	Knock down	MGLL	Endocannabinoid turnover
M1	1038	56.9	Compound	pilocarpine	Acetylcholine receptor agonist		CHRM3, CHRM1, CHRM2, CHRM4, CHRM5	Acetylcholine receptor agonist
M1	1039	56.86	Overexpression	STK11	LKB subfamily
M1	1040	56.83	Overexpression	NT5E	Adenosine turnover
M1	1041	56.8	Overexpression	ACADS
M1	1042	56.79	Compound	vanoxerine	Dopamine uptake inhibitor		SLC6A3, MAOA, MAOB	Dopamine uptake inhibitor
M1	1043	56.77	Overexpression	CARD9
M1	1044	56.72	Knock down	MAP4K4	MAPKKKK:MSN subfamily
M1	1045	56.71	Knock down	FBXO21	F boxes / other
M1	1046	56.7	Overexpression	TNFSF13	CD molecules
M1	1047	56.69	Overexpression	UBE2E3	Ubiquitin conjugating enzymes E2
M1	1048	56.66	Compound	arachidonyl-trifluoro-methane	Cytosolic phospholipase inhibitor		PLA2G4A	Cytosolic phospholipase inhibitor
M1	1049	56.64	Knock down	RPS3	S ribosomal proteins	Ribosomal 40s Subunit LOF
M1	1050	56.62	Compound	anagrelide	Phosphodiesterase inhibitor		PDE3A	Phosphodiesterase inhibitor
M1	1051	56.6	Compound	reversine	Aurora kinase inhibitor	Aurora kinase inhibitor	AURKB, ADORA3, AURKA, INCENP, MAP2K1	Aurora kinase inhibitor
M1	1052	56.59	Knock down	TPD52L2
M1	1053	56.57	Knock down	NIT1
M1	1054	56.53	Knock down	RGS16	Regulators of G protein signaling
M1	1055	56.5	Compound	AZD-7762	CHK inhibitor		CHEK1, CHEK2	CHK inhibitor
M1	1056	56.45	Overexpression	PLAT	Chymotrypsin
M1	1057	56.41	Knock down	PLD4
M1	1058	56.4	Knock down	RPS14	S ribosomal proteins	Ribosomal 40s Subunit LOF
M1	1059	56.33	Overexpression	CDIPT
M1	1060	56.28	Knock down	MTOR	FRAP subfamily	Akt Sig ling LOF
M1	1061	56.28	Knock down	ADCY9	Adenylyl cyclases
M1	1062	56.26	Compound	MK-2206	AKT inhibitor		AKT1, AKT2, AKT3	AKT inhibitor
M1	1063	56.23	Knock down	LIAS
M1	1064	56.16	Knock down	VRK3	Vaccina related kinase (VRK) family
M1	1065	56.14	Compound	XMD-1150	Leucine rich repeat kinase inhibitor	Leucine rich repeat kinase inhibitor	LRRK2	Leucine rich repeat kinase inhibitor
M1	1066	56.11	Compound	indole	aryl hydrocarbon receptor agonist		AHR, IDO1	aryl hydrocarbon receptor agonist
M1	1067	56.08	Compound	Y-27632	Rho associated kinase inhibitor	Rho associated kinase inhibitor	ROCK1, ROCK2, LRRK2, PKIA, PKN2, PRKACA, PRKCE	Rho associated kinase inhibitor
M1	1068	56	Knock down	LRRC16A
M1	1069	55.95	Overexpression	NCF2	Tetratricopeptide (TTC) repeat domain containing
M1	1070	55.93	Compound	streptozotocin	DNA alkylating agent		SLC2A2	D alkylating agent
M1	1071	55.85	Overexpression	OPN5	GPCR / Class A : Opsin receptors
M1	1072	55.82	Knock down	USP6NL
M1	1073	55.8	CMap class	Tubulin inhibitor
M1	1074	55.76	Knock down	FGFR1OP
M1	1075	55.73	Overexpression	RNF146	RING type (C3HC4) zinc fingers
M1	1076	55.72	Knock down	RAB3GAP1
M1	1077	55.65	Knock down	KAT2B	Histone acetyltransferases (HATs)
M1	1078	55.63	Overexpression	NDUFS7	Mitochondrial respiratory chain complex / Complex I	DH ubiquinone oxidoreductase core subunits GOF
M1	1079	55.63	Knock down	SLC35B1	SLC35 family of nucleotide sugar transporters
M1	1080	55.55	Knock down	C1QTNF6
M1	1081	55.54	Knock down	EIF2AK2	Other PEK family kinases
M1	1082	55.53	Knock down	BIRC3	Inhibitors of apoptosis (IAP) protein family	Baculoviral IAP repeat domain containing LOF
M1	1083	55.52	Knock down	PPM1D	Serine/threonine phosphatases / Protein phosphatases, Mg2+/Mn2+ dependent
M1	1084	55.5	Compound	benproperine	Antitussive			Antitussive
M1	1085	55.5	Knock down	AFP
M1	1086	55.49	Overexpression	ATG16L1	WD repeat domain containing
M1	1087	55.48	Knock down	ELOVL6
M1	1088	55.28	Knock down	HSPB8	Heat shock proteins / HSPB
M1	1089	55.21	Compound	retinol	Retinoid receptor ligand		ALDH1A1, ALDH1A2, ALDH1A3, DHRS3, DHRS4, LRAT, NR2C2, RBP1, RBP3, RDH11, RDH12, RDH13, RDH14, RDH5, RDH8, RETSAT, RHO, RLBP1, RXRA, RXRB, RXRG	Retinoid receptor ligand
M1	1090	55.07	Knock down	DGKD	Pleckstrin homology (PH) domain containing
M1	1091	55.04	Overexpression	SPRY2
M1	1092	55	Compound	sulconazole	Sterol demethylase inhibitor			Sterol demethylase inhibitor
M1	1093	54.99	Knock down	LYN	Src family
M1	1094	54.94	Knock down	STAT6	SH2 domain containing
M1	1095	54.92	Compound	calmidazolium	Calcium channel blocker		ATP2B1, PDE1A	Calcium channel blocker, Calmodulin antagonist
M1	1096	54.88	Knock down	ZNF143	Zinc fingers, C2H2 type
M1	1097	54.83	Knock down	PDS5B
M1	1098	54.82	Knock down	ANG	Ribonucleases, RNase A
M1	1099	54.77	Knock down	BECN1
M1	1100	54.76	Compound	deguelin	NADH ubiquinone oxidoreductase (Complex I) inhibitor		AKT1, PTGS2	DH-ubiquinone oxidoreductase (Complex I) inhibitor
M1	1101	54.75	Compound	cromoglicic-acid	Immunosuppressant		KCNMA1, S100P	Immunosuppressant
M1	1102	54.72	Overexpression	THRAP3
M1	1103	54.7	Overexpression	RAN
M1	1104	54.67	CMap class	Aurora kinase inhibitor
M1	1105	54.65	CMap class	HDAC inhibitor
M1	1106	54.64	Knock down	SPTLC2	Serine palmitoyltransferase
M1	1107	54.64	Knock down	CDC25A	Protein tyrosine phosphatases / Class III Cys based PTPs
M1	1108	54.57	Knock down	CBFB
M1	1109	54.56	Compound	GW-843682X	PLK inhibitor		PLK1, PLK3	PLK inhibitor
M1	1110	54.42	Compound	16,16-dimethylprostaglandin-e2	Prostanoid receptor agonist		HPGD	Prostanoid receptor agonist
M1	1111	54.42	Compound	metixene	Acetylcholine receptor antagonist		CHRM5, CHRM1, CHRM2, CHRM3, CHRM4	Acetylcholine receptor antagonist
M1	1112	54.37	Compound	sertaconazole	Sterol demethylase inhibitor			Sterol demethylase inhibitor
M1	1113	54.36	Knock down	RFC2	ATPases / AAA type
M1	1114	54.32	Knock down	CMPK1
M1	1115	54.29	Overexpression	COG2	Components of oligomeric golgi complex
M1	1116	54.26	Compound	temsirolimus	MTOR inhibitor	MTOR inhibitor	MTOR, PTEN	MTOR inhibitor
M1	1117	54.24	Compound	HG-5-88-01	Protein kinase inhibitor		ADCK4, EGFR	Protein kinase inhibitor
M1	1118	54.2	Knock down	MAOB	Catecholamine turnover
M1	1119	54.18	Knock down	FOXR1	Forkhead boxes
M1	1120	54.14	Knock down	PRKAG1	AMPK subfamily
M1	1121	54.1	Compound	trimethobenzamide	Histamine receptor antagonist		DRD2	Histamine receptor antagonist
M1	1122	54.02	Overexpression	NDUFB1	Mitochondrial respiratory chain complex / Complex I
M1	1123	54.01	Overexpression	MB
M1	1124	53.97	Compound	topotecan	Topoisomerase inhibitor	Topoisomerase inhibitor	TOP1, TOP1MT	Topoisomerase inhibitor
M1	1125	53.93	Knock down	YWHAH
M1	1126	53.87	Knock down	GLS	Ankyrin repeat domain containing
M1	1127	53.87	Knock down	EPAS1	Basic helix loop helix proteins
M1	1128	53.85	Knock down	COPS5
M1	1129	53.81	Overexpression	PC	Carboxylases
M1	1130	53.78	Overexpression	ZNF524	Zinc fingers, C2H2 type
M1	1131	53.75	CMap class	Zinc fingers RanBP2 type LOF
M1	1132	53.74	Overexpression	OAT
M1	1133	53.7	Knock down	SALL4	Zinc fingers, C2H2 type
M1	1134	53.69	Overexpression	FAS	Tumour necrosis factor (TNF) receptor family
M1	1135	53.63	Overexpression	ZNF563	Zinc fingers, C2H2 type
M1	1136	53.61	Knock down	NFKB2	NFkappaB transcription factor family
M1	1137	53.59	Overexpression	MRPS2	Mitochondrial ribosomal proteins / small subunits
M1	1138	53.5	Compound	L-168049	Glucagon receptor antagonist		GCGR	Glucagon receptor antagonist
M1	1139	53.41	Compound	afatinib	EGFR inhibitor	EGFR inhibitor	EGFR, ERBB2, ERBB4	EGFR inhibitor
M1	1140	53.4	Overexpression	SLC7A11	Solute carriers
M1	1141	53.39	Overexpression	FYN	Src family
M1	1142	53.33	Overexpression	RNH1
M1	1143	53.33	Knock down	ARGLU1
M1	1144	53.3	Knock down	EFNB3	Ephrins
M1	1145	53.28	Knock down	MTTP
M1	1146	53.27	Overexpression	KNG1	Endogenous ligands
M1	1147	53.24	Knock down	CCNA2
M1	1148	53.23	Overexpression	ANKRD49	Ankyrin repeat domain containing
M1	1149	53.22	Knock down	GPR31	GPCR / Class A : Orphans
M1	1150	53.18	Knock down	HYOU1	Heat shock proteins / HSP70	Heat shock 70kDa proteins LOF
M1	1151	53.16	Overexpression	PLCG2	Phosphoinositide specific phospholipase C	Phospholipases GOF
M1	1152	53.05	Knock down	BUB3	WD repeat domain containing
M1	1153	53.01	Overexpression	ETFA
M1	1154	52.99	Knock down	LOXL1
M1	1155	52.98	Compound	papaverine	Phosphodiesterase inhibitor		PDE10A, PDE4B, PDE5A	Phosphodiesterase inhibitor
M1	1156	52.94	Compound	securinine	GABA receptor antagonist		GABRA1	GABA receptor antagonist, TP53 activator
M1	1157	52.93	Overexpression	ZER1	ZYG11 cell cycle regulator family
M1	1158	52.87	Knock down	IL12A	Interleukins and interleukin receptors
M1	1159	52.86	Overexpression	ATP5C1	ATPases / F type
M1	1160	52.86	Knock down	KIAA0494
M1	1161	52.85	Knock down	ZNF324	Zinc fingers, C2H2 type
M1	1162	52.78	Knock down	MAPKAPK5	MAPKAPK subfamily
M1	1163	52.78	Knock down	AKAP9	A kinase anchor proteins	kinase anchoring proteins LOF
M1	1164	52.75	Knock down	NUDT9	Nudix motif containing
M1	1165	52.74	Overexpression	ATP1A3	ATPases / P type
M1	1166	52.69	Knock down	MORF4L2
M1	1167	52.62	Knock down	CFTR	ATP binding cassette transporters / subfamily C
M1	1168	52.61	Overexpression	CEP72
M1	1169	52.59	Knock down	UBE2C	Ubiquitin conjugating enzymes E2
M1	1170	52.58	Overexpression	MEIS2	Homeoboxes / TALE class
M1	1171	52.57	Knock down	NUCB2	EF hand domain containing
M1	1172	52.56	Knock down	SLC6A14	Glycine transporter subfamily
M1	1173	52.52	Compound	oligomycin-c	ATPase inhibitor	ATPase inhibitor, ATP synthase inhibitor	ATP5A1	ATPase inhibitor, ATP synthase inhibitor
M1	1174	52.46	Overexpression	GUK1
M1	1175	52.45	Overexpression	POLR2H	RNA polymerase subunits
M1	1176	52.43	Knock down	S1PR3	GPCR / Class A : Lysophospholipid receptors : Sphingosine 1 phosphate
M1	1177	52.42	Knock down	EIF2S2	Serine/threonine phosphatases / Protein phosphatase 1, regulatory subunits	EIF Proteins LOF
M1	1178	52.41	Compound	XL-147	PI3K inhibitor		PIK3CA, PIK3CD, PIK3CG	PI3K inhibitor
M1	1179	52.38	Overexpression	TMEM97
M1	1180	52.29	Knock down	PTPN1	Protein tyrosine phosphatases
M1	1181	52.26	Overexpression	ZBTB49	BTB/POZ domain containing
M1	1182	52.21	Knock down	TCFL5	Basic helix loop helix proteins
M1	1183	52.1	Overexpression	CSNK2A2	Casein kinase 2 (CK2) family
M1	1184	52.09	Overexpression	SWAP70	EF hand domain containing
M1	1185	52.08	Compound	oxindole-I	VEGFR inhibitor		AKT1, KDR, PDPK1, RET	VEGFR inhibitor
M1	1186	52.04	Compound	fluocinonide	Glucocorticoid receptor agonist	Glucocorticoid receptor agonist	NR3C1, SERPI 6, SMO	Glucocorticoid receptor agonist
M1	1187	52	Knock down	TCF7L2
M1	1188	51.98	Overexpression	OXCT1
M1	1189	51.98	Overexpression	WTAP
M1	1190	51.94	Knock down	EIF4E	Translation Initiation Factor 4E	EIF Proteins LOF
M1	1191	51.92	Knock down	STAT4	SH2 domain containing
M1	1192	51.91	CMap class	Rho GTPase activating proteins LOF
M1	1193	51.91	Overexpression	BPHL
M1	1194	51.88	Overexpression	ATMIN	Zinc fingers, C2H2 type
M1	1195	51.87	Knock down	PHB
M1	1196	51.85	Knock down	GPR111	Adhesion Class GPCRs
M1	1197	51.84	Knock down	CTSL1
M1	1198	51.83	Overexpression	CREB3L4	basic leucine zipper proteins
M1	1199	51.82	Compound	BMS-536924	IGF 1 inhibitor	IGF-1 inhibitor	IGF1R, AKT1, CCNE1, CDK2, CYP3A4, ERBB2, INSR, KDR, LCK, MAPK1, MET, PDGFRA, PDGFRB	IGF-1 inhibitor
M1	1200	51.77	Knock down	ADC
M1	1201	51.76	Knock down	NPRL2
M1	1202	51.75	Knock down	COBL
M1	1203	51.67	Knock down	RIOK2	RIO2 subfamily
M1	1204	51.66	Overexpression	IKBIP
M1	1205	51.66	Knock down	SS18L1
M1	1206	51.62	Knock down	CXCL12	Endogenous ligands
M1	1207	51.56	CMap class	EGFR inhibitor
M1	1208	51.55	Overexpression	SSX2
M1	1209	51.52	Knock down	ZIM3	Zinc fingers, C2H2 type
M1	1210	51.49	Compound	AG-14361	PARP inhibitor	PARP inhibitor	PARP1	PARP inhibitor
M1	1211	51.48	Knock down	GRWD1	WD repeat domain containing
M1	1212	51.46	Knock down	METTL14
M1	1213	51.44	Knock down	ATP5F1	ATPases / F type
M1	1214	51.43	Compound	JAK3-Inhibitor-II	JAK inhibitor	JAK inhibitor	EGFR, ALK, JAK1, JAK2, JAK3	JAK inhibitor
M1	1215	51.4	Overexpression	TNF	Tumor necrosis factor (ligand) superfamily
M1	1216	51.34	Knock down	ILF3
M1	1217	51.33	Overexpression	HMOX1	Haem oxygenase
M1	1218	51.32	Overexpression	ZNF85	Zinc fingers, C2H2 type
M1	1219	51.28	Knock down	IFNGR1	Interferon receptor family
M1	1220	51.27	Knock down	DCLRE1B
M1	1221	51.27	Knock down	CHN1	Rho GTPase activating proteins
M1	1222	51.25	Knock down	ENOSF1
M1	1223	51.24	Compound	BRD-K34608650	Cannabinoid receptor agonist		CNR2	cannabinoid receptor agonist
M1	1224	51.22	Knock down	KLF14	Kruppel like transcription factors	Kruppel like transcription factors LOF
M1	1225	51.2	Knock down	BLVRA
M1	1226	51.19	Overexpression	GPR26	GPCR / Class A : Orphans
M1	1227	51.15	Compound	CAY-10470	NFkB pathway inhibitor		NFKB1, TNF	NFkB pathway inhibitor
M1	1228	51.12	Knock down	UGT1A3	UDP glucuronosyltransferases
M1	1229	51.12	Knock down	IRF2
M1	1230	51.11	Knock down	BCL10
M1	1231	51.08	Knock down	PRAF2
M1	1232	51.04	Knock down	HSPE1	Heat Shock Proteins / Chaperonins
M1	1233	51.02	Knock down	TCEB3
M1	1234	51.02	Knock down	GIT2	Ankyrin repeat domain containing
M1	1235	50.97	Compound	thapsigargin	ATPase inhibitor	ATPase inhibitor	ATP2A1	ATPase inhibitor
M1	1236	50.95	Knock down	RAB27A	RAB, member RAS oncogene
M1	1237	50.95	Knock down	HLA-DRB4	Immunoglobulin superfamily / C1 set domain containing
M1	1238	50.92	Overexpression	CRYAA	Heat shock proteins / HSPB
M1	1239	50.92	Knock down	ATP6V1A	ATPases / V type	V type ATPases LOF
M1	1240	50.91	Compound	ATPA	Glutamate receptor agonist		GRIK1, GRIA2	Glutamate receptor agonist
M1	1241	50.76	CMap class	Kruppel like transcription factors LOF
M1	1242	50.75	Knock down	DNPEP	Aminopeptidase I
M1	1243	50.74	Knock down	PGD
M1	1244	50.71	Knock down	KARS	Aminoacyl tRNA synthetases / Class II	Aminoacyl tR synthetases class II LOF
M1	1245	50.69	Knock down	PYCRL
M1	1246	50.64	Overexpression	CHMP4A	Charged multivesicular body proteins
M1	1247	50.61	Knock down	DNAJC1	Heat shock proteins / DNAJ (HSP40)
M1	1248	50.58	Compound	bromfenac	Cyclooxygenase inhibitor		PTGS1, PTGS2	Cyclooxyge se inhibitor
M1	1249	50.57	Knock down	C2CD2		C2 domain containing LOF
M1	1250	50.54	Knock down	SNRK	SNRK subfamily
M1	1251	50.52	Knock down	ATF3	basic leucine zipper proteins
M1	1252	50.51	Knock down	FAIM
M1	1253	50.5	Knock down	WRB
M1	1254	50.49	Knock down	FOXF2	Forkhead boxes
M1	1255	50.47	Overexpression	EXOC6
M1	1256	50.37	CMap class	Interleukin receptors LOF
M1	1257	50.36	Knock down	NEK7	NIMA (never in mitosis gene a) related kinase (NEK) family
M1	1258	50.36	Knock down	C19ORF10
M1	1259	50.21	Overexpression	DYNLL1	Cytoplasmic dyneins
M1	1260	50.19	Overexpression	GGCX	Carboxylases
M1	1261	50.18	Overexpression	TLR2	Toll like receptor family
M1	1262	50.12	Compound	6-aminochrysene	Transferase inhibitor			Transferase inhibitor
M1	1263	49.96	Knock down	DEK
M1	1264	49.92	Knock down	TNFRSF11A	Tumour necrosis factor (TNF) receptor family
M1	1265	49.89	Knock down	E2F5
M1	1266	49.87	Compound	spectinomycin	Bacterial 30S ribosomal subunit inhibitor	Bacterial 30S ribosomal subunit inhibitor		Bacterial 30S ribosomal subunit inhibitor
M1	1267	49.85	CMap class	CCK receptor antagonist
M1	1268	49.84	Compound	tosyl-phenylalanyl-chloromethyl-ketone	Chymotrypsin inhibitor			Chymotrypsin inhibitor
M1	1269	49.77	Knock down	BNIP3
M1	1270	49.72	Knock down	TOMM70A	Tetratricopeptide (TTC) repeat domain containing
M1	1271	49.7	Knock down	TERF1
M1	1272	49.68	Compound	paxilline	Potassium channel blocker	Potassium channel blocker	ABCA1, KCNMA1, NR1H3	Potassium channel blocker
M1	1273	49.67	Compound	GTP-14564	FLT3 inhibitor		FLT3, CSF1R, KIT, PDGFRB	FLT3 inhibitor, Tyrosine kinase inhibitor
M1	1274	49.66	Compound	indirubin	CDK inhibitor	Glycogen synthase kinase inhibitor	CDK1, CDK5, CCNE1, CDK2, CDK4, CDK5R1, CDK9, GSK3A, GSK3B, LCK, LRRK1, LRRK2	CDK inhibitor, Glycogen synthase kinase inhibitor, Leucine rich repeat kinase inhibitor, SRC inhibitor, Serum/glucocorticoid regulated kinase inhibitor
M1	1275	49.64	Knock down	P4HA1
M1	1276	49.57	Overexpression	SIX2	Homeoboxes / SINE class
M1	1277	49.56	Knock down	MED28		Mediator complex LOF
M1	1278	49.55	Overexpression	HMGB3	High mobility group / Canonical
M1	1279	49.54	Compound	tipifarnib-P2	farnesyltransferase inhibitor		FNTA, FNTB	farnesyltransferase inhibitor
M1	1280	49.47	Compound	auranofin	NFkB pathway inhibitor	NFkB pathway inhibitor	IKBKB, PRDX5, TRPA1, TXNRD1, TXNRD2	NFkB pathway inhibitor
M1	1281	49.42	Knock down	PHACTR1	Phosphatase and actin regulators
M1	1282	49.39	Compound	STO-609	Calmodulin antagonist		CAMKK1, CAMKK2	Calmodulin antagonist
M1	1283	49.36	Knock down	ZNF136	Zinc fingers, C2H2 type
M1	1284	49.35	Knock down	ZNF607	Zinc fingers, C2H2 type
M1	1285	49.35	Compound	epothilone-a	Microtubule stabilizing agent			Microtubule stabilizing agent
M1	1286	49.31	Knock down	IL18	Interleukins and interleukin receptors
M1	1287	49.3	Overexpression	SNAI3	Snail homologs
M1	1288	49.29	Knock down	PMS1
M1	1289	49.26	Overexpression	NTAN1
M1	1290	49.24	Compound	triamcinolone	Glucocorticoid receptor agonist	Glucocorticoid receptor agonist	NR3C1, CYP3A5, CYP3A7, SERPI 6	Glucocorticoid receptor agonist
M1	1291	49.19	Knock down	TOMM40
M1	1292	49.18	Overexpression	PPM1B	Serine/threonine phosphatases / Protein phosphatases, Mg2+/Mn2+ dependent
M1	1293	49.16	Knock down	IDE	Pitrilysin
M1	1294	49.14	Knock down	DPP4	Prolyl oligopeptidase
M1	1295	49.12	Knock down	SLC25A13	Mitochondrial amino acid transporter subfamily
M1	1296	49.1	Compound	tropicamide	Acetylcholine receptor antagonist		CHRM3, CHRM4, CHRM1, CHRM2	Acetylcholine receptor antagonist
M1	1297	49.08	Overexpression	TERF1
M1	1298	49.04	Overexpression	MAP2K6	MAPKK:STE7 family
M1	1299	49.01	Compound	UB-165	Acetylcholine receptor agonist		CHR 3, CHR 4, CHRNB2	Acetylcholine receptor agonist
M1	1300	48.99	Overexpression	GATA3	GATA zinc finger domain containing
M1	1301	48.94	Knock down	RHOBTB1	BTB/POZ domain containing
M1	1302	48.93	Knock down	GPR119	GPCR / Class A : Orphans
M1	1303	48.92	Knock down	PPAP2A	Lipid phosphate phosphatases
M1	1304	48.91	Knock down	SRM
M1	1305	48.89	Knock down	RPA1		D Replication LOF
M1	1306	48.86	Knock down	VAMP7	Pseudoautosomal regions / PAR2
M1	1307	48.84	Knock down	HDAC5	Histone deacetylases
M1	1308	48.83	Compound	fenretinide	Apoptosis stimulant	Retinoid receptor agonist	CYP2C8, CYP3A5, RARA, RARG	Apoptosis stimulant, Retinoid receptor agonist
M1	1309	48.83	Compound	oxibendazole	Tubulin inhibitor	Tubulin inhibitor	TUBB, TUBB4B	Tubulin inhibitor
M1	1310	48.69	Overexpression	NPM1
M1	1311	48.68	Compound	BML-ST330	Phospholipase inhibitor			Phospholipase inhibitor
M1	1312	48.67	Overexpression	CCNL1
M1	1313	48.64	Compound	KU-C103443N	CDC inhibitor			CDC inhibitor, Rho associated kinase inhibitor
M1	1314	48.63	Overexpression	GOT2
M1	1315	48.58	Compound	SSR-69071	Leukocyte elastase inhibitor		ELANE	Leukocyte elastase inhibitor
M1	1316	48.57	Knock down	ACO2
M1	1317	48.49	Compound	dipivefrine	Adrenergic receptor agonist		ADRA1A, ACHE, ADRA2A, ADRB2, BCHE	Adrenergic receptor agonist
M1	1318	48.48	Overexpression	TOR1A
M1	1319	48.41	Compound	sunitinib	PLK inhibitor		FLT3, KDR, KIT, FLT4, FLT1, PDGFRA, PDGFRB, RET, CSF1R, FGFR1	PLK inhibitor
M1	1320	48.4	Compound	midazolam	Benzodiazepine receptor agonist	Benzodiazepine receptor agonist	CYP3A5, CYP3A7, GABRA1, GABRA2, GABRA3, GABRA4, GABRA5, GABRA6, GABRB1, GABRB2, GABRB3, GABRD, GABRE, GABRG1, GABRG2, GABRG3, GABRP, GABRQ, GABRR1, GABRR2, GABRR3	Benzodiazepine receptor agonist
M1	1321	48.39	Overexpression	PJA1	RING type (C3HC4) zinc fingers
M1	1322	48.39	Knock down	LTBR	Tumor necrosis factor receptor superfamily
M1	1323	48.37	Overexpression	LTBR	Tumor necrosis factor receptor superfamily	NFKB Activation GOF
M1	1324	48.31	Knock down	ZDHHC6	Zinc fingers, DHHC type
M1	1325	48.31	Knock down	PRCC
M1	1326	48.29	Overexpression	ID3	Basic helix loop helix proteins
M1	1327	48.25	Knock down	RBM15	RNA binding motif (RRM) containing
M1	1328	48.2	Knock down	PRR15L
M1	1329	48.16	Knock down	SERPINF2	Serine (or cysteine) peptidase inhibitors
M1	1330	48.16	Knock down	ATG7	Ubiquitin like modifier activating enzymes
M1	1331	48.13	Knock down	TIPARP	Poly (ADP ribose) polymerases
M1	1332	48.12	Compound	bongkrek-acid	Mitochondrial ADP, ATP translocase inhibitor		SLC25A4	Mitochondrial ADP, ATP translocase inhibitor
M1	1333	48.02	Overexpression	PSMA3	Proteasome subunits
M1	1334	47.96	Compound	MAZ-51	VEGFR inhibitor		FLT4	VEGFR inhibitor
M1	1335	47.9	Compound	avrainvillamide-analog-2	nucleophosmin inhibitor	Nucleophosmin inhibitor	NPM1	nucleophosmin inhibitor
M1	1336	47.9	Overexpression	PCGF5	Polycomb group ring fingers
M1	1337	47.84	Knock down	ZNF266	Zinc fingers, C2H2 type
M1	1338	47.82	Overexpression	ASF1B
M1	1339	47.8	Overexpression	GPRC5B	GPCR / Class C : Orphans
M1	1340	47.8	Overexpression	DSE
M1	1341	47.8	Knock down	RPS6KB2	p70 subfamily
M1	1342	47.8	Knock down	POP4
M1	1343	47.79	Compound	carbacyclin	IP receptor activator		PPARD, PTGDR, PTGER1, PTGER2, PTGER3, PTGER4, PTGFR, PTGIR, TBXA2R	IP receptor activator, PPAR receptor agonist
M1	1344	47.7	Knock down	LEPRE1
M1	1345	47.68	Knock down	USP1	Ubiquitin specific peptidases
M1	1346	47.66	Compound	aloisine	CDK inhibitor	CDK inhibitor, Glycogen synthase kinase inhibitor	CDK2, CDK5, CDK1, CDK5R1, CFTR, PTK2B, ZAP70	CDK inhibitor, CFTR channel agonist, Glycogen synthase kinase inhibitor
M1	1347	47.63	Knock down	FURIN	Subtilisin
M1	1348	47.59	Knock down	SESN1
M1	1349	47.59	Knock down	RRS1
M1	1350	47.57	Knock down	INTS12	Zinc fingers, PHD type
M1	1351	47.54	Knock down	PUS7L
M1	1352	47.53	Compound	buflomedil	Adrenergic receptor antagonist		CAC 1C	Adrenergic receptor antagonist, Calcium channel blocker
M1	1353	47.42	Knock down	ATP5L	ATPases / F type
M1	1354	47.41	Overexpression	QPCT	Aminopeptidase Y
M1	1355	47.29	Knock down	MLL
M1	1356	47.23	Compound	nitrofural	Bacterial DNA inhibitor			Bacterial DNA inhibitor
M1	1357	47.15	Overexpression	UROD
M1	1358	47.15	Knock down	ZNF385B
M1	1359	47.12	Knock down	PML	RING type (C3HC4) zinc fingers
M1	1360	47.11	Knock down	MGAT1
M1	1361	47.11	Knock down	HAL
M1	1362	47.1	Knock down	TNFRSF21	Tumour necrosis factor (TNF) receptor family
M1	1363	47.1	Knock down	KDM3A	Histone demethylases
M1	1364	47.08	Compound	trichostatin-a	HDAC inhibitor	HDAC inhibitor	HDAC7, HDAC8, HDAC1, HDAC10, HDAC2, HDAC3, HDAC4, HDAC5, HDAC6, HDAC9	HDAC inhibitor, CDK activator, ID1 inhibitor
M1	1365	47.06	Compound	cephalosporanic-acid	Bacterial cell wall synthesis inhibitor			Bacterial cell wall synthesis inhibitor
M1	1366	47	Knock down	CRADD
M1	1367	46.99	Overexpression	CYB5A	Cytochrome b genes
M1	1368	46.96	Compound	rimcazole	Sigma receptor antagonist		SIGMAR1	Sigma receptor antagonist
M1	1369	46.92	Overexpression	ZNF554	Zinc fingers, C2H2 type
M1	1370	46.91	Knock down	PRDX1
M1	1371	46.91	Knock down	LRRC41
M1	1372	46.9	Overexpression	HAVCR1	Immunoglobulin superfamily / V set domain containing
M1	1373	46.89	Knock down	SPECC1L
M1	1374	46.89	Compound	zimelidine	Serotonin reuptake inhibitor		SLC6A4, MAOA, MAOB	Serotonin reuptake inhibitor
M1	1375	46.79	Knock down	IKBKAP	Elongator acetyltransferase complex subunits
M1	1376	46.79	Knock down	GATA3	GATA zinc finger domain containing
M1	1377	46.77	Knock down	PI4KAP2
M1	1378	46.69	Compound	vindesine	Tubulin inhibitor	Tubulin inhibitor	TUBB, TUBB1	Tubulin inhibitor
M1	1379	46.67	Overexpression	CKB
M1	1380	46.63	Overexpression	PJA2	RING type (C3HC4) zinc fingers
M1	1381	46.63	Knock down	SQSTM1
M1	1382	46.61	Knock down	SLC29A1	SLC29 family
M1	1383	46.56	Knock down	LIMK2	LIMK subfamily
M1	1384	46.55	Overexpression	EBF1
M1	1385	46.52	Knock down	ZNF175	Zinc fingers, C2H2 type
M1	1386	46.43	Knock down	ARF4	ADP ribosylation factors
M1	1387	46.35	Overexpression	LPAR1	GPCR / Class A : Lysophospholipid receptors : Lysophosphatidic acid
M1	1388	46.34	Knock down	AMIGO3	Immunoglobulin superfamily / Immunoglobulin like domain containing
M1	1389	46.33	Knock down	MXI1	Basic helix loop helix proteins
M1	1390	46.29	Knock down	ATP2C1	Calcium ATPases
M1	1391	46.27	Overexpression	LCMT1
M1	1392	46.26	Overexpression	NDUFS3	Mitochondrial respiratory chain complex / Complex I	DH ubiquinone oxidoreductase core subunits GOF
M1	1393	46.24	Overexpression	RFK
M1	1394	46.2	Overexpression	HNF4A	Hepatocyte nuclear factor 4 receptors
M1	1395	46.19	Overexpression	IGFBP6	insulin like growth factor (IGF) binding proteins
M1	1396	46.16	Overexpression	PPP1R13B	Ankyrin repeat domain containing
M1	1397	46.16	Compound	staurosporine	PKC inhibitor		CDK2, GSK3B, CAMK2B, CDK1, CDK5, CHEK1, CHRM1, CHRM2, CHRM4, CSK, DAPK1, GPR35, IKBKB, ITK, LCK, LRRK2, MAP2K4, MAP2K6, MAPKAPK2, PAK2, PDPK1, PHKG2, PIK3CG, PIM1, PKN1, PRKACB, PRKCI, PRKCQ, RPS6KA1, STK3, SYK, TNIK, ZAP70	PKC inhibitor
M1	1398	46.15	Compound	carbidopa	Aromatic L amino acid decarboxylase inhibitor		DDC	Aromatic L-amino acid decarboxylase inhibitor
M1	1399	45.98	Knock down	CFL1
M1	1400	45.96	Knock down	ZNF554	Zinc fingers, C2H2 type
M1	1401	45.95	Compound	demeclocycline	Bacterial 30S ribosomal subunit inhibitor	Bacterial 30S ribosomal subunit inhibitor		Bacterial 30S ribosomal subunit inhibitor
M1	1402	45.94	Knock down	TESK1	TESK subfamily
M1	1403	45.93	Overexpression	PLOD1
M1	1404	45.92	Knock down	NDUFA1	Mitochondrial respiratory chain complex / Complex I
M1	1405	45.92	Overexpression	MDM4
M1	1406	45.91	CMap class	RAF inhibitor
M1	1407	45.91	Overexpression	GTF2H3	General transcription factors
M1	1408	45.89	Knock down	TXNL4B
M1	1409	45.89	Knock down	NFKBIA	Ankyrin repeat domain containing
M1	1410	45.84	Knock down	PLP2
M1	1411	45.83	Knock down	AFF4
M1	1412	45.82	Knock down	NDUFB6	Mitochondrial respiratory chain complex / Complex I
M1	1413	45.81	Compound	mosapride	Serotonin receptor agonist		HTR4, HTR3A	Serotonin receptor agonist
M1	1414	45.81	Knock down	NME1
M1	1415	45.79	Overexpression	FBXL12	F boxes / Leucine rich repeats
M1	1416	45.77	CMap class	Aldehyde dehydrogenases LOF
M1	1417	45.7	Compound	ambelline	Plant alkaloid			Plant alkaloid
M1	1418	45.69	Knock down	ALG5	Glycosyltransferase family 2 domain containing
M1	1419	45.68	Knock down	TSPAN3	Tetraspanins
M1	1420	45.64	Knock down	ATP1B1	ATPases / P type
M1	1421	45.63	Knock down	IL23R	IL 12 receptor family
M1	1422	45.6	Overexpression	MEST
M1	1423	45.54	Compound	thiazolopyrimidine	CDC inhibitor			CDC inhibitor
M1	1424	45.51	Knock down	NDUFS1	Mitochondrial respiratory chain complex / Complex I
M1	1425	45.5	Knock down	DDC	Catecholamine turnover
M1	1426	45.47	Knock down	CAND1
M1	1427	45.41	Knock down	NOSIP
M1	1428	45.41	Knock down	EXOC3
M1	1429	45.37	Knock down	USP7	Ubiquitin specific peptidases	Ubiquitin-specific peptidases LOF
M1	1430	45.32	Knock down	S100Z	EF hand domain containing
M1	1431	45.3	Knock down	ZNF219	Zinc fingers, C2H2 type
M1	1432	45.26	Overexpression	TKT
M1	1433	45.26	Knock down	FGFR2	Type V RTKs: FGF (fibroblast growth factor) receptor family
M1	1434	45.21	Knock down	SMU1	WD repeat domain containing
M1	1435	45.19	Knock down	PSMD4	Proteasome (prosome, macropain) subunits
M1	1436	45.17	Knock down	NPC1
M1	1437	45.14	Knock down	ANXA1	Annexins
M1	1438	45.12	Knock down	HK1
M1	1439	45.06	Knock down	WTAP
M1	1440	45.02	Knock down	GTDC1	Glycosyltransferase group 1 domain containing
M1	1441	45.02	Knock down	CTGF
M1	1442	44.96	Knock down	PHKA1
M1	1443	44.94	Knock down	STMN1
M1	1444	44.94	Knock down	STAM2
M1	1445	44.9	Knock down	IGF1	Endogenous ligands
M1	1446	44.87	Compound	chloramphenicol	Protein synthesis inhibitor		CD55, CYP2C19	Protein synthesis inhibitor, Bacterial 50S ribosomal subunit inhibitor
M1	1447	44.82	Knock down	NPSR1	GPCR / Class A : Neuropeptide receptors : S
M1	1448	44.76	Compound	LY-278584	Serotonin receptor antagonist		HTR3A	Serotonin receptor antagonist
M1	1449	44.74	Knock down	SLC35A1	SLC35 family of nucleotide sugar transporters
M1	1450	44.72	Knock down	PPP2R5B	Serine/threonine phosphatases / Protein phosphatase 2, regulatory subunits
M1	1451	44.71	CMap class	HMGCR inhibitor
M1	1452	44.7	Knock down	ACY1
M1	1453	44.68	CMap class	NADH ubiquinone oxidoreductase core subunits GOF
M1	1454	44.68	Compound	acitretin	Retinoid receptor agonist	Retinoid receptor agonist	RARA, RARB, RARG, RBP1, RXRA, RXRB, RXRG, STAT3	Retinoid receptor agonist
M1	1455	44.6	Knock down	PRKCI	Iota subfamily
M1	1456	44.6	Knock down	NADSYN1
M1	1457	44.53	Overexpression	F2R	Protease activated receptors
M1	1458	44.51	Knock down	ATG16L2	WD repeat domain containing
M1	1459	44.49	Overexpression	NDUFB5	Mitochondrial respiratory chain complex / Complex I
M1	1460	44.49	Compound	benidipine	Calcium channel blocker		CAC 1C, CAC 1G, CYP3A5	Calcium channel blocker
M1	1461	44.48	Compound	gavestinel	Glutamate receptor antagonist		GLRB	Glutamate receptor antagonist
M1	1462	44.42	Compound	parachlorophenol	Anti infective			Anti-infective
M1	1463	44.42	Compound	arcyriaflavin-a	CDK inhibitor		CCND1, CCNE1, CDK2, CDK4	CDK inhibitor
M1	1464	44.41	Knock down	RAB1B	RAB, member RAS oncogene
M1	1465	44.39	Overexpression	TMED10
M1	1466	44.35	Knock down	EXOSC4
M1	1467	44.31	Knock down	CFLAR	Endogenous ligands
M1	1468	44.28	Knock down	SNCA	Parkinson disease
M1	1469	44.26	Knock down	PJA2	RING type (C3HC4) zinc fingers
M1	1470	44.26	Knock down	MAP4K3	MAPKKKK:KHS subfamily
M1	1471	44.23	Compound	MDL-11939	Serotonin receptor antagonist		HTR2A, HTR2B, HTR2C	Serotonin receptor antagonist
M1	1472	44.16	Knock down	HHEX	Homeoboxes / ANTP class : NKL subclass	NKL subclass homeoboxes and pseudogenes LOF
M1	1473	44.12	Compound	thiostrepton	FOXM1 inhibitor	Protein synthesis inhibitor	FOXM1	FOXM1 inhibitor, Protein synthesis inhibitor
M1	1474	44.12	Knock down	UBB
M1	1475	44.04	Knock down	METAP2	Methionyl aminopeptidase
M1	1476	44	Compound	mevastatin	HMGCR inhibitor	HMGCR inhibitor	HMGCR	HMGCR inhibitor
M1	1477	44	Knock down	RNF11	RING type (C3HC4) zinc fingers
M1	1478	43.98	Knock down	FXYD2	Ion transport regulator
M1	1479	43.97	Knock down	STK33	CAMK unique family
M1	1480	43.94	Knock down	XPNPEP1	Methionyl aminopeptidase
M1	1481	43.93	Knock down	STAT5B	SH2 domain containing
M1	1482	43.89	Overexpression	GSTM2	Glutathione S transferases / Soluble
M1	1483	43.89	Knock down	MEN1
M1	1484	43.89	Knock down	SIX4	Homeoboxes / SINE class
M1	1485	43.88	Compound	tyrphostin-AG-825	Receptor tyrosine protein kinase inhibitor		ERBB2	Receptor tyrosine protein kinase inhibitor
M1	1486	43.87	Knock down	SLC6A8	GABA transporter subfamily
M1	1487	43.85	Knock down	PISD	Decarboxylases
M1	1488	43.85	Knock down	DTNA
M1	1489	43.74	Overexpression	DLX3	Homeoboxes / ANTP class : NKL subclass	Homeobox Gene GOF
M1	1490	43.68	Knock down	OXER1	GPCR / Class A : Leukotriene receptors
M1	1491	43.67	Knock down	FADS1	Fatty acid desaturases
M1	1492	43.64	Knock down	SPRY4
M1	1493	43.61	Overexpression	STAP2
M1	1494	43.58	Knock down	HCFC1
M1	1495	43.53	Compound	pentobarbital	Barbiturate antiepileptic		GABRA1, CHR 4, CHR 7, GABRA2, GABRA3, GABRA4, GABRA5, GABRA6, GABRB1, GABRB2, GABRB3, GABRD, GABRE, GABRG1, GABRG2, GABRG3, GABRP, GABRQ, GRIA2, GRIK2, GRIN1, GRIN2A, GRIN2B, GRIN2C, GRIN2D, GRIN3A, GRIN3B	Barbiturate antiepileptic, GABA receptor modulator
M1	1496	43.52	Knock down	VCP	ATPases / AAA type
M1	1497	43.5	Knock down	TNFSF13B	CD molecules
M1	1498	43.5	Overexpression	EEF1D
M1	1499	43.48	Knock down	FYN	Src family
M1	1500	43.48	Knock down	B3GAT3	Beta 1,3 glucuronyltransferases
M1	1501	43.47	Knock down	CSNK1G2	Casein kinase 1 (CK1) family
M1	1502	43.47	Knock down	ZNF684	Zinc fingers, C2H2 type
M1	1503	43.4	Overexpression	DHX29	DEAH boxes
M1	1504	43.37	Knock down	UQCRB	Mitochondrial respiratory chain complex / Complex III
M1	1505	43.35	Knock down	FGFR1	Type V RTKs: FGF (fibroblast growth factor) receptor family
M1	1506	43.31	Compound	U-18666A	Oxidosqualene cyclase inhibitor			Oxidosqualene cyclase inhibitor
M1	1507	43.24	Knock down	ZNF621	Zinc fingers, C2H2 type
M1	1508	43.21	Knock down	TSTA3	Short chain dehydrogenase/reductase superfamily / Extended SDR fold
M1	1509	43.21	Knock down	NOS3	Nitric oxide synthases
M1	1510	43.2	Compound	nobiletin	MEK inhibitor		ABCB1, MAP2K1, TYR	MEK inhibitor
M1	1511	43.15	Knock down	RAP1GAP
M1	1512	43.14	Knock down	PCBD1
M1	1513	43.13	Knock down	GPR64	Adhesion Class GPCRs
M1	1514	43.07	Knock down	PIK3C2A	Phosphatidylinositol 4 phosphate 3 kinase family	PI3K Sig ling LOF
M1	1515	43.03	Knock down	ECI1
M1	1516	43	Overexpression	PRDX5
M1	1517	42.97	Overexpression	TRIP10
M1	1518	42.96	CMap class	Kinase anchoring proteins LOF
M1	1519	42.91	Knock down	MYL9	EF hand domain containing
M1	1520	42.91	Knock down	FEZ2
M1	1521	42.87	Knock down	VDAC1	Voltage dependent anion channels
M1	1522	42.83	Knock down	SMARCC1
M1	1523	42.76	Knock down	CIR1
M1	1524	42.73	Overexpression	NRBP2	NRBP family
M1	1525	42.73	Knock down	GDPD5
M1	1526	42.68	Overexpression	SUCNR1	GPCR / Class A : Orphans
M1	1527	42.64	Compound	chlorambucil	DNA inhibitor			DNA inhibitor
M1	1528	42.6	Knock down	NTSR1	GPCR / Class A : Neurotensin receptors
M1	1529	42.58	Knock down	VIM	Intermediate filaments type III
M1	1530	42.57	CMap class	Poly ADP ribose polymerases LOF
M1	1531	42.57	Knock down	UTP14A
M1	1532	42.54	Knock down	ROS1	Type XVII RTKs: ROS receptors
M1	1533	42.52	Knock down	ITGB1BP1
M1	1534	42.46	Overexpression	CROT
M1	1535	42.43	Knock down	PMS2P3
M1	1536	42.41	Knock down	RTEL1
M1	1537	42.39	Overexpression	PSPH
M1	1538	42.38	Knock down	PSMB7	Proteasome subunits	Proteasome Pathway LOF
M1	1539	42.37	Overexpression	SPP1	Endogenous ligands
M1	1540	42.35	Knock down	PIGK	Phosphatidylinositol glycan anchor biosynthesis
M1	1541	42.35	Knock down	OXA1L
M1	1542	42.3	Knock down	SDHC	Mitochondrial respiratory chain complex / Complex II
M1	1543	42.29	CMap class	Lysine acetyltransferases LOF
M1	1544	42.29	Compound	H-7	PKA inhibitor	PKA inhibitor	PKIA, PRKACA, PRKAR1A	PKA inhibitor
M1	1545	42.28	Overexpression	NDUFB6	Mitochondrial respiratory chain complex / Complex I
M1	1546	42.24	CMap class	ATP synthase inhibitor
M1	1547	42.22	Knock down	SGCB
M1	1548	42.18	Compound	AKT-inhibitor-1-2	AKT inhibitor		AKT1, AKT2, AKT3	AKT inhibitor
M1	1549	42.15	Knock down	FGG	Endogenous ligands
M1	1550	42.14	Knock down	CCDC86
M1	1551	42.1	Knock down	TCIRG1	ATPases / V type
M1	1552	42.09	Knock down	PIK3CA	Phosphatidylinositol kinases	PI3K Sig ling LOF
M1	1553	42.02	Knock down	SNAPC1
M1	1554	41.99	Knock down	STAT1	SH2 domain containing
M1	1555	41.98	Overexpression	NDUFV2	Mitochondrial respiratory chain complex / Complex I	DH ubiquinone oxidoreductase core subunits GOF
M1	1556	41.97	Compound	isoquercetin	Aldose reductase inhibitor		AKR1B1, ACE	Aldose reductase inhibitor
M1	1557	41.96	Knock down	PDE4D	Phosphodiesterases
M1	1558	41.95	Compound	cefuroxime	Bacterial cell wall synthesis inhibitor	Bacterial cell wall synthesis inhibitor		Bacterial cell wall synthesis inhibitor
M1	1559	41.85	Compound	diazepam	Benzodiazepine receptor agonist		GABRA1, GABRA2, GABRA3, GABRA5, ADRA1A, CYP2C19, GABRA4, GABRA6, GABRB1, GABRB2, GABRB3, GABRD, GABRE, GABRG1, GABRG2, GABRG3, GABRP, GABRQ, GABRR1, GABRR2, GABRR3, TSPO	Benzodiazepine receptor agonist
M1	1560	41.84	Overexpression	SCCPDH
M1	1561	41.84	Compound	rucaparib	PARP inhibitor	PARP inhibitor	PARP1, PARP2	PARP inhibitor
M1	1562	41.83	Knock down	ABCC3	ATP binding cassette transporters / subfamily C
M1	1563	41.81	Overexpression	GNG8
M1	1564	41.81	Overexpression	HLA-A	Immunoglobulin superfamily / C1 set domain containing
M1	1565	41.78	Compound	U-0126	MEK inhibitor	MEK inhibitor	AKT1, CHEK1, GSK3B, JAK2, LCK, MAP2K1, MAP2K2, MAP2K7, MAPK1, MAPK11, MAPK12, MAPK14, MAPK8, PRKCA, RAF1, ROCK1, RPS6KB1, SGK1	MEK inhibitor
M1	1566	41.78	Overexpression	GPR141	GPCR / Class A : Orphans
M1	1567	41.77	Overexpression	PUF60	RNA binding motif (RRM) containing
M1	1568	41.74	Knock down	RBM34	RNA binding motif (RRM) containing
M1	1569	41.71	Knock down	PCM1
M1	1570	41.71	Knock down	DDB1
M1	1571	41.68	Knock down	EFCAB2	EF hand domain containing
M1	1572	41.56	Overexpression	S100A13	S100 calcium binding proteins
M1	1573	41.55	Overexpression	ALDH3B2	Aldehyde dehydrogenases
M1	1574	41.52	Compound	cyclosporin-a	Calcineurin inhibitor		PPIA, ABCB11, CAMLG, CYP3A5, CYP3A7, FPR1, PPID, PPIF, PPP3CA, PPP3R2, SLC10A1, SLCO1B1, SLCO1B3	Calcineurin inhibitor
M1	1575	41.51	Knock down	ATP11B	Phospholipid transporting ATPases
M1	1576	41.49	Overexpression	ZFP161
M1	1577	41.45	Knock down	ALDH5A1	Aldehyde dehydrogenases	Aldehyde dehydroge ses LOF
M1	1578	41.44	Knock down	MYCN	Basic helix loop helix proteins
M1	1579	41.44	Knock down	EGR1	Zinc fingers, C2H2 type
M1	1580	41.43	Knock down	EDN1	Endogenous ligands
M1	1581	41.42	Overexpression	BCL2L11
M1	1582	41.22	Knock down	SULT1A1	Sulfotransferases, cytosolic
M1	1583	41.2	Compound	PHCCC	Glutamate receptor agonist		GRM1, GRM4	Glutamate receptor agonist
M1	1584	41.2	Knock down	SENP2
M1	1585	41.19	Compound	PP-1	SRC inhibitor	SRC inhibitor	HCK, RET, SRC	SRC inhibitor, ABL inhibitor
M1	1586	41.16	Knock down	MCM7
M1	1587	41.12	Knock down	ALDH1A3	Aldehyde dehydrogenases	Aldehyde dehydroge ses LOF
M1	1588	41.09	Compound	Y-26763	Potassium channel activator	Potassium channel activator	ABCC9, KCNJ8	Potassium channel activator
M1	1589	41.03	Knock down	SMURF1		BMP Sig ling LOF
M1	1590	40.99	Knock down	SRSF4	RNA binding motif (RRM) containing
M1	1591	40.93	Knock down	ASNA1
M1	1592	40.91	Knock down	NCOR2
M1	1593	40.9	Knock down	GPR35	GPCR / Class A : Orphans
M1	1594	40.87	Knock down	HLA-DPA1	Immunoglobulin superfamily / C1 set domain containing
M1	1595	40.86	Knock down	NKX2-3	Homeoboxes / ANTP class : NKL subclass
M1	1596	40.8	Knock down	XPC
M1	1597	40.77	Knock down	MED15
M1	1598	40.77	Overexpression	HOXA6	Homeoboxes / ANTP class : HOXL subclass	Homeobox Gene GOF
M1	1599	40.75	Knock down	RNH1
M1	1600	40.7	Knock down	CD83	CD molecules
M1	1601	40.7	Overexpression	USP14	Ubiquitin specific peptidases
M1	1602	40.67	Knock down	USF1	Basic helix loop helix proteins
M1	1603	40.64	Knock down	GGCT	Leukotriene and lipoxin metabolism
M1	1604	40.59	Knock down	GPR125	Adhesion Class GPCRs
M1	1605	40.59	Overexpression	ZNF519	Zinc fingers, C2H2 type
M1	1606	40.56	Knock down	CA2	Carbonic anhydrases
M1	1607	40.53	Overexpression	ALG5	Glycosyltransferase family 2 domain containing
M1	1608	40.52	Overexpression	POLR2C	RNA polymerase subunits
M1	1609	40.5	Compound	CMPD-1	p38 MAPK inhibitor		GNRHR, MAPK14	p38 MAPK inhibitor
M1	1610	40.49	Knock down	CDK7	Cyclin dependent kinases, CDK7 subfamily
M1	1611	40.49	Overexpression	MRPL43	Mitochondrial ribosomal proteins / large subunits
M1	1612	40.44	Compound	alprazolam	Benzodiazepine receptor agonist		GABRA1, GABRA2, GABRA3, GABRA5, CYP3A5, GABRA4, GABRA6, GABRB1, GABRB2, GABRB3, GABRD, GABRE, GABRG1, GABRG2, GABRG3, GABRP, GABRQ	Benzodiazepine receptor agonist
M1	1613	40.41	Compound	clotrimazole	Cytochrome P450 inhibitor		KCNN4, CYP3A4, CYP51A1, NR1I2, NR1I3, TRPM2, TRPM4, TRPM8	Cytochrome P450 inhibitor, Imidazoline receptor ligand
M1	1614	40.37	Overexpression	SUCLA2
M1	1615	40.32	Knock down	MAN2A2
M1	1616	40.31	Knock down	AZI2
M1	1617	40.3	Knock down	HDGFRP3
M1	1618	40.3	Overexpression	KIAA0494
M1	1619	40.24	Compound	relcovaptan	Vasopressin receptor antagonist		AVPR1A, AVPR1B, AVPR2, OXTR	Vasopressin receptor antagonist
M1	1620	40.21	Knock down	FAM63A
M1	1621	40.17	Compound	dacinostat	HDAC inhibitor	HDAC inhibitor	HDAC1, HDAC2, HDAC3, HDAC4, HDAC5, HDAC6, HDAC7, HDAC8, HDAC9	HDAC inhibitor
M1	1622	40.09	Knock down	ABCF3	ATP binding cassette transporters / subfamily F
M1	1623	40.07	CMap class	PI3K Signaling LOF
M1	1624	40.06	Knock down	ZFP161
M1	1625	40.04	Compound	sulpiride	Dopamine receptor antagonist	Dopamine receptor antagonist	DRD2, CA7, DRD3, CA1, CA12	Dopamine receptor antagonist
M1	1626	40.04	Knock down	PTPN2	Protein tyrosine phosphatases
M1	1627	40.02	Overexpression	TNFRSF19	Tumour necrosis factor (TNF) receptor family
M1	1628	39.95	Knock down	RYBP
M1	1629	39.95	Knock down	NAIP	Inhibitors of apoptosis (IAP) protein family	Baculoviral IAP repeat domain containing LOF
M1	1630	39.95	Knock down	CTSL2
M1	1631	39.92	Knock down	ATP7A	ATPases / P type
M1	1632	39.91	Knock down	APOO	Apolipoproteins
M1	1633	39.91	Knock down	ALK	Leukocyte tyrosine kinase (LTK) receptor family
M1	1634	39.89	Overexpression	FOXP3	Forkhead boxes
M1	1635	39.89	Knock down	TUBB2A	Tubulins
M1	1636	39.89	Compound	pramipexole	Dopamine receptor agonist		DRD3, DRD2, ADRA2A, ADRA2B, ADRA2C, DRD1, DRD4, DRD5, HTR1A, HTR1B, HTR1D, HTR2A, HTR2B, HTR2C	Dopamine receptor agonist
M1	1637	39.76	Overexpression	TBX20	T boxes
M1	1638	39.75	Overexpression	SIRT6	Histone deacetylases (HDACs)	Sirtuins GOF
M1	1639	39.72	Knock down	AURKA	Aurora kinase
M1	1640	39.71	Knock down	ASRGL1
M1	1641	39.68	Knock down	PDPK1	PDK1 family	Akt Sig ling LOF
M1	1642	39.61	Knock down	IL15	Interleukins and interleukin receptors
M1	1643	39.6	Knock down	UGDH
M1	1644	39.6	Knock down	CREB3L4	basic leucine zipper proteins
M1	1645	39.55	Overexpression	QRSL1
M1	1646	39.52	Knock down	DDX10	DEAD boxes
M1	1647	39.51	Knock down	MAMLD1
M1	1648	39.47	Knock down	JOSD1
M1	1649	39.45	Compound	nialamide	Monoamine oxidase inhibitor		COMT, MAOA, MAOB	Monoamine oxidase inhibitor
M1	1650	39.42	Overexpression	FAM3C
M1	1651	39.36	Compound	medroxyprogesterone	progesterone receptor agonist	Progesterone receptor agonist	PGR, ESR1	progesterone receptor agonist
M1	1652	39.35	Knock down	HLA-DRB3	Immunoglobulin superfamily / C1 set domain containing
M1	1653	39.34	Knock down	PRKDC	Other PIKK family kinases
M1	1654	39.33	Knock down	BCL2L2	Serine/threonine phosphatases / Protein phosphatase 1, regulatory subunits
M1	1655	39.29	Knock down	CTPS
M1	1656	39.19	Overexpression	ERGIC2
M1	1657	39.19	Knock down	SAT1
M1	1658	39.12	Overexpression	ECSIT	Mitochondrial respiratory chain complex assembly factors
M1	1659	39.1	Overexpression	SRD5A1
M1	1660	39.06	Knock down	DYNLL1	Cytoplasmic dyneins
M1	1661	39.06	Overexpression	BLVRA
M1	1662	39.02	Knock down	RAVER1	RNA binding motif (RRM) containing
M1	1663	38.98	Knock down	RICTOR
M1	1664	38.98	Knock down	FERMT1	Fermitins
M1	1665	38.94	Knock down	PRKAR1B	Protein kinase A
M1	1666	38.92	Knock down	GFOD1
M1	1667	38.9	Knock down	STK16	NAK family
M1	1668	38.85	Knock down	ARPP19
M1	1669	38.84	Compound	talniflumate	Cyclooxygenase inhibitor		CLCA1	Cyclooxyge se inhibitor
M1	1670	38.83	Knock down	QRSL1
M1	1671	38.75	Compound	dichlorobenzamil	Sodium/calcium exchange inhibitor	T-type calcium channel blocker		Sodium/calcium exchange inhibitor
M1	1672	38.69	Overexpression	SMAD1	SMADs
M1	1673	38.65	Overexpression	HIST1H2BD	Histones / Replication dependent
M1	1674	38.65	Knock down	PTTG1
M1	1675	38.57	Knock down	GPR56	Adhesion Class GPCRs
M1	1676	38.56	Knock down	GSK3B	GSK subfamily
M1	1677	38.55	Knock down	ZNF599	Zinc fingers, C2H2 type
M1	1678	38.55	Knock down	ZNF449	Zinc fingers, C2H2 type
M1	1679	38.5	Overexpression	PRSS23	Serine peptidases / Serine peptidases	Serine proteases GOF
M1	1680	38.43	Knock down	UNC13B
M1	1681	38.41	Overexpression	ATP1B1	ATPases / P type
M1	1682	38.36	Knock down	CD40	Tumour necrosis factor (TNF) receptor family
M1	1683	38.34	Overexpression	EIF4B	RNA binding motif (RRM) containing
M1	1684	38.33	Overexpression	HOXA5	Homeoboxes / ANTP class : HOXL subclass
M1	1685	38.32	Knock down	CYB5B
M1	1686	38.31	Overexpression	MED7
M1	1687	38.3	Overexpression	HMGN4	High mobility group / Canonical
M1	1688	38.3	Knock down	ASH2L	Zinc fingers, PHD type
M1	1689	38.21	Overexpression	AK1	Adenylate kinases
M1	1690	38.2	Knock down	NBR1
M1	1691	38.17	Knock down	PHF23	Zinc fingers, PHD type
M1	1692	38.16	Knock down	ZFP36L1	RING type (C3HC4) zinc fingers
M1	1693	38.16	Knock down	UQCRC1	Mitochondrial respiratory chain complex / Complex III
M1	1694	38.13	Overexpression	SERPINB2	Serine (or cysteine) peptidase inhibitors
M1	1695	38.08	Knock down	PDXP
M1	1696	38.06	Overexpression	IDH3B
M1	1697	38.06	Overexpression	TRIM32
M1	1698	38.03	Knock down	CEP72
M1	1699	37.97	Compound	atracurium	Acetylcholine receptor antagonist		CHR 2	Acetylcholine receptor antagonist
M1	1700	37.97	Overexpression	HLA-DPB1	Immunoglobulin superfamily / C1 set domain containing
M1	1701	37.95	Knock down	ALAS1
M1	1702	37.93	Overexpression	IFNGR1	Interferon receptor family
M1	1703	37.86	Knock down	MYO10	Pleckstrin homology (PH) domain containing
M1	1704	37.83	Knock down	PROKR2	GPCR / Class A : Prokineticin receptors
M1	1705	37.81	Compound	WAY-170523	Metalloproteinase inhibitor		MMP13	Metalloprotei se inhibitor
M1	1706	37.81	Compound	vemurafenib	RAF inhibitor	RAF inhibitor	BRAF, CYP2C19, CYP3A4, CYP3A5, RAF1	RAF inhibitor
M1	1707	37.77	Knock down	HIPK1	HIPK subfamily
M1	1708	37.77	Knock down	DROSHA
M1	1709	37.75	Compound	belinostat	HDAC inhibitor	HDAC inhibitor	HDAC1, HDAC2, HDAC3, HDAC4, HDAC5, HDAC6, HDAC7, HDAC8, HDAC9	HDAC inhibitor
M1	1710	37.73	Knock down	BLM
M1	1711	37.72	Overexpression	P4HB	Protein disulfide isomerases
M1	1712	37.7	Knock down	HTATIP2	Short chain dehydrogenase/reductase superfamily / Atypical members
M1	1713	37.69	Compound	carmoxirole	Dopamine receptor agonist		DRD2	Dopamine receptor agonist
M1	1714	37.65	Compound	BIBX-1382	EGFR inhibitor	EGFR inhibitor	EGFR, ERBB2	EGFR inhibitor, Tyrosine kinase inhibitor
M1	1715	37.64	Knock down	ME1
M1	1716	37.59	Knock down	IGHMBP2	Zinc fingers, AN1 type domain containing
M1	1717	37.55	Compound	BRL-54443	Serotonin receptor agonist		HTR1E, HTR1F	Serotonin receptor agonist
M1	1718	37.52	Overexpression	MAP2K5	MAPKK:STE7 family
M1	1719	37.51	Knock down	SIRT2	Histone deacetylases
M1	1720	37.51	Knock down	ELAC2
M1	1721	37.51	Knock down	ARPC2	Actin related protein 2/3 complex subunits
M1	1722	37.5	Compound	SB-408124	Orexin receptor antagonist		HCRTR1, HCRTR2	Orexin receptor antagonist
M1	1723	37.49	Overexpression	MSRA
M1	1724	37.48	Knock down	CD44	CD molecules
M1	1725	37.47	Knock down	DHCR24
M1	1726	37.45	Compound	fluorometholone	Glucocorticoid receptor agonist	Glucocorticoid receptor agonist	NR3C1	Glucocorticoid receptor agonist
M1	1727	37.42	Knock down	PFAS
M1	1728	37.38	Knock down	TPD52L3
M1	1729	37.37	Overexpression	TRIM9
M1	1730	37.36	Knock down	APEX1
M1	1731	37.35	Knock down	STIL
M1	1732	37.35	Knock down	SCNN1A	Epithelial sodium channels (ENaC)
M1	1733	37.33	Overexpression	NOX1
M1	1734	37.32	Knock down	AMT
M1	1735	37.29	Knock down	TST
M1	1736	37.27	Knock down	NAB2
M1	1737	37.26	Knock down	DHX29	DEAH boxes
M1	1738	37.24	Knock down	ZMIZ1	Zinc fingers, MIZ type
M1	1739	37.24	Knock down	AKAP11	A kinase anchor proteins	kinase anchoring proteins LOF
M1	1740	37.22	Knock down	SP100	Zinc fingers, PHD type
M1	1741	37.19	Knock down	RPS16	S ribosomal proteins	Ribosomal 40s Subunit LOF
M1	1742	37.16	Compound	pyrazolanthrone	JNK inhibitor		MAPK10, MAPK8, MAPK9, TTK, LRRK2, MAPK8IP1	JNK inhibitor
M1	1743	37.15	Knock down	IKBKE	IKK family
M1	1744	37.11	Compound	prostratin	PKC activator	PKC activator	PRKCA, PRKCB, PRKCD, PRKCE, PRKCG, PRKCH, PRKCQ	PKC activator
M1	1745	37.11	Knock down	MMP2	Matrix metallopeptidase
M1	1746	37.1	Knock down	RASSF2
M1	1747	37.08	Overexpression	RUVBL1	ATPases / AAA type
M1	1748	37.08	Knock down	TYMS	Methyltransferases
M1	1749	37.03	Knock down	GPR141	GPCR / Class A : Orphans
M1	1750	36.99	Overexpression	IFNAR2	Interferon receptor family
M1	1751	36.96	Knock down	ATM	Other PIKK family kinases	G2 M Checkpoint LOF, PI3K Sig ling LOF
M1	1752	36.91	Compound	SA-94315	Caspase inhibitor		CASP3	Caspase inhibitor
M1	1753	36.9	Knock down	PPAP2B	Lipid phosphate phosphatases
M1	1754	36.85	Knock down	POLR1C	RNA polymerase subunits
M1	1755	36.85	Overexpression	AKR1A1	Aldo keto reductases
M1	1756	36.83	Overexpression	IL6R	IL 6 receptor family
M1	1757	36.81	Compound	lavendustin-c	EGFR inhibitor		CAMK2A, EGFR, SRC	EGFR inhibitor
M1	1758	36.8	Compound	hinokitiol	Tyrosinase inhibitor		TYR	Tyrosi se inhibitor
M1	1759	36.75	Compound	leu-enkephalin	Opioid receptor agonist		OPRD1, OPRM1	Opioid receptor agonist
M1	1760	36.74	Knock down	NCOA4
M1	1761	36.73	Overexpression	CDC42SE1
M1	1762	36.71	CMap class	NFKB Activation GOF
M1	1763	36.69	Knock down	CAND2
M1	1764	36.68	Knock down	ANO1	Calcium activated chloride channel
M1	1765	36.64	Knock down	BMP4	Bone morphogenetic proteins
M1	1766	36.63	Knock down	B3GNT1
M1	1767	36.49	Knock down	CREB3L2	basic leucine zipper proteins
M1	1768	36.42	Knock down	INPP5D	Inositol polyphosphate phosphatases
M1	1769	36.4	Knock down	CSNK1D	Casein kinase 1 (CK1) family
M1	1770	36.39	Overexpression	TXNL4B
M1	1771	36.39	Compound	pyrazinamide	Fatty acid synthase inhibitor		FASN	Fatty acid synthase inhibitor
M1	1772	36.39	Knock down	PPP1R8	Serine/threonine phosphatases / Protein phosphatase 1, regulatory subunits
M1	1773	36.39	Knock down	ORC1	ATPases / AAA type
M1	1774	36.36	Compound	parbendazole	Tubulin inhibitor	Tubulin inhibitor	TUBB	Tubulin inhibitor
M1	1775	36.34	Compound	velnacrine	cholinesterase inhibitor		ACHE	cholinesterase inhibitor
M1	1776	36.31	Knock down	CPD	Carboxypeptidase A
M1	1777	36.29	Compound	caffeic-acid	Lipoxygenase inhibitor		ALOX5, MIF, RELA, TNF	Lipoxyge se inhibitor, HIV integrase inhibitor, NFkB pathway inhibitor, Nitric oxide production inhibitor, PPAR receptor modulator, TNF production inhibitor, Tumor necrosis factor production inhibitor
M1	1778	36.24	Overexpression	JUNB	basic leucine zipper proteins
M1	1779	36.23	Knock down	HIST1H2BD	Histones / Replication dependent
M1	1780	36.21	Knock down	NME4
M1	1781	36.15	Knock down	BRPF1	Non enzymatic BRD containing proteins
M1	1782	36.15	Knock down	BRCA2	Fanconi anemia, complementation groups
M1	1783	36.11	Knock down	RPN1
M1	1784	36.11	Knock down	CTNNB1	Catenins
M1	1785	36.1	Compound	7b-cis	Exportin antagonist		XPO1	Exportin antagonist
M1	1786	36.07	Knock down	ZBTB24	BTB/POZ domain containing
M1	1787	35.99	Knock down	IARS2	Aminoacyl tRNA synthetases / Class I
M1	1788	35.97	Knock down	VTI1A
M1	1789	35.97	Knock down	LPL
M1	1790	35.95	Compound	CDK1-5-inhibitor	CDK inhibitor	CDK inhibitor, Glycogen synthase kinase inhibitor	CDK1, CDK5, GSK3B	CDK inhibitor, Glycogen synthase kinase inhibitor
M1	1791	35.94	Overexpression	SKP1
M1	1792	35.94	Knock down	SDF2L1
M1	1793	35.92	Knock down	BRAF	RAF family
M1	1794	35.85	Overexpression	NR5A2	Fushi tarazu F1 like receptors
M1	1795	35.79	Knock down	ELF1	ETS Transcription Factors
M1	1796	35.78	Overexpression	IL1B	Interleukins and interleukin receptors
M1	1797	35.77	Compound	T-0901317	LXR agonist		NR1H3, NR1H2, ABCA1, NCOA1, NCOA2, NR1I2, RORA, RORC, RXRB	LXR agonist, ABC transporter expression enhancer, ROR inverse agonist
M1	1798	35.77	Compound	diflorasone	Corticosteroid agonist	Glucocorticoid receptor agonist	NR3C1, PLA2G1B	Corticosteroid agonist, Glucocorticoid receptor agonist, Cytochrome P450 inhibitor, Immunosuppressant
M1	1799	35.74	Compound	EI-273	PKC inhibitor		PRKCA, PRKCG	PKC inhibitor
M1	1800	35.71	Knock down	ITPR2	Ion channels / Inositol triphosphate receptors
M1	1801	35.71	Knock down	ENPP1
M1	1802	35.68	Knock down	RGS2	Endogenous ligands
M1	1803	35.65	Overexpression	ZNF490	Zinc fingers, C2H2 type
M1	1804	35.65	Knock down	HMGB1	High mobility group / Canonical	Canonical high mobility group proteins LOF
M1	1805	35.65	Knock down	KCNJ11	Inwardly rectifying potassium channels
M1	1806	35.64	Knock down	ZNF384	Zinc fingers, C2H2 type
M1	1807	35.63	Knock down	TIMELESS
M1	1808	35.59	Knock down	CLPB	Ankyrin repeat domain containing
M1	1809	35.58	Compound	SCH-442416	Adenosine receptor antagonist		ADORA1, ADORA2A, ADORA2B, ADORA3	Adenosine receptor antagonist
M1	1810	35.58	Knock down	KNDC1
M1	1811	35.53	Overexpression	ZRANB2	Zinc fingers, RAN binding domain containing
M1	1812	35.47	Knock down	TBX20	T boxes
M1	1813	35.44	Knock down	HSPA1A	Heat shock proteins / HSP70
M1	1814	35.42	Knock down	TNFRSF12A	Tumour necrosis factor (TNF) receptor family
M1	1815	35.42	Knock down	GLUL
M1	1816	35.39	Overexpression	AXIN2
M1	1817	35.35	Knock down	TGFB1	Endogenous ligands
M1	1818	35.35	Knock down	ALB
M1	1819	35.33	Overexpression	MLST8	WD repeat domain containing
M1	1820	35.31	Knock down	INSIG1
M1	1821	35.3	Knock down	TOX2
M1	1822	35.28	Overexpression	LIG1
M1	1823	35.26	Overexpression	CDK10	Cyclin dependent kinases, CDK10 subfamily
M1	1824	35.25	Overexpression	APEX1
M1	1825	35.23	Knock down	NFIB
M1	1826	35.23	Compound	GSK-1070916	Aurora kinase inhibitor	Aurora kinase inhibitor	AURKB, AURKC, AURKA, CYP2D6, CYP3A4	Aurora kinase inhibitor
M1	1827	35.21	Knock down	ZNF768	Zinc fingers, C2H2 type
M1	1828	35.2	Knock down	MYCBP
M1	1829	35.17	Compound	OSI-027	MTOR inhibitor	MTOR inhibitor	MTOR	MTOR inhibitor
M1	1830	35.14	Overexpression	ERH
M1	1831	35.13	Knock down	NVL	ATPases / AAA type
M1	1832	35.13	Overexpression	TIMM17B
M1	1833	35.13	Overexpression	NKIRAS2
M1	1834	35.12	Knock down	MRGPRF	GPCR / Class A : Orphans
M1	1835	35.1	CMap class	Glycogen synthase kinase inhibitor
M1	1836	35.09	Knock down	SMAD7	SMADs	BMP Sig ling LOF
M1	1837	35.08	Compound	ST-638	Tyrosine kinase inhibitor			Tyrosine kinase inhibitor
M1	1838	35.07	Knock down	ANKRD55	Ankyrin repeat domain containing
M1	1839	35.02	Compound	AM-404	Cyclooxygenase inhibitor		TRPV1, CNR1, CNR2, FAAH	Cyclooxyge se inhibitor, FAAH inhibitor, TRPV antagonist
M1	1840	35	Compound	benzo(a)pyrene	Carcinogen			Carcinogen
M1	1841	34.93	Knock down	CA12	Carbonic anhydrases
M1	1842	34.91	Knock down	GPR114	Adhesion Class GPCRs
M1	1843	34.9	Knock down	CALM1	EF hand domain containing
M1	1844	34.85	Compound	L-741742	Dopamine receptor antagonist		DRD4, DRD3, SCN1A, SCN3A	Dopamine receptor antagonist
M1	1845	34.84	Knock down	CSAD
M1	1846	34.83	Overexpression	ZNF621	Zinc fingers, C2H2 type
M1	1847	34.81	Knock down	HDAC1	Histone deacetylases	Histone deacetylases LOF
M1	1848	34.77	Knock down	SMARCE1
M1	1849	34.74	Compound	fluvastatin	HMGCR inhibitor	HMGCR inhibitor	HMGCR, CYP2C8	HMGCR inhibitor
M1	1850	34.74	Knock down	IRAK2	Interleukin 1 receptor associated kinase (IRAK) family
M1	1851	34.67	Knock down	RAI14	Ankyrin repeat domain containing
M1	1852	34.62	Knock down	NOV
M1	1853	34.61	Overexpression	RPN1
M1	1854	34.54	CMap class	EIF Proteins LOF
M1	1855	34.52	Knock down	AMD1	Decarboxylases
M1	1856	34.48	Knock down	TBC1D2B
M1	1857	34.47	Knock down	ACLY
M1	1858	34.45	Knock down	HEXB
M1	1859	34.44	Knock down	MSMO1	Fatty acid hydroxylase domain containing
M1	1860	34.34	Knock down	SFPQ	RNA binding motif (RRM) containing
M1	1861	34.27	Knock down	ASGR2	C type lectin domain containing
M1	1862	34.19	Compound	hexylresorcinol	Local anesthetic		TYR	Local anesthetic
M1	1863	34.14	Overexpression	NSFL1C	UBX domain containing
M1	1864	34.14	Overexpression	RALB
M1	1865	34.13	Compound	MST-312	Telomerase inhibitor		TERT	Telomerase inhibitor
M1	1866	34.13	Knock down	PPT1
M1	1867	34.12	Knock down	BCL3	Ankyrin repeat domain containing
M1	1868	34.1	Knock down	AXIN2
M1	1869	34.08	Knock down	ETNK1
M1	1870	34.07	Overexpression	TAP1	ATP binding cassette transporters / subfamily B
M1	1871	34.06	Compound	SB-205607	Delta 1 opioid receptor agonist		OPRD1, OPRK1, OPRM1	Delta 1 opioid receptor agonist
M1	1872	34.06	Overexpression	UQCR11	Mitochondrial respiratory chain complex / Complex III
M1	1873	34.04	Compound	orlistat	Lipase inhibitor		PNLIP, DAGLA, FASN, LIPF, CNR1, DAGLB	Lipase inhibitor
M1	1874	34.04	Knock down	IL2RB	IL 2 receptor family
M1	1875	34.04	Overexpression	PDK1
M1	1876	33.97	Knock down	ABCB1	ATP binding cassette transporters / subfamily B
M1	1877	33.96	Overexpression	SLC22A23	Orphan or poorly characterized SLC22 family members
M1	1878	33.93	Compound	bifonazole	Sterol demethylase inhibitor		CYP2B6	Sterol demethylase inhibitor
M1	1879	33.92	Knock down	DHPS
M1	1880	33.92	Knock down	ARL1	ADP ribosylation factors
M1	1881	33.9	Knock down	HADHA
M1	1882	33.87	Knock down	KLF10	Kruppel like transcription factors
M1	1883	33.86	Overexpression	DCPS
M1	1884	33.85	Knock down	UGP2
M1	1885	33.8	Overexpression	KARS	Aminoacyl tRNA synthetases / Class II
M1	1886	33.78	Compound	dilazep	Adenosine reuptake inhibitor		SLC29A1, CAC 1C	Adenosine reuptake inhibitor
M1	1887	33.67	Overexpression	HOXA1	Homeoboxes / ANTP class : HOXL subclass
M1	1888	33.65	Overexpression	ARPC1B	Actin related protein 2/3 complex subunits
M1	1889	33.65	Compound	DCPIB	Chloride channel blocker		SLC1A2	Chloride channel blocker, Gap junction modulator, Glutamate inhibitor
M1	1890	33.62	Compound	vicriviroc	CC chemokine receptor antagonist		CCR5	CC chemokine receptor antagonist
M1	1891	33.62	Knock down	LAMB1	Laminins
M1	1892	33.55	Overexpression	OSGEP
M1	1893	33.49	Knock down	GSTZ1	Glutathione S transferases / Soluble
M1	1894	33.48	Knock down	ITGA2	Integrins	Integrin subunits alpha LOF
M1	1895	33.44	Compound	MK-212	Serotonin receptor agonist		HTR2A, HTR2B, HTR2C	Serotonin receptor agonist
M1	1896	33.41	Compound	isorotenone	Mitochondrial complex I inhibitor		MT-ND1	Mitochondrial complex I inhibitor, DH-ubiquinone oxidoreductase (Complex I) inhibitor
M1	1897	33.41	Knock down	NDUFC2	Mitochondrial respiratory chain complex / Complex I
M1	1898	33.39	Compound	BRD-K64835161	666		CLK1, CLK4, DYRK1B	-666
M1	1899	33.37	Knock down	KIAA0355
M1	1900	33.36	Knock down	ZNF432	Zinc fingers, C2H2 type
M1	1901	33.35	Overexpression	RGS3
M1	1902	33.28	Knock down	MBNL1	Zinc fingers, CCCH type domain containing
M1	1903	33.28	Knock down	DERA
M1	1904	33.27	Overexpression	MAP3K8	MAPKKK:STE unique family
M1	1905	33.26	Knock down	FKBP5	Tetratricopeptide (TTC) repeat domain containing
M1	1906	33.24	Knock down	SLC16A1	SLC16 family of monocarboxylate transporters
M1	1907	33.24	Knock down	COG4	Components of oligomeric golgi complex
M1	1908	33.23	Knock down	PYCR1
M1	1909	33.2	Knock down	IL2	Interleukins and interleukin receptors
M1	1910	33.16	Compound	alvespimycin	HSP inhibitor	HSP inhibitor	HSP90AA1	HSP inhibitor
M1	1911	33.07	Compound	KN-93	Calcium calmodulin dependent protein kinase inhibitor		CAMK2A	Calcium-calmodulin dependent protein kinase inhibitor
M1	1912	33.07	Compound	KIN001-244	Phosphoinositide dependent kinase inhibitor		PDPK1	Phosphoinositide dependent kinase inhibitor
M1	1913	33.04	Compound	LY-16350	Dopamine receptor agonist		DRD2, DRD3	Dopamine receptor agonist
M1	1914	33.04	Knock down	RPS15A	S ribosomal proteins	Ribosomal 40s Subunit LOF
M1	1915	33.04	Knock down	EFNB2	Ephrins
M1	1916	33.02	Compound	sphingosine	Ceramidase inhibitor		GLTP, PVR, TRPM3	Ceramidase inhibitor
M1	1917	33.02	Compound	AQ-RA741	Acetylcholine receptor antagonist			Acetylcholine receptor antagonist
M1	1918	33	Compound	penciclovir	DNA directed DNA polymerase inhibitor			D directed D polymerase inhibitor
M1	1919	32.9	CMap class	BMP Signaling LOF
M1	1920	32.9	Compound	pseudopelletierine	Anthelmintic			Anthelmintic
M1	1921	32.9	Knock down	ZNF572	Zinc fingers, C2H2 type
M1	1922	32.89	Knock down	ZSCAN29	Zinc fingers, C2H2 type
M1	1923	32.87	Overexpression	HSPA14	Heat shock proteins / HSP70
M1	1924	32.86	Knock down	SIK3	QIK subfamily
M1	1925	32.85	Knock down	RRM1	Ribonucleoside diphosphate reductases
M1	1926	32.83	Knock down	GPR65	GPCR / Class A : Orphans
M1	1927	32.82	Compound	proguanil	Dihydrofolate reductase inhibitor		CYP2C19, DHFR	Dihydrofolate reductase inhibitor
M1	1928	32.8	Knock down	RAF1	RAF family
M1	1929	32.8	Overexpression	RAE1	WD repeat domain containing
M1	1930	32.8	Compound	U-0124	MEK inhibitor			MEK inhibitor
M1	1931	32.79	Compound	GW-3965	LXR agonist		NR1H2, NR1H3, ABCA1	LXR agonist, ABC transporter expression enhancer
M1	1932	32.78	Knock down	TFCP2
M1	1933	32.77	Compound	floxuridine	DNA synthesis inhibitor	D synthesis inhibitor	TYMS	D synthesis inhibitor
M1	1934	32.76	Compound	strophanthidin	ATPase inhibitor	ATPase inhibitor	ATP1A1, ATP1A2, ATP1A3, ATP1A4, ATP1B1, ATP1B2, ATP1B3, ATP1B4, FXYD2	ATPase inhibitor
M1	1935	32.76	Knock down	CTTN
M1	1936	32.75	Knock down	CCL20	Chemokine ligands
M1	1937	32.73	Knock down	ZBTB5	BTB/POZ domain containing
M1	1938	32.72	Knock down	ZBTB49	BTB/POZ domain containing
M1	1939	32.7	Knock down	FAT1	Cadherins / Cadherin related
M1	1940	32.7	Knock down	CLIC4	Ion channels / Chloride channels : Intracellular
M1	1941	32.69	Compound	zaldaride	Calmodulin antagonist		CALM1	Calmodulin antagonist
M1	1942	32.66	Knock down	DVL2	Dishevelled homologs
M1	1943	32.64	Compound	fluocinonide	Glucocorticoid receptor agonist	Glucocorticoid receptor agonist	NR3C1, SERPI 6, SMO	Glucocorticoid receptor agonist
M1	1944	32.63	Knock down	LARS	Aminoacyl tRNA synthetases / Class I
M1	1945	32.63	Compound	trimidox	Ribonucleotide reductase inhibitor		RRM1	Ribonucleotide reductase inhibitor
M1	1946	32.59	Knock down	CLK1	CDC like kinases
M1	1947	32.57	Compound	dioxybenzone	Topical sunscreen agent			Topical sunscreen agent
M1	1948	32.53	Compound	mestinon	Cholinesterase inhibitor		ACHE, BCHE	Cholinesterase inhibitor
M1	1949	32.48	Compound	tenofovir	Reverse transcriptase inhibitor			Reverse transcriptase inhibitor, Cytochrome P450 inhibitor, D polymerase inhibitor, HIV integrase inhibitor
M1	1950	32.48	Compound	tyrphostin-47	EGFR inhibitor		EGFR	EGFR inhibitor
M1	1951	32.39	Knock down	HYAL2
M1	1952	32.38	Knock down	TUBD1	Tubulins
M1	1953	32.36	Knock down	GPBAR1	Bile acid receptor
M1	1954	32.33	Knock down	NPY1R	GPCR / Class A : Neuropeptide receptors : Y
M1	1955	32.29	Knock down	POT1
M1	1956	32.26	Knock down	NUP88		Nucleoporin LOF
M1	1957	32.25	Knock down	KLF11	Kruppel like transcription factors
M1	1958	32.23	Overexpression	HMGN3	High mobility group / Canonical
M1	1959	32.22	Knock down	HUS1
M1	1960	32.21	Knock down	FABP6	Fatty acid binding protein family
M1	1961	32.19	Compound	perospirone	Dopamine receptor antagonist		DRD2, HTR2A, DRD3, DRD4, HTR2C	Dopamine receptor antagonist, Serotonin receptor antagonist
M1	1962	32.16	Knock down	IPO13	Importins
M1	1963	32.14	Overexpression	LMNA	Intermediate filaments type V, lamins
M1	1964	32.13	Overexpression	BUD31
M1	1965	32.13	Compound	isotretinoin	Retinoid receptor agonist	Retinoid receptor agonist	CYP2B6, CYP2C19, CYP2C8, CYP3A5, CYP3A7, NR2C2, PPARD, RARA, RARB, RARG, RORB, RORC	Retinoid receptor agonist
M1	1966	32.12	Compound	NCH-51	HDAC inhibitor	HDAC inhibitor	HDAC1, HDAC10, HDAC11, HDAC2, HDAC3, HDAC4, HDAC5, HDAC6, HDAC7, HDAC8, HDAC9	HDAC inhibitor
M1	1967	32.1	Compound	dipropyl-dopamine	Dopamine receptor agonist			Dopamine receptor agonist
M1	1968	32.09	Knock down	BBS9
M1	1969	31.97	Compound	epoxycholesterol	LXR agonist		NR1H2, NR1H3	LXR agonist
M1	1970	31.93	Knock down	PSPH
M1	1971	31.92	Overexpression	PVR	Immunoglobulin superfamily / C2 set domain containing
M1	1972	31.86	Overexpression	GCK	Hexokinases
M1	1973	31.85	Knock down	GPR156	GPCR / Class C : Orphans
M1	1974	31.82	Overexpression	BID	Endogenous ligands
M1	1975	31.81	Compound	dextrorphan	Glutamate receptor antagonist		OPRM1, OPRK1, OPRD1, GRIN1, HTR1A, SLC6A2	Glutamate receptor antagonist
M1	1976	31.8	Overexpression	VN1R4	GPCR / Unclassified : Vomeronasal receptors, type 1
M1	1977	31.74	Knock down	FOS	basic leucine zipper proteins
M1	1978	31.72	Knock down	EPHX1
M1	1979	31.71	Knock down	CYB5A	Cytochrome b genes
M1	1980	31.68	Compound	PHA-793887	CDK inhibitor	CDK inhibitor	CDK1, CDK2, CDK4, CDK5, CCND1, CCNE1, CDK7, CDK9	CDK inhibitor
M1	1981	31.68	Knock down	FHL2
M1	1982	31.67	Knock down	RDX
M1	1983	31.67	Knock down	L1CAM	CD molecules
M1	1984	31.66	Knock down	PBK	TOPK family
M1	1985	31.63	Overexpression	ZNF133	Zinc fingers, C2H2 type
M1	1986	31.59	Knock down	WEE1	WEE family
M1	1987	31.57	Knock down	SYK	Syk family
M1	1988	31.52	Overexpression	CSK	Csk family
M1	1989	31.52	Knock down	SUCLG2
M1	1990	31.51	Overexpression	APOA2	Apolipoproteins
M1	1991	31.51	Compound	docetaxel	Tubulin inhibitor	Tubulin inhibitor	TUBB, BCL2, MAP2, MAP4, MAPT, NR1I2, TUBB1	Tubulin inhibitor
M1	1992	31.5	Knock down	PSMA7	Proteasome subunits	Proteasome Pathway LOF
M1	1993	31.5	Overexpression	ZNF92	Zinc fingers, C2H2 type
M1	1994	31.47	Compound	erythrosine	Coloring agent			Coloring agent
M1	1995	31.42	Knock down	GARS	Aminoacyl tRNA synthetases / Class II	Aminoacyl tR synthetases class II LOF
M1	1996	31.4	Knock down	SLC35A3	SLC35 family of nucleotide sugar transporters
M1	1997	31.38	Knock down	TOP1	DNA Topoisomerases
M1	1998	31.36	Overexpression	EBNA1BP2
[truncated: 186,299 more rows]
